# Supplementary material for: Crystal structure of 5-(4-methyl­phen­yl)-3-[(E)-2-(4-methyl­phen­yl)ethen­yl]cyclo­hex-2-en-1-one
Source: Acta Crystallogr E Crystallogr Commun. 2015 May 7;71(Pt 6):o436–7. doi: 10.1107/S2056989015008324 (PMC4459340; doi:10.1107/S2056989015008324)
Supplement: Supplementary file 1 [file e-71-0o436-sup1.cif]

##############################################################################
#                                                                            #
# This CIF contains the data in a paper accepted for publication in          #
# Acta Crystallographica Section E. It conforms to the requirements of       #
# Notes for Authors for Acta Crystallographica Section E, and has been       #
# peer reviewed under the auspices of the IUCr Commission on Journals.       #
#                                                                            #
# Full details of the Crystallographic Information File format               #
# are given in the paper "The Crystallographic Information File (CIF):       #
# a New Standard Archive File for Crystallography" by S. R. Hall, F. H.      #
# Allen and I. D. Brown [Acta Cryst. (1991), A47, 655-685].                  #
#                                                                            #
# The current version of the core CIF dictionary is obtainable from          #
# ftp://ftp.iucr.org/pub/cif_core.dic.                                       #
#                                                                            #
# Software is freely available for graphical display of the structure(s)     #
# in this CIF. For information consult the CIF software page                 #
# http://www.iucr.org/resources/cif/software.                                #
#                                                                            #
# This file may be used for bona fide research purposes within the           #
# scientific community so long as proper attribution is given to the journal # 
# article from which it was obtained.                                        #
#                                                                            #
##############################################################################
data_global
_audit_creation_method     'APEX2 v2014.9-0'
_journal_date_recd_electronic     2015-04-09
_journal_date_accepted     2015-04-28
_journal_name_full     'Acta Crystallographica, Section E'
_journal_year     2015
_journal_volume     71
_journal_issue      6
_journal_page_first     o436
_journal_page_last     o437
_journal_paper_category     HO
_journal_paper_doi     10.1107/S2056989015008324
_journal_coeditor_code     LR2135
_publ_contact_author_name
;
Mustafa R. Albayati
;
_publ_contact_author_address
;
Kirkuk University,
College of Science,
Department of Chemistry,
Kirkuk,
Iraq
;
_publ_contact_author_email     'shaabankamel@yahoo.com'
_publ_contact_author_fax     ?
_publ_contact_author_phone     ?
_publ_section_title
;\
Crystal structure of
5-(4-methylphenyl)-3-[(<i>E</i>)-2-(4-methylphenyl)ethenyl]cyclohex-2-en-1-\
one
;
_publ_section_title_footnote     .
loop_
    _publ_author_name
    _publ_author_address
    'Joel T. Mague'
;
Department of Chemistry,
Tulane University,
New Orleans,
LA 70118,
USA
;
    'Mohamed, Shaaban K.'
;
Chemistry and Environmental Division,
Manchester Metropolitan University,
Manchester M1 5GD,
England
Chemistry Department,
Faculty of Science,
Minia University,
61519 El-Minia,
Egypt
;
    'Akkurt, Mehmet'
;
Department of Physics,
Faculty of Sciences,
Erciyes University,
38039 Kayseri,
Turkey
;
    'Antar A. Abdelhamid'
;
Department of Chemistry,
Faculty of Science,
Sohag University,
82524 Sohag,
Egypt
;
    'Mustafa R. Albayati'
;
Kirkuk University,
College of Science,
Department of Chemistry,
Kirkuk,
Iraq
;
data_I
_audit_creation_method     SHELXL-2014/6
_database_code_depnum_ccdc_archive     'CCDC 1062089'
_chemical_name_systematic
;
5-(4-Methylphenyl)-3-[(<i>E</i>)-2-(4-methylphenyl)ethenyl]cyclohex-2-en-1-one
;
_chemical_name_common     ?
_chemical_formula_moiety     'C22 H22 O'
_chemical_formula_sum     'C22 H22 O'
_chemical_formula_iupac     'C22 H22 O'
_chemical_formula_weight     302.39
_chemical_melting_point     ?
_shelx_space_group_comment
;
The symmetry employed for this shelxl refinement is uniquely defined
by the following loop, which should always be used as a source of
symmetry information in preference to the above space-group names.
They are only intended as comments.
;
_space_group_crystal_system     monoclinic
_space_group_name_H-M_alt     'P 21/c'
_space_group_name_Hall     '-P 2ybc'
loop_
    _space_group_symop_operation_xyz
    'x, y, z'
    '-x, y+1/2, -z+1/2'
    '-x, -y, -z'
    'x, -y-1/2, z-1/2'
_cell_length_a     4.96140(10)
_cell_length_b     30.7302(6)
_cell_length_c     11.0726(2)
_cell_angle_alpha     90
_cell_angle_beta     93.2680(10)
_cell_angle_gamma     90
_cell_volume     1685.44(6)
_cell_formula_units_Z     4
_cell_measurement_reflns_used     7504
_cell_measurement_theta_min     2.876
_cell_measurement_theta_max     72.616
_cell_measurement_temperature     150(2)
_exptl_crystal_description     column
_exptl_crystal_colour     colourless
_exptl_crystal_size_max     0.314
_exptl_crystal_size_mid     0.111
_exptl_crystal_size_min     0.084
_exptl_crystal_density_diffrn     1.192
_exptl_crystal_density_meas     ?
_exptl_crystal_density_method     'not measured'
_exptl_crystal_F_000     648
_exptl_absorpt_coefficient_mu     0.545
_exptl_absorpt_correction_type     multi-scan
_exptl_absorpt_process_details
;
(<i>SADABS</i>; Bruker, 2014)
;
_shelx_estimated_absorpt_T_min     0.848
_shelx_estimated_absorpt_T_max     0.956
_exptl_absorpt_correction_T_min     0.84
_exptl_absorpt_correction_T_max     0.96
_diffrn_ambient_temperature     150(2)
_diffrn_radiation_type     CuK\a
_diffrn_radiation_wavelength     1.54178
_diffrn_radiation_monochromator     mirror
_diffrn_measurement_device_type     'Bruker D8 VENTURE PHOTON 100 CMOS'
_diffrn_measurement_method     '\w scans'
_diffrn_detector_area_resol_mean     10.4167
_diffrn_reflns_number     12558
_diffrn_reflns_av_R_equivalents     0.0422
_diffrn_reflns_theta_min     4.250
_diffrn_reflns_theta_max     72.413
_diffrn_reflns_theta_full     67.000
_diffrn_measured_fraction_theta_max     0.976
_diffrn_measured_fraction_theta_full     0.985
_diffrn_reflns_limit_h_min     -5
_diffrn_reflns_limit_h_max     6
_diffrn_reflns_limit_k_min     -38
_diffrn_reflns_limit_k_max     36
_diffrn_reflns_limit_l_min     -11
_diffrn_reflns_limit_l_max     13
_refine_special_details
;
Refinement of <i>F</i>^2^ against ALL reflections. The weighted <i>R</i>-factor
<i>wR</i> and
goodness of fit <i>S</i> are based on <i>F</i>^2^, conventional
<i>R</i>-factors <i>R</i> are based
on <i>F</i>, with <i>F</i> set to zero for negative <i>F</i>^2^. The threshold
expression of
<i>F</i>^2^ > \s(<i>F</i>^2^) is used only for calculating <i>R</i>-factors(gt)
<i>etc</i>. and is
not relevant to the choice of reflections for refinement. <i>R</i>-factors
based
on <i>F</i>^2^ are statistically about twice as large as those based on
<i>F</i>, and <i>R</i>-
factors based on ALL data will be even larger. H-atoms were placed in
calculated positions (C---H = 0.95 - 0.98 \%A) and included as riding
contributions with isotropic displacement parameters 1.2 - 1.5 times those
of the attached carbon atoms.
;
_reflns_number_total     3247
_reflns_number_gt     2529
_reflns_threshold_expression     I>2\s(I)
_refine_ls_structure_factor_coef     Fsqd
_refine_ls_matrix_type     full
_refine_ls_R_factor_all     0.0663
_refine_ls_R_factor_gt     0.0498
_refine_ls_wR_factor_gt     0.1206
_refine_ls_wR_factor_ref     0.1310
_refine_ls_goodness_of_fit_ref     1.050
_refine_ls_restrained_S_all     1.050
_refine_ls_number_reflns     3247
_refine_ls_number_parameters     210
_refine_ls_number_restraints     0
_refine_ls_hydrogen_treatment     constr
_refine_ls_weighting_scheme     calc
_refine_ls_weighting_details
              'w=1/[\s^2^(Fo^2^)+(0.0579P)^2^+0.6292P] where P=(Fo^2^+2Fc^2^)/3'
_atom_sites_solution_hydrogens     geom
_atom_sites_solution_primary     direct
_atom_sites_solution_secondary     difmap
_refine_ls_shift/su_max     0.001
_refine_ls_shift/su_mean     0.000
_refine_diff_density_max     0.347
_refine_diff_density_min     -0.192
_refine_ls_extinction_method     none
_refine_ls_extinction_coef     .
loop_
    _atom_type_symbol
    _atom_type_description
    _atom_type_scat_dispersion_real
    _atom_type_scat_dispersion_imag
    _atom_type_scat_source
    'C' 'C' 0.0181 0.0091
                         'International Tables Vol C Tables 4.2.6.8 and 6.1.1.4'
    'H' 'H' 0.0000 0.0000
                         'International Tables Vol C Tables 4.2.6.8 and 6.1.1.4'
    'O' 'O' 0.0492 0.0322
                         'International Tables Vol C Tables 4.2.6.8 and 6.1.1.4'
_computing_data_collection
;
<i>APEX2</i> (Bruker, 2014)
;
_computing_cell_refinement
;
<i>SAINT</i> (Bruker, 2014)
;
_computing_data_reduction
;
<i>SAINT</i>  (Bruker, 2014)
;
_computing_structure_solution
;
<i>SHELXT</i> (Sheldrick, 2015a)
;
_computing_structure_refinement
;
SHELXL2014 (Sheldrick, 2015b)
;
_computing_molecular_graphics
;
<i>DIAMOND</i> (Brandenburg & Putz, 2012)
;
_computing_publication_material
;
<i>SHELXTL</i> (Sheldrick, 2008)
;
loop_
    _atom_site_type_symbol
    _atom_site_label
    _atom_site_fract_x
    _atom_site_fract_y
    _atom_site_fract_z
    _atom_site_U_iso_or_equiv
    _atom_site_adp_type
    _atom_site_calc_flag
    _atom_site_occupancy
    _atom_site_disorder_assembly
    _atom_site_disorder_group
    O O1 -0.2370(3) 0.78680(4) 0.50574(12) 0.0422(3) Uani d 1 . .
    C C1 -0.0733(4) 0.77848(6) 0.42988(16) 0.0324(4) Uani d 1 . .
    C C2 -0.0376(4) 0.73445(6) 0.38590(16) 0.0320(4) Uani d 1 . .
    H H2 -0.1435 0.7119 0.4177 0.038 Uiso calc 1 . .
    C C3 0.1391(3) 0.72401(5) 0.30189(15) 0.0280(4) Uani d 1 . .
    C C4 0.2939(4) 0.75888(5) 0.23953(15) 0.0298(4) Uani d 1 . .
    H H4A 0.2923 0.7521 0.1521 0.036 Uiso calc 1 . .
    H H4B 0.4841 0.7583 0.2718 0.036 Uiso calc 1 . .
    C C5 0.1810(4) 0.80493(6) 0.25518(16) 0.0331(4) Uani d 1 . .
    H H5 0.0083 0.8068 0.2043 0.040 Uiso calc 1 . .
    C C6 0.1127(4) 0.81281(6) 0.38459(17) 0.0369(4) Uani d 1 . .
    H H6A 0.2814 0.8132 0.4368 0.044 Uiso calc 1 . .
    H H6B 0.0257 0.8417 0.3905 0.044 Uiso calc 1 . .
    C C7 0.1933(4) 0.67865(6) 0.27681(16) 0.0313(4) Uani d 1 . .
    H H7 0.0800 0.6575 0.3107 0.038 Uiso calc 1 . .
    C C8 0.3907(4) 0.66425(5) 0.20954(15) 0.0295(4) Uani d 1 . .
    H H8 0.4884 0.6858 0.1686 0.035 Uiso calc 1 . .
    C C9 0.4725(3) 0.61914(6) 0.19209(15) 0.0296(4) Uani d 1 . .
    C C10 0.3664(4) 0.58378(6) 0.25307(18) 0.0389(4) Uani d 1 . .
    H H10 0.2265 0.5885 0.3067 0.047 Uiso calc 1 . .
    C C11 0.4619(4) 0.54214(6) 0.23644(18) 0.0392(4) Uani d 1 . .
    H H11 0.3877 0.5188 0.2800 0.047 Uiso calc 1 . .
    C C12 0.6632(4) 0.53343(6) 0.15784(17) 0.0355(4) Uani d 1 . .
    C C13 0.7678(4) 0.56848(6) 0.09696(17) 0.0394(5) Uani d 1 . .
    H H13 0.9057 0.5635 0.0424 0.047 Uiso calc 1 . .
    C C14 0.6762(4) 0.61052(6) 0.11375(16) 0.0341(4) Uani d 1 . .
    H H14 0.7534 0.6338 0.0712 0.041 Uiso calc 1 . .
    C C15 0.7656(5) 0.48793(6) 0.1393(2) 0.0466(5) Uani d 1 . .
    H H15A 0.7277 0.4700 0.2095 0.070 Uiso calc 1 . .
    H H15B 0.9608 0.4888 0.1300 0.070 Uiso calc 1 . .
    H H15C 0.6750 0.4754 0.0664 0.070 Uiso calc 1 . .
    C C16 0.3727(4) 0.83857(5) 0.20647(15) 0.0310(4) Uani d 1 . .
    C C17 0.4337(4) 0.83682(6) 0.08492(16) 0.0348(4) Uani d 1 . .
    H H17 0.3555 0.8146 0.0345 0.042 Uiso calc 1 . .
    C C18 0.6061(4) 0.86683(6) 0.03656(16) 0.0357(4) Uani d 1 . .
    H H18 0.6431 0.8648 -0.0465 0.043 Uiso calc 1 . .
    C C19 0.7260(4) 0.89973(6) 0.10667(17) 0.0339(4) Uani d 1 . .
    C C20 0.6674(4) 0.90135(6) 0.22736(18) 0.0394(4) Uani d 1 . .
    H H20 0.7471 0.9234 0.2777 0.047 Uiso calc 1 . .
    C C21 0.4943(4) 0.87140(6) 0.27656(17) 0.0378(4) Uani d 1 . .
    H H21 0.4585 0.8734 0.3597 0.045 Uiso calc 1 . .
    C C22 0.9152(4) 0.93214(7) 0.0529(2) 0.0450(5) Uani d 1 . .
    H H22A 1.1003 0.9209 0.0606 0.068 Uiso calc 1 . .
    H H22B 0.9060 0.9599 0.0960 0.068 Uiso calc 1 . .
    H H22C 0.8619 0.9366 -0.0328 0.068 Uiso calc 1 . .
loop_
    _atom_site_aniso_label
    _atom_site_aniso_U_11
    _atom_site_aniso_U_22
    _atom_site_aniso_U_33
    _atom_site_aniso_U_12
    _atom_site_aniso_U_13
    _atom_site_aniso_U_23
    O1 0.0419(8) 0.0429(7) 0.0440(8) 0.0040(6) 0.0210(6) -0.0051(6)
    C1 0.0284(9) 0.0378(10) 0.0315(9) 0.0061(7) 0.0061(7) 0.0004(7)
    C2 0.0292(9) 0.0332(9) 0.0344(9) 0.0010(7) 0.0078(7) 0.0028(7)
    C3 0.0261(8) 0.0302(9) 0.0277(9) 0.0019(7) 0.0017(6) 0.0011(6)
    C4 0.0315(9) 0.0296(9) 0.0287(9) 0.0011(7) 0.0067(7) -0.0015(6)
    C5 0.0362(9) 0.0314(9) 0.0323(9) 0.0015(7) 0.0074(7) -0.0021(7)
    C6 0.0390(10) 0.0312(9) 0.0417(10) 0.0040(8) 0.0116(8) -0.0033(7)
    C7 0.0325(9) 0.0292(9) 0.0329(9) -0.0021(7) 0.0076(7) 0.0017(7)
    C8 0.0340(9) 0.0285(8) 0.0263(8) -0.0009(7) 0.0051(7) 0.0002(6)
    C9 0.0326(9) 0.0289(9) 0.0276(9) -0.0004(7) 0.0038(7) -0.0006(6)
    C10 0.0439(11) 0.0328(9) 0.0417(10) -0.0010(8) 0.0176(8) -0.0004(8)
    C11 0.0471(11) 0.0299(9) 0.0415(11) -0.0027(8) 0.0109(8) 0.0032(7)
    C12 0.0420(10) 0.0287(9) 0.0354(10) 0.0038(8) -0.0006(8) -0.0027(7)
    C13 0.0438(11) 0.0358(10) 0.0401(10) 0.0053(8) 0.0150(8) -0.0029(8)
    C14 0.0402(10) 0.0306(9) 0.0326(9) -0.0001(7) 0.0115(8) 0.0010(7)
    C15 0.0545(13) 0.0334(10) 0.0522(13) 0.0081(9) 0.0064(10) -0.0006(9)
    C16 0.0358(9) 0.0267(8) 0.0309(9) 0.0027(7) 0.0069(7) -0.0011(7)
    C17 0.0418(10) 0.0309(9) 0.0321(9) -0.0019(8) 0.0058(7) -0.0044(7)
    C18 0.0418(10) 0.0350(10) 0.0312(9) 0.0033(8) 0.0102(8) 0.0012(7)
    C19 0.0322(9) 0.0305(9) 0.0396(10) 0.0032(7) 0.0077(7) 0.0023(7)
    C20 0.0435(11) 0.0352(10) 0.0399(11) -0.0067(8) 0.0064(8) -0.0068(8)
    C21 0.0468(11) 0.0361(10) 0.0315(10) -0.0041(8) 0.0099(8) -0.0056(7)
    C22 0.0444(12) 0.0414(11) 0.0506(12) -0.0057(9) 0.0143(9) 0.0013(9)
_geom_special_details
;
All e.s.d.'s (except the e.s.d. in the dihedral angle between two l.s. planes)
are estimated using the full covariance matrix. The cell e.s.d.'s are taken
into account individually in the estimation of e.s.d.'s in distances, angles
and torsion angles; correlations between e.s.d.'s in cell parameters are only
used when they are defined by crystal symmetry. An approximate (isotropic)
treatment of cell e.s.d.'s is used for estimating e.s.d.'s involving l.s.
planes.
;
loop_
    _geom_bond_atom_site_label_1
    _geom_bond_atom_site_label_2
    _geom_bond_site_symmetry_2
    _geom_bond_distance
    _geom_bond_publ_flag
    O1 C1 . 1.228(2) ?
    C1 C2 . 1.452(2) ?
    C1 C6 . 1.506(3) ?
    C2 C3 . 1.352(2) ?
    C2 H2 . 0.9500 ?
    C3 C7 . 1.450(2) ?
    C3 C4 . 1.508(2) ?
    C4 C5 . 1.535(2) ?
    C4 H4A . 0.9900 ?
    C4 H4B . 0.9900 ?
    C5 C6 . 1.511(2) ?
    C5 C16 . 1.524(2) ?
    C5 H5 . 1.0000 ?
    C6 H6A . 0.9900 ?
    C6 H6B . 0.9900 ?
    C7 C8 . 1.339(2) ?
    C7 H7 . 0.9500 ?
    C8 C9 . 1.460(2) ?
    C8 H8 . 0.9500 ?
    C9 C14 . 1.394(2) ?
    C9 C10 . 1.398(2) ?
    C10 C11 . 1.381(3) ?
    C10 H10 . 0.9500 ?
    C11 C12 . 1.388(3) ?
    C11 H11 . 0.9500 ?
    C12 C13 . 1.387(3) ?
    C12 C15 . 1.506(2) ?
    C13 C14 . 1.386(2) ?
    C13 H13 . 0.9500 ?
    C14 H14 . 0.9500 ?
    C15 H15A . 0.9800 ?
    C15 H15B . 0.9800 ?
    C15 H15C . 0.9800 ?
    C16 C21 . 1.390(3) ?
    C16 C17 . 1.397(2) ?
    C17 C18 . 1.386(3) ?
    C17 H17 . 0.9500 ?
    C18 C19 . 1.388(3) ?
    C18 H18 . 0.9500 ?
    C19 C20 . 1.385(3) ?
    C19 C22 . 1.514(3) ?
    C20 C21 . 1.391(3) ?
    C20 H20 . 0.9500 ?
    C21 H21 . 0.9500 ?
    C22 H22A . 0.9800 ?
    C22 H22B . 0.9800 ?
    C22 H22C . 0.9800 ?
loop_
    _geom_angle_atom_site_label_1
    _geom_angle_atom_site_label_2
    _geom_angle_atom_site_label_3
    _geom_angle_site_symmetry_1
    _geom_angle_site_symmetry_3
    _geom_angle
    _geom_angle_publ_flag
    O1 C1 C2 . . 121.44(16) ?
    O1 C1 C6 . . 121.55(16) ?
    C2 C1 C6 . . 116.89(15) ?
    C3 C2 C1 . . 123.22(16) ?
    C3 C2 H2 . . 118.4 ?
    C1 C2 H2 . . 118.4 ?
    C2 C3 C7 . . 119.64(15) ?
    C2 C3 C4 . . 120.88(15) ?
    C7 C3 C4 . . 119.37(14) ?
    C3 C4 C5 . . 113.86(14) ?
    C3 C4 H4A . . 108.8 ?
    C5 C4 H4A . . 108.8 ?
    C3 C4 H4B . . 108.8 ?
    C5 C4 H4B . . 108.8 ?
    H4A C4 H4B . . 107.7 ?
    C6 C5 C16 . . 113.91(15) ?
    C6 C5 C4 . . 110.97(14) ?
    C16 C5 C4 . . 110.25(14) ?
    C6 C5 H5 . . 107.1 ?
    C16 C5 H5 . . 107.1 ?
    C4 C5 H5 . . 107.1 ?
    C1 C6 C5 . . 112.23(15) ?
    C1 C6 H6A . . 109.2 ?
    C5 C6 H6A . . 109.2 ?
    C1 C6 H6B . . 109.2 ?
    C5 C6 H6B . . 109.2 ?
    H6A C6 H6B . . 107.9 ?
    C8 C7 C3 . . 125.02(16) ?
    C8 C7 H7 . . 117.5 ?
    C3 C7 H7 . . 117.5 ?
    C7 C8 C9 . . 127.22(16) ?
    C7 C8 H8 . . 116.4 ?
    C9 C8 H8 . . 116.4 ?
    C14 C9 C10 . . 117.34(16) ?
    C14 C9 C8 . . 118.65(15) ?
    C10 C9 C8 . . 123.97(16) ?
    C11 C10 C9 . . 120.96(17) ?
    C11 C10 H10 . . 119.5 ?
    C9 C10 H10 . . 119.5 ?
    C10 C11 C12 . . 121.80(17) ?
    C10 C11 H11 . . 119.1 ?
    C12 C11 H11 . . 119.1 ?
    C13 C12 C11 . . 117.25(16) ?
    C13 C12 C15 . . 121.09(17) ?
    C11 C12 C15 . . 121.66(17) ?
    C14 C13 C12 . . 121.60(17) ?
    C14 C13 H13 . . 119.2 ?
    C12 C13 H13 . . 119.2 ?
    C13 C14 C9 . . 121.04(16) ?
    C13 C14 H14 . . 119.5 ?
    C9 C14 H14 . . 119.5 ?
    C12 C15 H15A . . 109.5 ?
    C12 C15 H15B . . 109.5 ?
    H15A C15 H15B . . 109.5 ?
    C12 C15 H15C . . 109.5 ?
    H15A C15 H15C . . 109.5 ?
    H15B C15 H15C . . 109.5 ?
    C21 C16 C17 . . 117.07(16) ?
    C21 C16 C5 . . 123.69(16) ?
    C17 C16 C5 . . 119.24(16) ?
    C18 C17 C16 . . 121.24(17) ?
    C18 C17 H17 . . 119.4 ?
    C16 C17 H17 . . 119.4 ?
    C17 C18 C19 . . 121.53(17) ?
    C17 C18 H18 . . 119.2 ?
    C19 C18 H18 . . 119.2 ?
    C20 C19 C18 . . 117.33(17) ?
    C20 C19 C22 . . 121.69(17) ?
    C18 C19 C22 . . 120.98(17) ?
    C19 C20 C21 . . 121.51(17) ?
    C19 C20 H20 . . 119.2 ?
    C21 C20 H20 . . 119.2 ?
    C16 C21 C20 . . 121.32(17) ?
    C16 C21 H21 . . 119.3 ?
    C20 C21 H21 . . 119.3 ?
    C19 C22 H22A . . 109.5 ?
    C19 C22 H22B . . 109.5 ?
    H22A C22 H22B . . 109.5 ?
    C19 C22 H22C . . 109.5 ?
    H22A C22 H22C . . 109.5 ?
    H22B C22 H22C . . 109.5 ?
loop_
    _geom_torsion_atom_site_label_1
    _geom_torsion_atom_site_label_2
    _geom_torsion_atom_site_label_3
    _geom_torsion_atom_site_label_4
    _geom_torsion_site_symmetry_1
    _geom_torsion_site_symmetry_2
    _geom_torsion_site_symmetry_3
    _geom_torsion_site_symmetry_4
    _geom_torsion
    _geom_torsion_publ_flag
    O1 C1 C2 C3 . . . . 179.54(18) ?
    C6 C1 C2 C3 . . . . -4.5(3) ?
    C1 C2 C3 C7 . . . . 170.34(16) ?
    C1 C2 C3 C4 . . . . -5.8(3) ?
    C2 C3 C4 C5 . . . . -14.9(2) ?
    C7 C3 C4 C5 . . . . 169.05(15) ?
    C3 C4 C5 C6 . . . . 44.1(2) ?
    C3 C4 C5 C16 . . . . 171.31(15) ?
    O1 C1 C6 C5 . . . . -149.12(18) ?
    C2 C1 C6 C5 . . . . 34.9(2) ?
    C16 C5 C6 C1 . . . . -179.03(15) ?
    C4 C5 C6 C1 . . . . -53.9(2) ?
    C2 C3 C7 C8 . . . . -169.72(18) ?
    C4 C3 C7 C8 . . . . 6.4(3) ?
    C3 C7 C8 C9 . . . . 172.86(17) ?
    C7 C8 C9 C14 . . . . 177.15(18) ?
    C7 C8 C9 C10 . . . . -5.5(3) ?
    C14 C9 C10 C11 . . . . 0.4(3) ?
    C8 C9 C10 C11 . . . . -176.95(18) ?
    C9 C10 C11 C12 . . . . -0.9(3) ?
    C10 C11 C12 C13 . . . . 0.6(3) ?
    C10 C11 C12 C15 . . . . -179.6(2) ?
    C11 C12 C13 C14 . . . . 0.1(3) ?
    C15 C12 C13 C14 . . . . -179.66(19) ?
    C12 C13 C14 C9 . . . . -0.6(3) ?
    C10 C9 C14 C13 . . . . 0.3(3) ?
    C8 C9 C14 C13 . . . . 177.83(17) ?
    C6 C5 C16 C21 . . . . 5.5(3) ?
    C4 C5 C16 C21 . . . . -120.04(19) ?
    C6 C5 C16 C17 . . . . -174.85(17) ?
    C4 C5 C16 C17 . . . . 59.6(2) ?
    C21 C16 C17 C18 . . . . -0.6(3) ?
    C5 C16 C17 C18 . . . . 179.74(17) ?
    C16 C17 C18 C19 . . . . 0.2(3) ?
    C17 C18 C19 C20 . . . . 0.2(3) ?
    C17 C18 C19 C22 . . . . 179.64(18) ?
    C18 C19 C20 C21 . . . . -0.3(3) ?
    C22 C19 C20 C21 . . . . -179.72(19) ?
    C17 C16 C21 C20 . . . . 0.5(3) ?
    C5 C16 C21 C20 . . . . -179.83(18) ?
    C19 C20 C21 C16 . . . . 0.0(3) ?
loop_
    _geom_hbond_atom_site_label_D
    _geom_hbond_atom_site_label_H
    _geom_hbond_atom_site_label_A
    _geom_hbond_site_symmetry_A
    _geom_hbond_distance_DH
    _geom_hbond_distance_HA
    _geom_hbond_distance_DA
    _geom_hbond_angle_DHA
    _geom_hbond_publ_flag
    C6 H6A O1 1_655 0.99 2.60 3.515(2) 154 yes
    C8 H8 O1 4_675 0.95 2.47 3.353(2) 155 yes
    C14 H14 O1 4_675 0.95 2.55 3.410(2) 151 yes
_shelx_hkl_file
;
  -1   0   0 1046.30   31.50
  -2   0   0  225.28    7.40
  -2   0   0  234.58    7.30
   3   0   0    7.90    2.10
  -3   0   0    7.80    2.40
   4   0   0    3.80    1.20
  -4   0   0    0.50    2.00
  -5   0   0    4.50    2.40
   5   0   0    5.90    1.70
   6   0   0    0.30    0.80
   0   1   0   -0.70    0.10
  -1  -1   0  182.98    5.70
  -1   1   0  185.08    5.70
  -2  -1   0   25.50    1.50
  -2  -1   0   24.90    1.60
  -2   1   0   19.90    2.00
  -2   1   0   23.70    1.50
  -2   1   0   23.40    2.60
  -3  -1   0  101.39    5.10
  -3  -1   0  107.39    4.70
   3  -1   0  104.49    4.20
  -3   1   0  103.99    5.00
  -3   1   0  106.79    4.60
   3   1   0   96.09    4.20
   4  -1   0  188.78    6.50
  -4  -1   0  183.98    7.30
   4   1   0  165.68    6.90
   4   1   0  186.28    6.50
  -5  -1   0   54.59    4.30
   5  -1   0   57.29    2.90
   5   1   0   53.39    2.70
   6  -1   0   11.70    1.30
   6   1   0   15.30    1.20
   0  -2   0  458.25   13.80
  -1  -2   0  824.42   24.80
   1  -2   0  806.42   24.80
  -1   2   0  829.92   24.80
  -2  -2   0    7.00    1.20
  -2  -2   0    6.80    1.20
  -2   2   0    7.10    2.30
  -2   2   0    6.40    1.10
  -3  -2   0   35.40    3.10
   3  -2   0   35.10    2.80
  -3  -2   0   27.20    3.80
  -3   2   0   29.70    3.60
   3   2   0   32.10    2.60
  -3   2   0   39.40    2.80
  -4  -2   0    8.80    2.70
   4  -2   0    7.80    2.30
   4   2   0    4.60    2.00
   4   2   0   10.20    1.90
   5  -2   0    5.60    1.60
  -5  -2   0    3.40    2.30
  -5   2   0    4.90    2.30
   5   2   0    5.70    1.70
   6  -2   0    0.70    0.80
   6   2   0    0.80    0.70
   0  -3   0   -0.30    0.10
   0   3   0   -0.10    0.10
   1  -3   0 1917.71   56.89
  -1  -3   0 1920.01   56.89
  -1   3   0 1868.41   56.99
   1   3   0 1862.41   56.99
  -2  -3   0    2.00    0.50
  -2  -3   0    2.30    1.00
  -2   3   0    1.80    0.50
  -2   3   0    1.60    1.40
  -3  -3   0  109.49    4.90
   3  -3   0   97.09    4.30
  -3  -3   0  110.99    5.40
  -3   3   0  106.29    4.70
   3   3   0   99.69    4.20
  -3   3   0  102.89    5.20
  -4  -3   0   32.10    3.30
   4  -3   0   35.30    2.60
  -4   3   0   29.70    3.20
   4   3   0   32.00    2.30
  -5  -3   0   68.19    5.40
   5  -3   0   49.80    2.60
   5   3   0   54.99    2.70
  -5   3   0   53.79    4.00
   6  -3   0   16.30    1.40
   6   3   0   14.70    1.20
   0  -4   0  252.97    7.70
   0   4   0  253.97    7.70
   1  -4   0 3358.46  103.49
  -1  -4   0 3442.96  103.49
  -1   4   0 3357.06  103.59
   1   4   0 3617.04  103.49
  -2  -4   0  153.28    5.20
  -2   4   0  160.78    5.10
  -2   4   0  147.69    5.70
  -3  -4   0    5.90    2.30
  -3  -4   0    6.70    2.00
   3  -4   0    5.20    1.60
  -3   4   0    9.10    2.20
   3   4   0    8.90    2.10
  -3   4   0    1.20    1.50
  -4  -4   0   18.70    3.10
   4  -4   0   20.80    2.40
   4   4   0   20.20    3.10
   4   4   0   21.20    2.00
  -4   4   0   19.50    2.80
   5  -4   0    1.40    1.50
  -5  -4   0    1.50    2.50
  -5   4   0    1.80    2.10
   5   4   0    2.70    1.00
   6  -4   0    4.40    1.30
   6   4   0    1.80    0.70
   0  -5   0    0.10    0.10
   0   5   0    0.10    0.10
   1  -5   0  446.26   13.90
  -1  -5   0  464.05   13.90
  -1   5   0  448.46   13.90
  -2  -5   0   99.09    3.60
  -2   5   0  105.29    3.60
  -2   5   0   94.49    4.30
   3  -5   0  106.09    4.80
  -3  -5   0  119.79    5.20
  -3   5   0  105.89    5.50
  -3   5   0  115.59    4.90
   3   5   0  105.79    4.30
  -4  -5   0   -1.00    2.20
   4  -5   0    0.80    1.30
  -4   5   0    0.70    1.90
   4   5   0   -0.20    1.70
   4   5   0    0.50    1.10
  -5  -5   0   18.80    3.60
  -5   5   0   12.80    3.40
   5   5   0   13.90    2.60
   6  -5   0   21.00    1.80
   6   5   0   24.60    1.40
   0  -6   0  120.19    3.90
   0   6   0  122.19    3.80
   1  -6   0  362.26   11.20
  -1  -6   0  363.86   11.20
  -1   6   0  365.26   11.20
   1   6   0  364.36   11.20
  -2  -6   0   75.09    3.00
   2  -6   0   75.49    3.10
  -2   6   0   79.79    3.70
  -2   6   0   81.09    3.00
   3  -6   0  106.49    4.70
  -3  -6   0  115.29    5.10
  -3   6   0  111.39    4.80
  -3   6   0  108.39    5.70
   3   6   0  109.59    4.40
   3   6   0  105.69    4.80
  -4  -6   0   32.10    3.80
   4  -6   0   33.70    2.60
  -4   6   0   30.90    3.20
   4   6   0   33.70    2.30
   4   6   0   31.70    3.20
   5  -6   0   83.69    3.40
  -5  -6   0   86.09    5.10
   5   6   0   78.19    4.30
   6   6   0    0.30    0.70
   0  -7   0   -0.10    0.20
   0   7   0    0.00    0.20
  -1  -7   0 1627.74   47.70
   1  -7   0 1546.55   47.70
  -1   7   0 1569.74   47.70
   1   7   0 1576.64   47.70
  -2  -7   0   16.70    1.70
   2  -7   0   22.20    2.00
  -2   7   0   19.90    1.60
  -2   7   0   19.90    2.40
   3  -7   0   38.70    3.30
  -3  -7   0   43.30    3.40
   3   7   0   43.30    2.60
   3   7   0   41.10    3.10
  -3   7   0   46.70    3.10
  -3   7   0   45.50    5.40
  -4  -7   0    3.80    2.20
   4  -7   0    3.10    1.40
   4   7   0    5.50    1.60
  -4   7   0    3.60    2.00
   4   7   0    8.70    2.60
   5  -7   0    1.10    1.00
  -5  -7   0    2.00    2.80
   5   7   0   -1.40    1.60
   5   7   0    2.30    0.90
  -5   7   0    1.70    2.10
   6   7   0   10.30    1.10
   0  -8   0   24.10    1.10
   0   8   0   24.50    1.10
  -1  -8   0  832.92   24.90
   1  -8   0  793.32   24.90
  -1   8   0  842.82   24.90
   1   8   0  802.02   24.90
  -2  -8   0   77.49    3.20
   2  -8   0   71.49    3.40
  -2   8   0   76.79    3.10
   2   8   0   81.09    3.30
  -2   8   0   71.39    3.70
   3  -8   0   87.89    4.30
  -3   8   0   93.19    4.30
   3   8   0   83.49    3.80
   3   8   0   84.89    4.10
   4  -8   0   50.39    2.80
  -4  -8   0   51.79    4.10
   4   8   0   51.79    2.70
  -4   8   0   47.80    3.50
   4   8   0   52.29    3.20
   5  -8   0   26.90    2.10
  -5  -8   0   29.20    4.20
   5   8   0   29.20    2.80
   5   8   0   29.30    1.90
  -5   8   0   28.50    3.10
   0  -9   0   -0.10    0.20
   0   9   0   -0.20    0.20
  -1  -9   0   31.00    1.50
   1  -9   0   29.60    1.50
  -1   9   0   31.40    1.50
   1   9   0   29.40    1.60
  -2  -9   0   13.50    1.90
   2  -9   0   15.40    2.30
  -2   9   0   14.20    2.40
  -2   9   0   16.90    1.90
   3  -9   0   83.69    4.30
   3   9   0   89.59    3.90
  -3   9   0   97.89    4.50
   3   9   0   85.29    4.10
  -4  -9   0    2.90    2.40
   4  -9   0    2.30    1.30
   4   9   0    1.90    1.10
   4   9   0   -0.50    1.40
  -4   9   0    1.20    2.00
   5  -9   0   56.29    2.70
  -5  -9   0   60.79    4.80
   5   9   0   44.00    3.00
  -5   9   0   46.90    3.60
   5   9   0   53.59    2.50
   0 -10   0   44.30    1.80
   1 -10   0  221.88    7.20
  -1 -10   0  219.28    7.10
   1  10   0  219.18    7.10
  -1  10   0  224.28    7.10
  -2 -10   0  544.85   17.60
   2 -10   0  548.45   17.80
  -2  10   0  557.44   17.90
   2  10   0  597.94   17.80
  -2  10   0  574.14   17.70
   3 -10   0    8.00    1.70
   3  10   0   11.40    2.30
   3  10   0    9.50    2.10
  -3  10   0   11.50    2.50
   4 -10   0   10.00    2.30
  -4 -10   0    5.80    2.60
   4  10   0    5.30    1.50
  -4  10   0    7.90    2.30
   4  10   0    6.10    1.70
   5 -10   0    1.70    1.20
  -5 -10   0    8.80    3.40
   5  10   0    4.60    1.40
  -5  10   0    0.60    2.10
   5  10   0    1.10    1.30
   0 -11   0   -0.20    0.40
   0  11   0    0.10    0.30
  -1 -11   0  415.96   13.10
   1 -11   0  422.06   13.10
   1  11   0  416.86   13.10
  -2 -11   0  930.81   30.20
   2 -11   0  936.01   30.40
  -2  11   0 1033.70   30.30
  -2  11   0 1011.30   30.40
   2  11   0  960.30   30.70
   2  11   0 1019.70   30.30
   3 -11   0    0.00    1.70
   3 -11   0    2.50    1.90
   3  11   0   -0.40    1.20
  -3  11   0   -0.10    1.70
   3  11   0   -0.40    1.20
  -4 -11   0   30.80    5.20
   4 -11   0   30.20    2.60
   4  11   0   29.70    2.10
   4  11   0   31.40    2.60
   5 -11   0   11.10    1.90
  -5 -11   0   20.60    6.90
   5  11   0   14.30    1.70
   5  11   0   13.60    2.40
  -5  11   0   12.30    2.90
   0 -12   0    0.80    0.40
   0  12   0    1.20    0.40
  -1 -12   0   28.80    1.90
   1 -12   0   25.10    2.00
   1  12   0   24.60    2.30
  -1  12   0   32.00    1.70
  -2 -12   0   62.79    4.30
   2  12   0   67.69    4.80
  -2  12   0   73.69    3.70
   2  12   0   76.09    4.00
  -2  12   0   67.79    3.40
   3 -12   0  132.49    5.60
   3 -12   0  134.59    5.60
   3  12   0  138.39    5.20
  -3  12   0  138.49    5.80
   3  12   0  143.39    5.30
   4 -12   0   26.60    2.60
  -4 -12   0   29.30    4.30
   4  12   0   30.20    2.10
  -4  12   0   30.40    3.10
   4  12   0   31.90    2.50
  -5 -12   0   26.40    5.00
   5 -12   0   22.70    2.30
   5  12   0   27.50    2.50
   5  12   0   26.70    1.80
  -5  12   0   26.00    3.30
   0 -13   0   -0.30    0.50
   0  13   0    0.00    0.40
   1 -13   0  940.01   29.20
  -1 -13   0  963.10   29.20
   1  13   0  936.61   29.10
  -1  13   0  960.40   29.10
   2  13   0   -1.10    1.40
  -2  13   0    0.60    1.70
   2  13   0    2.50    3.10
  -2  13   0    0.90    1.30
   3 -13   0    5.00    2.00
   3 -13   0    7.20    2.60
   3  13   0    5.80    1.40
   3  13   0    6.80    2.20
  -3  13   0    7.60    2.50
   4 -13   0   16.80    2.60
  -4 -13   0   16.80    4.50
   4  13   0   18.60    1.90
   4  13   0   20.40    2.20
  -4  13   0   14.90    3.00
   5 -13   0   17.00    2.40
  -5 -13   0    9.10    4.10
   5  13   0   15.30    2.20
   5  13   0   13.00    1.50
  -5  13   0    9.60    4.60
   0 -14   0   75.19    3.20
   0  14   0   76.79    3.00
  -1 -14   0  429.26   13.90
   1 -14   0  413.36   13.90
   1  14   0  436.76   13.80
  -1  14   0  455.25   13.80
   2 -14   0   -0.40    2.00
   2  14   0    3.50    1.30
   2  14   0   -0.50    1.70
   2  14   0    6.20    3.40
  -2  14   0    2.30    1.40
  -2  14   0    2.30    1.80
   3 -14   0   42.80    3.00
  -3  14   0   45.00    3.30
   3  14   0   43.00    2.80
   3  14   0   40.40    2.80
   4 -14   0   -0.70    1.60
  -4 -14   0    7.50    3.80
   4  14   0   -0.10    1.10
   4  14   0   -0.60    1.10
  -4  14   0   -1.50    2.30
   5  14   0   13.40    1.60
  -5  14   0   18.70    3.40
   5  14   0   14.80    2.20
   0 -15   0    0.00    0.80
   0  15   0    0.20    0.60
  -1  15   0   46.60    2.60
  -1  15   0   38.20    3.50
   1  15   0   40.90    2.70
   2 -15   0  107.29    4.60
  -2 -15   0  130.39    6.00
  -2  15   0  116.39    5.00
   2  15   0  114.49    6.50
   2  15   0  117.89    4.60
   3 -15   0    5.10    1.50
  -3 -15   0    5.70    2.30
  -3  15   0    4.50    2.20
   3  15   0    3.70    1.40
   4 -15   0    6.30    2.30
   4 -15   0    7.70    1.80
  -4 -15   0   19.00    4.80
  -4  15   0    5.20    2.50
   4  15   0    9.00    1.80
   4  15   0    7.50    1.80
   5  15   0   35.50    2.40
   5  15   0   32.90    1.90
  -5  15   0   33.70    3.80
   0  16   0   26.90    2.10
  -1  16   0   38.00    2.70
  -1  16   0   28.20    3.40
   1  16   0   31.50    2.90
  -2 -16   0   15.70    3.00
   2 -16   0   21.10    2.30
  -2  16   0   14.40    4.50
   2  16   0   19.70    2.20
  -3 -16   0  149.79    7.60
   3 -16   0  157.48    5.80
  -3 -16   0  144.09    6.40
   3  16   0  158.18    5.80
   3  16   0  154.88    5.80
  -3  16   0  161.28    6.40
  -4 -16   0   22.30    5.40
   4 -16   0   33.80    3.10
  -4  16   0   38.60    3.80
   4  16   0   37.10    2.30
   4  16   0   33.70    2.40
  -5  16   0    1.20    3.00
   5  16   0    1.60    1.00
   5  16   0   -0.10    0.90
   0  17   0    0.50    0.90
  -1  17   0  181.08    6.80
   1  17   0  180.98    6.90
  -1  17   0  178.48    6.80
   2 -17   0   46.10    2.80
  -2 -17   0   42.50    3.20
   2  17   0   44.10    2.70
  -2  17   0   41.40    3.50
  -3 -17   0  154.68    9.10
  -3 -17   0  177.48    7.30
   3 -17   0  186.48    6.50
   3  17   0  188.28    6.60
   3  17   0  189.08    6.60
  -3  17   0  185.38    7.20
   4 -17   0   73.59    3.80
   4  17   0   75.89    3.30
  -4  17   0   80.59    4.80
   4  17   0   73.49    3.30
   5  17   0    0.90    1.00
   5  17   0   -0.40    0.90
  -5  17   0    1.00    3.50
   0  18   0   88.49    4.30
   1 -18   0    0.30    1.20
  -1 -18   0    2.30    1.30
   2 -18   0   11.00    2.10
  -2 -18   0    9.20    2.60
  -2  18   0   15.10    3.10
   2  18   0    8.90    1.90
   3 -18   0    2.00    1.20
  -3 -18   0    3.10    1.80
   3  18   0    0.90    1.10
   3  18   0    3.40    1.50
  -3  18   0   -1.30    2.50
  -4  18   0    0.60    2.60
   4  18   0    0.00    0.90
   4  18   0   -0.10    1.20
   5  18   0    2.70    1.90
   5  18   0    4.80    1.70
  -1 -19   0   -0.40    1.10
   1 -19   0    0.10    1.10
   1  19   0    1.20    1.40
  -2 -19   0   87.29    4.00
   2 -19   0   85.89    3.70
   2  19   0   84.39    3.70
  -2  19   0   77.39    4.60
  -3 -19   0    2.80    1.80
   3 -19   0    6.10    2.00
  -3  19   0    0.90    2.50
   3  19   0    0.00    1.00
   3  19   0    1.50    1.50
   4 -19   0   24.90    2.50
  -4  19   0   20.40    4.00
   4  19   0   19.90    2.10
   4  19   0   23.10    2.10
   5  19   0   11.30    1.70
   5  19   0   11.80    1.70
   0 -20   0  178.08    6.40
  -1 -20   0    4.40    1.20
   1  20   0    8.10    2.20
   2 -20   0   62.29    3.00
  -2 -20   0   66.39    3.50
  -2  20   0   52.79    4.40
   2  20   0   61.59    3.20
   3 -20   0   38.50    2.50
  -3 -20   0   37.70    3.70
  -3  20   0   33.00    5.00
   3  20   0   42.10    3.10
   3  20   0   37.10    2.50
   4 -20   0    3.00    1.40
   4  20   0    2.40    1.20
  -4  20   0    9.40    3.60
   4  20   0    2.90    1.00
   5  20   0    1.20    0.90
   0 -21   0   -2.30    1.30
   1 -21   0    4.00    1.10
  -1 -21   0    4.10    3.80
  -1 -21   0    5.10    1.10
   1  21   0    3.00    1.20
  -2 -21   0   21.30    2.60
   2 -21   0   26.80    2.20
   2  21   0   19.40    2.20
  -3 -21   0   12.30    3.00
   3 -21   0   10.30    2.00
   3  21   0   10.90    3.00
  -3  21   0   19.90    4.50
   4 -21   0    7.20    2.00
   4  21   0    2.40    1.40
   4  21   0    0.70    0.80
   5  21   0    1.80    0.90
   0 -22   0   -0.90    1.10
   0 -22   0    1.60    1.30
  -1 -22   0   24.30    5.60
   1 -22   0   29.00    2.40
  -1 -22   0   29.30    2.50
   1  22   0   31.30    2.50
  -2 -22   0    8.80    2.40
   2 -22   0   13.40    2.00
   2  22   0   10.30    2.00
   3 -22   0   18.30    2.10
  -3 -22   0   19.10    3.00
   3  22   0   12.90    3.90
   3  22   0   17.80    2.00
   4 -22   0    3.50    1.20
   4  22   0    5.30    1.50
   4  22   0    1.80    0.90
   0 -23   0   -0.40    1.30
   0 -23   0    1.00    1.20
   1 -23   0    2.60    1.50
   1 -23   0   -0.40    1.40
  -1 -23   0    2.90    2.60
   1  23   0    0.60    1.30
   2 -23   0  232.58    8.00
  -2 -23   0  234.98    8.10
   2  23   0  232.58    8.10
  -3 -23   0   70.89    3.80
   3 -23   0   67.89    3.20
   3  23   0   65.99    3.20
   4 -23   0    4.60    1.70
   0 -24   0    8.70    2.40
   0 -24   0   12.80    2.60
   1 -24   0  373.16   12.40
  -1 -24   0  361.16   13.10
  -1 -24   0  390.06   12.40
   1 -24   0  392.96   12.40
   1  24   0  406.16   12.60
  -2 -24   0   46.40    3.00
   2 -24   0   50.79    3.00
   2  24   0   46.90    2.80
  -3 -24   0    0.40    1.40
   3 -24   0    0.90    1.00
   3  24   0    0.90    1.00
   4 -24   0    0.10    1.10
   4  24   0    0.20    0.80
   0 -25   0    0.40    1.20
   0 -25   0   -0.30    1.10
   0  25   0    2.20    1.70
  -1 -25   0   27.70    4.50
   1 -25   0   32.40    2.90
   1 -25   0   29.40    2.40
  -1 -25   0   31.50    2.30
   1  25   0   31.70    2.60
  -2 -25   0   41.60    2.80
   2 -25   0   39.90    2.50
   2  25   0   41.60    2.60
   3 -25   0    1.10    1.00
   3  25   0    1.50    1.00
   4  25   0   18.40    1.50
   0 -26   0    6.60    2.00
   0 -26   0    9.50    2.40
   0  26   0   11.30    2.60
  -1 -26   0    5.20    2.80
  -1 -26   0    7.20    1.90
   1 -26   0    7.10    2.40
   1  26   0    4.30    1.30
  -2 -26   0   65.39    3.20
   2 -26   0   57.79    3.00
   2  26   0   61.59    3.10
   3 -26   0    2.10    1.00
  -3 -26   0    1.00    1.20
   3  26   0    1.80    0.90
   4  26   0   10.80    1.30
   0 -27   0    0.90    1.30
   0 -27   0   -0.60    1.00
   0  27   0   -2.40    1.50
   1 -27   0  312.97   10.70
  -1 -27   0  321.17   12.70
   1 -27   0  329.17   10.70
   1  27   0  338.97   10.90
   2 -27   0   44.70    2.60
  -2 -27   0   45.70    2.70
   2  27   0   41.90    2.60
  -3 -27   0    3.10    1.30
   3 -27   0    6.80    1.60
   3  27   0    3.30    0.90
   4 -27   0    4.80    1.70
   4  27   0    3.70    1.30
   0 -28   0    3.10    1.30
   0 -28   0    1.40    1.00
   0  28   0    3.40    1.60
  -1 -28   0   28.20    2.50
   1 -28   0   26.70    2.60
   1 -28   0   26.80    2.90
   1  28   0   30.30    2.40
   2 -28   0   76.69    3.30
  -2 -28   0   73.09    3.40
   2  28   0   74.99    3.40
   3 -28   0    0.60    0.90
  -3 -28   0   -1.20    1.20
   3  28   0    0.20    0.80
   4 -28   0    6.20    1.90
   4  28   0    8.70    1.20
   0 -29   0   -0.50    1.20
   0 -29   0    2.00    1.30
   0  29   0   -1.50    1.60
   1 -29   0   -0.60    1.10
   1 -29   0    0.20    0.90
  -1 -29   0    0.40    1.00
   1  29   0    0.40    1.20
   2  29   0   11.90    2.10
  -3 -29   0   -1.20    1.10
   3 -29   0    1.10    0.80
   3  29   0    1.00    0.80
   0 -30   0   59.09    3.20
   0 -30   0   53.79    2.90
   0  30   0   61.99    3.50
  -1 -30   0   11.90    2.10
   1 -30   0   15.60    2.30
   1 -30   0   13.40    1.90
   1  30   0   15.60    2.10
  -2 -30   0   -0.10    0.90
   2 -30   0    0.20    0.80
   2  30   0    0.80    1.00
   3 -30   0   24.20    1.80
  -3 -30   0   30.70    2.10
   3  30   0   25.90    1.80
   0 -31   0    0.50    0.90
   0  31   0    0.60    1.70
   1 -31   0   10.90    2.20
   1 -31   0   12.70    2.30
   1  31   0   13.10    2.20
   2 -31   0   -0.10    0.90
  -2 -31   0   -1.00    0.90
   2  31   0    0.70    0.90
  -3 -31   0    7.50    1.80
   3  31   0    3.50    1.20
   0 -32   0   31.50    2.20
   0 -32   0   28.40    2.40
   0  32   0   23.20    3.00
   1 -32   0    2.00    1.20
   1 -32   0   -0.20    0.90
  -1 -32   0   -0.30    0.80
   1  32   0   -0.60    1.20
   2 -32   0    0.40    0.80
  -2 -32   0    0.10    1.00
   2  32   0    0.60    0.90
  -3 -32   0    9.20    2.00
   3 -32   0    5.60    1.30
   0 -33   0    0.90    0.90
   0 -33   0   -1.20    1.20
  -1 -33   0   13.20    1.80
   1 -33   0   10.10    1.70
   1  33   0   11.00    2.00
  -2 -33   0    0.90    1.00
   2 -33   0    0.70    0.80
   2  33   0    1.10    0.90
   3 -33   0   12.20    1.40
   3  33   0   12.20    1.30
   0 -34   0  114.79    4.40
   0 -34   0  109.99    4.10
  -1 -34   0    4.10    1.20
   1 -34   0    6.60    1.50
   1  34   0    3.90    1.20
   2 -34   0   -1.30    0.80
  -2 -34   0    0.00    0.80
   0 -35   0   -0.20    1.00
  -1 -35   0   10.90    1.50
   1  35   0    9.80    2.20
  -2 -35   0   -0.20    0.70
   2 -35   0    1.10    0.70
   2  35   0    0.60    0.90
   0 -36   0    1.50    0.80
   1 -36   0    2.20    1.00
   1 -36   0    0.60    1.30
  -1 -36   0   -0.30    0.70
   0 -37   0   -0.70    0.70
   1 -37   0    4.30    1.10
   0 -38   0    1.20    0.90
   6   0  -1   -0.50    0.80
  -5   0   1   -2.80    2.10
   5   0  -1    1.20    1.10
   4   0  -1    0.30    1.50
  -4   0   1    0.40    1.80
  -3   0   1   -2.00    1.60
   3   0  -1    2.20    2.20
  -2   0   1   -1.20    1.60
  -1   0  -1   -0.10    0.20
  -2   0  -1    0.40    0.70
  -2   0  -1   -0.40    0.50
  -3   0  -1   -1.20    1.70
  -3   0  -1   -0.10    1.80
   3   0   1    0.50    1.30
  -4   0  -1   -2.70    1.90
   4   0   1    2.40    1.20
   4   0   1   -1.00    1.70
  -5   0  -1    0.90    2.80
   5   0   1   -0.80    1.10
   6   0   1   -0.30    0.70
   6  -1  -1    4.40    1.30
   6   1  -1    0.30    0.80
  -5  -1   1    1.30    2.30
   5  -1  -1    1.60    1.10
  -5   1   1   -1.20    2.30
   5   1  -1   -0.70    1.10
   4  -1  -1    8.80    2.00
  -4  -1   1    6.10    2.20
   4   1  -1    7.80    1.90
  -4   1   1    9.60    2.50
  -3  -1   1   53.19    3.40
   3   1  -1   49.80    2.80
  -3   1   1   53.29    3.20
  -2  -1   1  325.27   10.80
  -2   1   1  331.47   10.80
   0  -1   1   88.69    2.80
   0   1   1   90.59    2.80
   0   1  -1   90.69    2.80
  -1  -1  -1    3.20    0.60
  -1   1  -1    4.00    0.60
  -2  -1  -1   20.40    1.90
  -2  -1  -1   20.10    1.50
  -2   1  -1   18.90    1.50
  -2   1  -1   18.40    1.80
  -3  -1  -1   62.99    4.90
   3  -1   1   65.29    3.40
  -3  -1  -1   71.99    3.80
   3   1   1   67.29    3.20
  -3   1  -1   71.69    3.90
  -3   1  -1   68.49    4.90
   4  -1   1   43.50    4.10
   4  -1   1   39.30    2.60
  -4  -1  -1   46.20    4.10
   4   1   1   42.70    3.10
  -4   1  -1   36.30    3.50
   4   1   1   41.70    2.60
   5  -1   1    2.10    1.00
  -5  -1  -1    2.40    2.30
  -5   1  -1    2.90    3.20
   5   1   1    1.40    0.90
   6  -1   1    6.70    1.10
   6   1   1    6.40    1.10
   6  -2  -1    1.80    0.90
   6   2  -1    2.80    0.80
  -5  -2   1   14.10    3.20
   5  -2  -1    7.70    1.80
   5   2  -1    8.60    1.70
  -4  -2   1    8.80    2.80
   4  -2  -1    3.60    1.40
   4   2  -1    4.00    1.10
  -4   2   1    5.10    1.90
  -3  -2   1   98.39    4.50
   3   2  -1   91.19    4.00
  -3   2   1   99.79    4.30
  -2  -2   1   10.30    1.90
  -2   2   1    8.60    1.70
  -2   2   1    7.20    1.00
   0  -2   1    1.10    0.20
   0  -2  -1    0.90    0.20
   0   2  -1    0.70    0.20
   0   2   1    0.80    0.20
  -1  -2  -1  106.79    3.60
  -1   2  -1  110.19    3.50
  -2  -2  -1    0.10    0.60
  -2  -2  -1    0.80    0.70
  -2   2  -1    0.20    0.50
   3  -2   1   22.50    2.50
  -3  -2  -1   29.80    4.30
  -3   2  -1   23.30    2.80
  -3   2  -1   22.80    4.10
   3   2   1   21.20    2.40
   4  -2   1    1.70    2.40
  -4  -2  -1    2.40    2.10
   4  -2   1    1.50    1.40
   4   2   1    1.30    1.20
  -4   2  -1    1.30    1.90
   4   2   1   -0.20    1.60
  -5  -2  -1    4.80    2.30
   5  -2   1    6.80    2.20
   5   2   1    7.00    1.70
   5   2   1    5.60    1.80
  -5   2  -1    8.50    2.80
   6  -2   1   -0.50    0.70
   6   2   1    1.00    0.70
   6  -3  -1    0.50    0.90
   6   3  -1    0.60    0.80
   5  -3  -1   17.70    1.90
  -5  -3   1   22.00    3.30
   5   3  -1   17.90    1.90
  -5   3   1   11.40    2.70
  -4  -3   1    1.30    2.10
   4  -3  -1    1.50    1.30
  -4   3   1    0.20    2.00
   4   3  -1    1.20    1.10
  -3  -3   1  104.29    4.60
  -3   3   1   99.19    4.40
   3   3  -1   93.59    4.00
  -2  -3   1    6.40    2.00
  -2   3   1    3.80    1.40
  -2   3   1    4.30    0.90
   1  -3  -1  902.21   26.90
  -1   3   1  879.01   26.90
   0  -3   1   80.39    2.60
   0  -3  -1   85.29    2.60
   0   3   1   81.39    2.60
   0   3  -1   83.29    2.60
  -1  -3  -1   51.29    1.90
   1  -3   1   52.39    1.90
   1   3   1   50.69    1.90
  -1   3  -1   53.69    1.90
  -2  -3  -1   -0.30    0.60
  -2   3  -1    0.70    0.60
  -3  -3  -1    3.00    1.80
   3  -3   1    1.90    1.40
   3   3   1    3.90    1.30
  -3   3  -1    1.80    1.60
  -3   3  -1    3.70    1.80
  -4  -3  -1    2.10    2.20
   4  -3   1    5.60    3.20
   4  -3   1    4.20    1.30
   4   3   1    4.80    1.20
  -4   3  -1    3.80    2.20
   4   3   1    2.60    1.50
  -5  -3  -1   16.50    4.80
   5   3   1    7.90    1.70
   5   3   1   12.10    2.30
  -5   3  -1   17.70    3.80
   6  -3   1    1.70    0.80
   6   3   1    1.90    0.70
   6  -4  -1    2.00    1.00
   6   4  -1    2.00    0.80
  -5  -4   1   29.00    3.50
  -5   4   1   24.20    4.50
   5   4  -1   25.10    2.10
  -4  -4   1   -0.60    2.10
   4  -4  -1    1.50    1.30
   4   4  -1    1.30    1.00
  -4   4   1    1.60    1.80
  -3  -4   1    0.70    2.00
   3   4  -1   -0.40    1.20
  -3   4   1    3.10    1.70
  -2  -4   1    8.40    2.00
  -2   4   1    7.90    1.00
  -2   4   1    6.80    1.90
  -1  -4   1  859.91   25.80
   1  -4  -1  839.72   25.80
  -1   4   1  840.62   25.80
   1   4  -1  876.81   25.80
   0  -4  -1  624.14   18.60
   0  -4   1  593.64   18.60
   0   4   1  622.74   18.60
   0   4  -1  621.74   18.60
   1  -4   1   62.69    2.30
  -1  -4  -1   65.69    2.30
   1   4   1   62.69    2.30
  -1   4  -1   63.69    2.30
  -2  -4  -1   80.79    3.30
  -2   4  -1   79.59    4.00
  -2   4  -1   85.59    3.20
   2   4   1   80.89    4.00
   3  -4   1    3.70    1.40
  -3  -4  -1    1.20    2.10
  -3   4  -1    3.60    1.90
  -3   4  -1    5.40    1.90
   3   4   1    3.60    1.80
   3   4   1    5.10    1.30
   4  -4   1    4.10    3.10
   4  -4   1    1.40    1.20
  -4  -4  -1    6.00    2.40
   4   4   1    4.30    1.20
  -4   4  -1    2.50    1.90
   4   4   1    7.80    2.60
  -5  -4  -1   10.60    3.50
   5   4   1    7.30    2.60
  -5   4  -1    9.60    3.00
   6  -4   1    0.60    0.80
   6   4   1   -0.50    0.60
   6   5  -1   15.20    1.30
   5  -5  -1    4.90    1.90
  -5  -5   1    9.70    3.30
  -5   5   1    1.20    2.20
   5   5  -1    2.20    1.10
   4  -5  -1    9.50    2.30
  -4  -5   1    4.80    2.20
  -4   5   1    7.30    2.40
   4   5  -1    5.40    1.80
   4   5  -1    3.50    2.60
  -3  -5   1    6.00    2.10
   3   5  -1    3.30    1.40
  -3   5   1    5.30    1.60
  -2  -5   1    0.40    0.40
  -2   5   1    0.80    1.30
  -2   5   1    0.40    0.50
  -1  -5   1  218.38    6.70
   1  -5  -1  211.88    6.70
   1   5  -1  216.58    6.70
  -1   5   1  219.58    6.70
   0  -5   1  940.81   27.90
   0  -5  -1  934.41   27.90
   0   5  -1  931.51   27.90
   0   5   1  884.41   27.90
  -1  -5  -1 1583.44   47.40
   1  -5   1 1568.74   47.40
  -1   5  -1 1532.35   47.30
   1   5   1 1588.94   47.40
  -2  -5  -1  498.45   14.90
  -2   5  -1  464.15   15.30
   2   5   1  478.95   15.40
  -2   5  -1  454.85   15.20
   3  -5   1   -1.40    1.30
  -3  -5  -1   -0.50    2.20
  -3   5  -1   -0.60    2.00
   3   5   1    1.80    1.50
  -3   5  -1    1.70    1.90
   3   5   1    0.50    1.30
  -4  -5  -1   13.60    3.40
   4  -5   1   13.30    2.10
   4   5   1   14.30    2.60
  -4   5  -1   14.00    3.00
   4   5   1   16.90    2.00
  -5  -5  -1    2.50    2.30
   5  -5   1    2.30    1.10
   5   5   1    2.10    1.40
  -5   5  -1    0.80    2.30
   5   5   1    2.60    1.00
   6  -5   1   17.20    1.50
   6   5   1   14.20    1.20
   6   6  -1    5.00    1.10
  -5  -6   1   15.90    3.50
   5  -6  -1    6.70    1.90
  -5   6   1    9.00    2.60
  -4  -6   1    3.60    2.50
   4  -6  -1    7.60    2.30
   4   6  -1    5.80    1.70
   4   6  -1    6.60    2.10
  -4   6   1    3.20    1.80
  -3  -6   1   27.40    3.30
   3   6  -1   26.60    2.30
  -3   6   1   26.90    2.70
   2  -6  -1    9.70    1.50
  -2  -6   1    6.40    1.10
  -2   6   1    6.90    1.20
  -2   6   1   11.70    2.10
   1  -6  -1    0.20    0.20
  -1  -6   1    0.30    0.20
   1   6  -1   -0.20    0.20
  -1   6   1    0.20    0.20
   0  -6   1  220.88    6.80
   0  -6  -1  219.68    6.80
   0   6  -1  215.48    6.80
   0   6   1  214.08    6.80
  -1  -6  -1 1236.78   37.50
   1  -6   1 1226.88   37.50
   1   6   1 1224.38   37.60
  -1   6  -1 1265.27   37.50
  -2  -6  -1  132.89    4.80
  -2   6  -1  129.29    5.30
  -2   6  -1  137.69    4.70
   2   6   1  126.99    5.50
  -3  -6  -1    4.40    2.40
   3  -6   1    9.00    2.30
  -3   6  -1   11.00    2.50
   3   6   1    7.50    2.40
   3   6   1    7.60    2.10
   4  -6   1    4.40    1.20
  -4  -6  -1    5.30    2.40
   4   6   1    3.30    1.40
   4   6   1    3.80    1.20
  -4   6  -1    3.30    2.10
  -5  -6  -1    2.10    2.60
   5  -6   1    2.60    1.00
   5   6   1    2.60    1.40
  -5   6  -1    0.90    2.50
   6  -6   1   -1.30    0.90
   6   6   1    0.70    0.70
   6   7  -1    9.00    1.10
  -5  -7   1    3.10    2.70
   5  -7  -1   -0.20    1.20
   5   7  -1    1.20    1.00
  -5   7   1   -0.40    1.70
  -4  -7   1    7.30    2.70
   4  -7  -1   10.30    2.50
  -4   7   1    9.30    2.60
   4   7  -1    7.90    1.80
   4   7  -1    7.00    1.80
  -3  -7   1   16.90    3.10
   3  -7  -1   11.50    3.70
  -3   7   1   13.70    2.30
   3   7  -1   14.70    2.10
   3   7  -1   16.90    3.00
   2  -7  -1  160.48    5.50
  -2  -7   1  150.58    5.60
  -2   7   1  167.78    5.40
  -2   7   1  164.18    5.90
   1  -7  -1    0.30    0.30
  -1  -7   1    0.50    0.30
   1   7  -1    0.20    0.30
  -1   7   1    0.60    0.30
   0  -7  -1  127.39    4.10
   0  -7   1  125.69    4.10
   0   7  -1  122.59    4.10
   0   7   1  125.59    4.10
  -1  -7  -1  492.75   14.80
   1  -7   1  466.85   14.80
   1   7   1  477.25   15.00
  -1   7  -1  482.95   14.80
  -2  -7  -1   10.40    1.90
  -2   7  -1   10.60    1.70
   2   7   1    9.90    2.90
  -2   7  -1    8.10    2.40
  -3  -7  -1   20.00    5.60
   3  -7   1   17.00    2.60
   3   7   1   17.60    2.40
   3   7   1   15.60    2.30
  -3   7  -1   20.60    2.70
  -4  -7  -1    1.90    2.50
   4  -7   1    0.70    1.20
   4   7   1    2.50    1.20
   4   7   1    0.50    1.50
  -4   7  -1   -1.40    2.10
  -5  -7  -1   26.10    3.80
   5  -7   1   26.00    1.80
   5   7   1   25.70    2.00
  -5   7  -1   24.90    3.00
   5   7   1   19.60    2.40
  -5  -8   1   15.70    3.80
   5  -8  -1    5.20    1.30
  -5   8   1    7.10    3.00
   5   8  -1    6.40    1.50
  -4  -8   1    4.70    2.60
   4  -8  -1    7.10    2.40
   4   8  -1    6.60    1.90
   4   8  -1    5.90    1.80
  -4   8   1   10.00    2.70
   3  -8  -1   46.40    4.00
  -3  -8   1   55.29    4.00
  -3   8   1   50.49    3.10
   3   8  -1   49.70    3.40
   3   8  -1   50.29    2.90
  -2  -8   1  177.38    6.10
   2  -8  -1  187.58    6.30
   2   8  -1  189.28    6.20
  -2   8   1  185.68    6.20
  -2   8   1  187.88    6.60
   1  -8  -1  348.97   10.80
  -1  -8   1  350.36   10.80
  -1   8   1  350.06   10.80
   1   8  -1  348.87   10.80
   0  -8   1   15.50    0.90
   0  -8  -1   14.50    0.90
   0   8   1   12.40    0.80
   0   8  -1   15.70    0.90
  -1  -8  -1   27.00    1.40
   1  -8   1   29.20    1.50
   1   8   1   27.80    1.50
  -1   8  -1   28.40    1.40
   2  -8   1    7.50    2.40
  -2   8  -1    6.40    1.80
   2   8   1    8.50    2.80
  -2   8  -1    5.80    1.70
   3  -8   1   -0.40    1.30
   3   8   1   -1.00    1.40
  -3   8  -1    1.20    1.80
   3   8   1   -1.60    1.20
   4  -8   1    1.60    1.20
  -4  -8  -1    5.10    2.50
   4   8   1    3.20    1.20
   4   8   1    0.90    1.40
  -4   8  -1    1.10    2.20
   5  -8   1    2.30    1.00
  -5  -8  -1    2.50    2.60
   5   8   1    1.80    1.00
   5   8   1    2.40    1.30
  -5   8  -1    3.20    2.10
   5  -9  -1   13.40    2.00
  -5  -9   1   23.60    4.20
  -5   9   1   14.10    2.80
   5   9  -1   10.40    1.50
   4  -9  -1    3.30    1.50
  -4  -9   1    6.30    2.80
  -4   9   1    7.10    2.30
   4   9  -1    9.70    2.70
  -3  -9   1    1.70    2.40
   3  -9  -1    1.60    2.00
   3   9  -1    2.90    1.30
  -3   9   1    0.90    1.50
   3   9  -1    1.70    1.60
   2  -9  -1    0.20    0.90
  -2  -9   1    0.10    0.80
  -2   9   1   -0.10    0.80
   2   9  -1   -0.50    0.80
  -2   9   1    1.00    1.40
   1  -9  -1   -0.30    0.40
  -1  -9   1    0.10    0.40
  -1   9   1    0.20    0.30
   1   9  -1   -0.20    0.30
   0  -9   1  370.26   11.40
   0  -9  -1  377.56   11.40
   0   9   1  366.36   11.40
   0   9  -1  354.86   11.30
  -1  -9  -1   32.90    1.60
   1  -9   1   30.80    1.60
   1   9   1   31.80    1.60
  -1   9  -1   30.90    1.50
  -2  -9  -1    1.60    1.00
   2  -9   1    3.30    1.20
  -2   9  -1    1.00    1.80
   2   9   1    4.70    2.20
  -2   9  -1    1.40    0.80
   2   9   1    2.60    1.00
   3  -9   1   32.70    2.60
  -3   9  -1   37.10    3.10
   3   9   1   36.30    2.60
   3   9   1   34.80    2.70
  -4  -9  -1    2.40    2.60
   4  -9   1    1.00    1.30
  -4   9  -1   -1.50    2.00
   4   9   1    0.20    1.40
   4   9   1    0.00    1.10
  -5  -9  -1    2.80    2.80
   5  -9   1    2.10    1.00
   5   9   1   -0.40    1.20
  -5   9  -1    4.10    2.80
  -5 -10   1   31.00    4.70
   5 -10  -1   27.30    2.40
  -5  10   1   18.90    3.10
   5  10  -1   25.40    1.80
   5  10  -1   27.00    3.80
  -4 -10   1    7.60    3.00
   4 -10  -1   10.30    2.50
   4  10  -1    7.10    1.80
  -4  10   1    7.40    2.50
   4  10  -1   10.50    2.40
   3 -10  -1   -2.60    2.20
  -3 -10   1    1.20    2.50
   3  10  -1    1.00    1.20
   3  10  -1    0.20    1.40
  -3  10   1    0.00    1.70
   2 -10  -1  427.86   13.90
  -2 -10   1  424.46   13.70
  -2  10   1  432.76   13.70
   2  10  -1  451.65   13.80
  -2  10   1  438.46   14.00
   1 -10  -1  101.69    3.70
  -1 -10   1  102.19    3.60
  -1  10   1  104.19    3.60
   1  10  -1  101.99    3.60
   0 -10   1    4.50    0.90
   0 -10  -1    4.80    0.90
   0  10   1    3.80    0.80
   0  10  -1    6.00    0.80
   1 -10   1    1.60    0.50
  -1 -10  -1    1.10    0.50
  -1  10  -1    1.10    0.40
   1  10   1    0.80    0.50
  -2 -10  -1    4.40    1.10
   2  10   1    3.00    1.10
   2  10   1    6.20    2.30
  -2  10  -1    3.30    1.00
  -2  10  -1    5.70    1.90
   3 -10   1    2.10    1.40
  -3  10  -1    0.90    1.90
   3  10   1    0.70    1.20
   3  10   1   -1.80    1.30
   4 -10   1  108.29    4.20
   4  10   1  106.59    4.40
   4  10   1  105.39    4.20
  -5 -10  -1    0.20    3.00
   5 -10   1    0.50    1.00
   5  10   1    1.00    0.90
  -5  10  -1   -0.90    2.20
   5  10   1   -0.50    1.10
   5 -11  -1    0.40    1.40
  -5 -11   1   -1.40    3.90
   5  11  -1    9.20    3.00
  -5  11   1    3.60    2.10
   4 -11  -1   -0.40    1.80
   4  11  -1    1.20    1.40
  -4  11   1    2.80    2.50
   4  11  -1    0.50    1.10
  -3 -11   1   49.80    4.20
   3  11  -1   49.60    2.90
   3  11  -1   43.70    3.20
  -3  11   1   45.80    3.00
   2 -11  -1   98.79    4.70
  -2 -11   1  101.79    4.50
  -2  11   1  102.39    4.20
  -2  11   1  108.59    4.30
   2  11  -1  107.89    4.50
   1 -11  -1  216.08    7.10
  -1 -11   1  218.48    7.10
  -1  11   1  221.38    7.10
   1  11  -1  215.58    7.10
   0 -11  -1    1.50    0.40
   0 -11   1    1.60    0.40
   0  11   1    0.80    0.40
   0  11  -1    1.10    0.40
  -1 -11  -1   20.90    1.60
   1 -11   1   20.20    1.70
   1  11   1   20.70    1.70
  -1  11  -1   22.70    1.50
   2  11   1  439.16   14.60
   2  11   1  450.55   14.40
  -2  11  -1  425.26   14.20
  -2  11  -1  442.76   14.20
   3 -11   1   39.00    3.00
   3 -11   1   36.40    4.00
   3  11   1   40.50    2.90
  -3  11  -1   46.10    3.30
   3  11   1   39.40    2.60
   4 -11   1  106.69    4.20
  -4 -11  -1  112.09    5.90
   4  11   1  108.19    4.50
  -4  11  -1  104.79    5.50
   4  11   1  106.39    4.40
   5 -11   1    8.90    1.80
  -5 -11  -1    7.20    4.10
   5  11   1    6.20    1.20
  -5  11  -1    6.50    2.40
   5  11   1    6.70    1.50
  -5 -12   1   -7.40    7.40
   5  12  -1   12.80    1.70
   5  12  -1   20.30    3.00
  -5  12   1   13.80    2.90
   4 -12  -1    4.30    1.90
   4 -12  -1    4.60    1.80
  -4 -12   1    2.70    3.00
   4  12  -1    3.00    1.10
  -4  12   1    4.30    2.00
   4  12  -1    4.60    1.40
  -3 -12   1   78.89    5.40
  -3 -12   1   82.39    5.30
   3  12  -1   78.49    3.90
   3  12  -1   80.69    3.70
  -3  12   1   78.49    4.00
  -2 -12   1   -0.10    1.30
   2 -12  -1   -0.30    1.50
  -2  12   1    1.00    1.10
   2  12  -1   -0.80    1.20
  -2  12   1    1.00    1.40
   1 -12  -1  965.90   29.10
  -1 -12   1  974.10   29.00
  -1  12   1  970.50   29.00
  -1  12   1  909.51   29.80
   1  12  -1  921.41   29.00
   0 -12  -1   95.59    3.50
   0 -12   1   98.19    3.50
   0  12  -1   93.79    3.40
   0  12   1   91.39    3.50
   1 -12   1   21.30    2.00
  -1 -12  -1   23.20    1.90
  -1  12  -1   25.30    1.70
   1  12   1   24.10    1.80
  -2  12  -1  174.88    6.80
  -2  12  -1  187.38    6.90
   2  12   1  190.18    7.30
   2  12   1  190.18    7.20
   3 -12   1   12.30    3.20
   3 -12   1   15.80    2.50
   3  12   1   14.60    2.50
   3  12   1   15.80    2.20
  -3  12  -1   10.20    2.80
   4 -12   1    1.60    1.30
  -4 -12  -1   -3.80    3.10
   4  12   1    0.80    1.10
  -4  12  -1    1.10    2.10
   4  12   1    5.70    1.80
  -5 -12  -1    5.80    3.20
   5 -12   1    1.30    1.20
   5  12   1    1.40    1.10
  -5  12  -1   -2.10    5.10
   5  12   1    2.30    0.90
  -5  13   1   32.30    3.30
   5  13  -1   30.40    2.20
   5  13  -1   34.50    2.90
  -4 -13   1   41.30    4.90
   4 -13  -1   37.20    3.30
   4  13  -1   38.70    2.40
  -4  13   1   42.10    3.40
   4  13  -1   37.70    2.60
  -3 -13   1    7.80    3.30
  -3 -13   1    5.70    2.10
  -3  13   1    8.50    2.40
   3  13  -1    8.50    2.30
   3  13  -1    8.20    2.20
  -2 -13   1    7.10    1.60
  -2  13   1    7.80    2.20
   2  13  -1   11.10    3.40
  -2  13   1   10.30    2.90
   1 -13  -1   89.59    3.80
  -1 -13   1   95.69    3.80
   1  13  -1   94.59    3.60
  -1  13   1   90.89    3.90
  -1  13   1   95.39    3.60
   0 -13  -1  251.47    8.30
   0 -13   1  251.77    8.30
   0  13   1  252.97    8.20
   0  13  -1  255.27    8.20
   1 -13   1    9.10    2.20
  -1 -13  -1   12.20    2.10
   1  13   1   19.40    3.30
   1  13   1   14.70    1.70
  -1  13  -1   14.30    1.60
  -2  13  -1  178.18    7.00
   2  13   1  182.98    7.30
  -2  13  -1  183.88    6.80
   2  13   1  177.28    7.30
   3 -13   1   31.80    2.80
   3 -13   1   29.70    3.20
   3  13   1   26.70    2.70
   3  13   1   29.90    2.40
  -3  13  -1   30.80    3.30
   4 -13   1    1.40    1.30
  -4 -13  -1   -0.60    3.00
  -4  13  -1    1.30    2.20
   4  13   1    0.30    1.50
   4  13   1    1.10    1.20
   5 -13   1   88.79    3.60
  -5  13  -1   93.79    4.90
   5  13   1   90.59    3.70
   5  13   1   92.89    3.50
   5  14  -1    3.40    1.30
  -5  14   1    4.10    2.20
   5  14  -1    3.50    0.90
   4 -14  -1   65.69    3.70
  -4 -14   1   53.09    5.70
   4  14  -1   68.09    3.10
  -4  14   1   68.19    4.10
   4  14  -1   66.19    3.30
  -3 -14   1   38.60    5.30
  -3 -14   1   38.40    4.40
  -3  14   1   40.70    3.20
   3  14  -1   41.00    2.80
   3  14  -1   41.10    2.80
  -2  14   1   23.50    3.60
  -2  14   1   11.60    2.20
   2  14  -1   12.80    3.90
   2  14  -1   13.70    2.40
  -1 -14   1  181.68    6.60
   1 -14  -1  178.48    6.70
   1  14  -1  194.18    6.50
  -1  14   1  185.58    6.60
  -1  14   1  193.08    6.40
   0 -14  -1    1.40    0.70
   0 -14   1    1.10    0.80
   0  14  -1    1.50    0.60
   0  14   1    1.40    0.60
  -1 -14  -1  114.59    4.90
  -1  14  -1  110.99    4.30
   1  14   1  108.09    4.40
   1  14   1  109.39    5.30
   2 -14   1   33.00    2.80
  -2  14  -1   29.30    3.10
   2  14   1   33.70    4.60
   2  14   1   34.60    2.60
   2  14   1   33.20    3.90
   3 -14   1  179.58    6.40
   3 -14   1  174.68    6.50
   3  14   1  184.68    6.50
  -3  14  -1  180.18    7.00
   3  14   1  182.78    6.50
   4 -14   1    9.70    2.20
  -4 -14  -1    9.50    3.40
   4  14   1    6.30    1.30
   4  14   1    9.80    2.00
  -4  14  -1    5.20    2.40
  -5 -14  -1   13.00    4.40
   5 -14   1   25.90    2.20
   5  14   1   23.60    2.00
   5  14   1   22.80    1.70
  -5  14  -1   26.30    4.20
   5  15  -1    2.80    1.20
  -5  15   1   -0.20    2.50
   5  15  -1    5.10    1.30
   4 -15  -1  189.68    7.00
   4  15  -1  200.68    6.90
   4  15  -1  199.78    7.00
  -4  15   1  202.08    7.80
   3 -15  -1    0.50    1.40
  -3 -15   1    2.40    1.90
  -3  15   1    1.10    2.00
   3  15  -1    1.60    1.40
  -2 -15   1  194.38    7.00
   2  15  -1  192.18    8.20
  -2  15   1  200.08    7.00
   2  15  -1  187.58    6.80
  -2  15   1  186.68    7.70
  -1 -15   1   60.19    3.70
  -1  15   1   66.59    3.10
   1  15  -1   64.99    3.20
  -1  15   1   59.89    3.40
   0 -15   1   72.39    3.60
   0 -15  -1   74.69    3.70
   0  15   1   74.39    3.20
   0  15  -1   74.29    3.10
   1  15   1  134.69    6.00
   1  15   1  138.29    5.40
  -1  15  -1  142.89    5.20
   2 -15   1    8.00    2.30
   2  15   1   15.10    3.90
   2  15   1   14.70    2.20
  -2  15  -1   11.40    3.20
   3 -15   1   46.40    3.40
   3 -15   1   48.70    3.20
   3  15   1   41.80    3.10
   3  15   1   45.10    2.70
  -3  15  -1   47.00    3.70
   4 -15   1    2.80    1.60
  -4 -15  -1   -3.80    3.50
   4  15   1    0.20    1.20
  -4  15  -1    3.20    2.60
   4  15   1    0.00    1.10
   5  15   1    0.10    0.90
   5  15   1    0.20    0.90
  -5  15  -1    5.50    3.50
   5  16  -1   -0.10    0.80
   5  16  -1    0.10    1.10
  -5  16   1    3.80    2.70
   4 -16  -1    7.30    2.20
  -4  16   1   11.70    3.10
   4  16  -1    4.70    1.20
   4  16  -1    3.70    1.20
   3 -16  -1   11.90    2.40
  -3 -16   1   13.90    3.40
   3  16  -1   13.00    2.40
   3  16  -1   11.80    2.20
  -3  16   1   11.00    2.70
  -2 -16   1    1.30    1.40
   2  16  -1    0.30    2.40
   2  16  -1    3.20    1.20
  -2  16   1   -0.60    1.70
  -1  16   1   34.00    2.80
  -1  16   1   36.00    2.80
   1  16  -1   34.40    3.00
   0  16   1  221.68    8.00
   0  16  -1  233.58    7.70
   0  16   1  226.98    7.80
  -1  16  -1   -0.60    1.10
   1  16   1   -1.50    2.80
   1  16   1   -0.50    1.10
  -2 -16  -1   91.39    4.50
   2 -16   1   88.39    3.90
  -2  16  -1   79.69    4.70
   2  16   1   92.29    3.80
   2  16   1   93.09    5.70
   3 -16   1  173.28    6.30
   3 -16   1  168.18    6.40
  -3  16  -1  167.28    7.00
   3  16   1  174.48    6.40
   3  16   1  175.68    6.20
  -4 -16  -1    1.70    3.80
   4 -16   1    4.40    1.50
   4  16   1    2.10    1.30
  -4  16  -1    3.60    2.70
   4  16   1    1.40    1.30
   5  16   1   21.60    1.90
   5  16   1   20.30    1.70
  -5  16  -1    9.40    4.10
  -5  17   1   15.20    3.80
   5  17  -1    7.20    1.80
   5  17  -1    7.80    1.40
   4 -17  -1   49.40    2.90
  -4  17   1   50.99    4.00
   4  17  -1   48.20    2.60
   4  17  -1   49.20    2.80
   3 -17  -1    1.10    1.20
  -3 -17   1   -0.50    1.70
   3  17  -1   -0.40    1.10
   3  17  -1    0.70    1.40
  -3  17   1   -1.70    2.00
  -2 -17   1   32.10    2.90
  -2  17   1   33.00    2.80
  -2  17   1   29.60    4.60
   2  17  -1   31.90    2.40
  -1  17   1   68.09    4.00
  -1  17   1   73.49    3.60
   1  17  -1   65.49    4.10
   0  17  -1    9.10    2.20
   0  17   1   13.40    2.40
   0  17   1   13.60    3.10
   1 -17   1   10.40    2.70
   1  17   1   10.50    3.10
  -1  17  -1   10.20    3.20
   2 -17   1   34.70    2.50
  -2 -17  -1   31.60    3.30
   2  17   1   35.20    4.80
   2  17   1   31.90    2.40
  -2  17  -1   22.80    3.90
   3 -17   1   12.70    3.60
   3 -17   1    4.90    1.40
   3  17   1    8.60    1.90
  -3  17  -1    2.70    2.70
   3  17   1    7.70    1.80
  -4 -17  -1   24.50    5.40
   4 -17   1   20.10    2.90
   4  17   1   28.00    2.40
   4  17   1   25.40    2.20
  -4  17  -1   30.70    4.20
   5  17   1    0.40    0.90
  -5  18   1    6.20    3.90
   5  18  -1    4.50    1.40
   5  18  -1    2.90    1.20
   4 -18  -1   -0.20    1.90
   4  18  -1    2.80    1.20
   4  18  -1    0.70    1.10
  -4  18   1   -0.40    2.40
  -3 -18   1   19.20    3.40
   3 -18  -1   19.70    2.20
   3  18  -1   17.10    2.40
  -3  18   1   14.70    2.90
   3  18  -1   18.80    2.20
  -2 -18   1   26.80    2.80
   2 -18  -1   26.50    2.40
   2  18  -1   25.50    2.30
  -2  18   1   28.30    3.00
   1 -18  -1    2.20    1.30
  -1 -18   1    2.20    1.30
   1  18  -1    2.20    1.70
  -1  18   1    3.00    2.10
   0  18  -1    0.20    1.10
   0  18   1   -1.80    2.60
   0  18   1    0.40    1.30
   1 -18   1  105.99    4.30
   1  18   1  104.69    4.50
   1  18   1  104.29    5.90
  -2 -18  -1    2.40    1.40
   2 -18   1    9.50    2.10
   2  18   1    3.90    3.90
   2  18   1    5.80    1.90
  -3 -18  -1   58.99    4.90
   3 -18   1   51.39    3.10
  -3  18  -1   45.10    4.40
   3  18   1   53.09    2.90
   3  18   1   55.89    3.50
   4 -18   1    2.80    1.80
  -4 -18  -1   -3.80    4.20
   4  18   1    0.10    1.40
   4  18   1    0.70    1.00
  -4  18  -1    2.20    3.60
   5  18   1   24.30    1.80
   5  18   1   22.00    2.10
   5  19  -1   22.60    1.90
   5  19  -1   23.60    1.80
   4 -19  -1   33.60    2.50
   4  19  -1   33.30    2.30
  -4  19   1   29.60    3.70
   4  19  -1   33.60    3.40
   3 -19  -1    7.20    2.00
  -3 -19   1    5.10    1.60
  -3  19   1    4.50    2.30
   3  19  -1    7.90    2.00
   3  19  -1    5.00    1.60
  -2 -19   1    1.10    1.20
   2 -19  -1    1.00    1.10
   2  19  -1    1.50    1.00
  -2  19   1   -0.10    1.90
  -1 -19   1   52.29    3.00
   1 -19  -1   50.99    2.90
  -1  19   1   59.79    3.70
   0 -19   1   26.70    2.80
   0 -19   1   23.10    2.80
   0  19   1   26.80    3.90
   1 -19   1   -0.20    1.10
   1 -19   1   -0.50    2.20
   1 -19   1    0.00    2.00
   1  19   1    0.60    1.40
   1  19   1   -1.70    3.50
  -2 -19  -1   -0.40    1.30
   2  19   1    0.50    4.10
  -3 -19  -1   27.00    4.10
   3 -19   1   18.50    2.40
   3  19   1   18.80    2.00
  -3  19  -1   15.30    4.00
   3  19   1   19.50    3.10
   4 -19   1   13.40    2.70
   4  19   1   13.90    2.30
  -4  19  -1    4.30    4.80
   5  19   1   -0.50    0.90
   5  20  -1    2.00    1.00
   5  20  -1    1.70    1.10
   4 -20  -1    0.10    1.10
   4  20  -1    0.20    1.00
   4  20  -1    0.10    0.90
  -4  20   1    2.50    2.70
   3 -20  -1    0.90    1.10
  -3 -20   1    0.40    1.50
   3  20  -1   -0.20    1.50
   3  20  -1    1.40    1.10
  -2 -20   1   19.90    2.50
   2 -20  -1   19.90    2.40
  -2  20   1   14.20    3.10
   2  20  -1   16.60    2.30
  -1 -20   1   89.19    4.80
   1 -20  -1   82.29    3.70
  -1  20   1   85.19    4.90
   0 -20   1    3.10    1.30
   0 -20   1   -0.30    1.30
   0 -20  -1    1.80    1.60
  -1 -20  -1   58.89    3.20
   1 -20   1   65.99    3.00
   1 -20   1   59.19    3.90
   1 -20   1   55.69    3.60
   1  20   1   64.79    3.40
  -2 -20  -1    0.00    1.30
   2  20   1   -1.30    4.30
  -3 -20  -1   35.30    4.00
   3 -20   1   24.00    2.40
   3  20   1   23.70    2.10
   4 -20   1   -1.10    1.60
   4  20   1    1.00    0.90
   4  20   1    0.70    1.50
   5  20   1   15.60    1.40
   5  21  -1    2.90    1.10
   4 -21  -1   36.20    2.30
  -4  21   1   32.70    4.10
   4  21  -1   30.70    2.20
   4  21  -1   33.90    2.10
   3 -21  -1   41.90    2.60
  -3 -21   1   45.20    3.50
  -3  21   1   41.80    4.00
   3  21  -1   38.90    2.60
   3  21  -1   36.80    2.90
  -2 -21   1    1.00    1.20
   2 -21  -1    1.90    1.00
   2  21  -1    1.10    1.10
  -2  21   1    4.40    2.30
  -1 -21   1   -0.20    1.00
  -1 -21   1   11.20    3.60
  -1  21   1   -1.10    2.60
   0 -21   1   90.49    4.00
   0 -21  -1   90.89    4.10
   0 -21   1   90.39    4.00
   0  21   1   87.29    4.80
   1 -21   1    1.80    1.60
  -1 -21  -1    1.40    1.20
   1 -21   1   -0.30    1.00
   1 -21   1    2.00    1.70
   1  21   1    0.20    1.30
  -2 -21  -1  204.88    7.20
   2 -21   1  202.08    7.00
   2  21   1  201.68    7.20
  -3 -21  -1   10.70    3.70
   4 -21   1   26.60    2.80
   4  21   1   30.40    2.00
   4 -22  -1    5.70    1.80
   4  22  -1   -1.20    1.10
   4  22  -1    1.00    0.80
  -4  22   1   -0.90    3.30
  -3 -22   1    2.10    1.40
  -3  22   1   -3.30    2.60
   3  22  -1    1.50    1.10
   3  22  -1    0.90    1.50
   2 -22  -1   40.10    2.60
  -2 -22   1   44.90    2.80
  -2  22   1   37.90    4.00
   2  22  -1   39.30    2.70
   1 -22  -1   52.59    2.80
  -1 -22   1   52.29    2.80
  -1 -22   1   50.39    4.10
   0 -22  -1  349.27   11.30
   0 -22   1  350.86   11.30
   0 -22   1  350.76   11.30
   0  22   1  341.87   11.60
  -1 -22  -1  182.28    6.40
   1 -22   1  170.88    6.70
   1 -22   1  187.88    6.40
   1 -22   1  180.38    6.70
   1  22   1  188.18    6.60
  -2 -22  -1  204.48    7.20
   2 -22   1  207.08    7.10
   2  22   1  204.48    7.30
   3 -22   1    7.50    2.00
  -3 -22  -1    5.00    2.00
   3  22   1    7.00    1.80
   4 -22   1   10.90    2.20
   4  22   1   18.20    1.80
   4 -23  -1    1.80    1.10
   4  23  -1    1.90    0.80
   4  23  -1   -0.10    1.20
   3 -23  -1    2.60    1.30
  -3 -23   1    1.40    1.30
  -3  23   1    1.70    3.20
   3  23  -1    2.10    1.60
   3  23  -1    2.20    1.50
   2 -23  -1    6.20    1.80
  -2 -23   1    7.60    2.30
  -2  23   1    7.40    3.70
   2  23  -1    6.10    2.20
  -1 -23   1  393.16   12.70
  -1 -23   1  398.26   13.00
   0 -23   1    6.10    2.10
   0 -23   1    3.20    1.20
   0 -23  -1    3.70    1.30
   0  23   1   -0.30    1.90
   1 -23   1   65.79    3.80
   1 -23   1   74.19    3.40
  -1 -23  -1   78.19    3.50
   1  23   1   74.89    3.80
   2 -23   1   10.70    2.00
  -2 -23  -1    9.30    2.30
   2  23   1    7.30    2.10
   3 -23   1    1.00    1.10
  -3 -23  -1    2.60    1.90
   3  23   1    2.20    1.20
   4 -23   1   11.40    2.10
   4  23   1   12.10    1.60
   4 -24  -1    2.10    1.00
   4  24  -1    1.60    0.90
   3 -24  -1    2.80    1.00
  -3 -24   1    2.10    1.30
   3  24  -1    2.10    1.00
   2 -24  -1   27.70    2.50
  -2 -24   1   20.40    2.30
   2  24  -1   23.90    2.30
  -1 -24   1   -1.20    0.90
   1 -24  -1    0.10    1.10
   1  24  -1    2.10    1.20
   0 -24   1    4.40    1.20
   0 -24  -1    4.40    1.30
   0  24   1    2.90    1.90
  -1 -24  -1   75.09    3.40
   1 -24   1   65.59    3.80
   1 -24   1   70.59    3.30
   1  24   1   72.59    3.60
  -2 -24  -1  152.68    5.70
   2 -24   1  150.18    5.70
   2  24   1  152.28    5.90
   3 -24   1   39.90    2.50
  -3 -24  -1   39.80    3.40
   3  24   1   42.90    2.40
   4 -24   1   17.10    2.20
   4  24   1   20.40    1.80
   4 -25  -1   14.40    1.70
   4  25  -1   13.60    1.40
   3 -25  -1    3.10    1.00
   3  25  -1    5.40    1.60
   2 -25  -1   10.20    3.30
   2 -25  -1   11.10    1.90
  -2 -25   1    9.50    2.80
   2  25  -1   12.40    2.00
  -1 -25   1  188.58    7.10
   1 -25  -1  188.88    6.60
  -1 -25   1  192.18    6.70
   1  25  -1  188.18    6.80
   0 -25   1    5.60    2.10
   0 -25  -1    2.90    1.10
   0 -25  -1    0.90    1.40
   0 -25   1    3.00    1.00
   0  25   1    2.40    1.90
  -1 -25  -1   33.50    3.00
   1 -25   1   34.90    2.90
   1 -25   1   35.90    2.90
   1  25   1   38.00    2.80
  -2 -25  -1   -0.80    1.10
   2 -25   1   -0.70    1.10
   2  25   1   -0.60    1.20
  -3 -25  -1    5.60    1.50
   3 -25   1    9.30    2.50
   4 -25   1    2.70    1.40
   4  25   1    3.90    1.30
   4 -26  -1    1.40    0.90
   4  26  -1    1.80    0.70
  -3 -26   1   26.10    2.50
   3 -26  -1   27.10    1.90
   3  26  -1   24.50    2.00
   2 -26  -1   41.60    2.50
  -2 -26   1   42.30    2.70
   2 -26  -1   43.60    3.50
   2  26  -1   41.00    2.60
   1 -26  -1    9.80    2.30
  -1 -26   1    8.70    2.10
   1 -26  -1    7.60    1.90
  -1 -26   1   12.90    3.10
   1  26  -1    6.60    1.40
   0 -26   1   37.60    2.60
   0 -26  -1   33.70    3.00
   0 -26   1   38.40    2.70
   0 -26  -1   35.70    2.50
   0  26   1   33.50    3.70
   1 -26   1   17.80    2.70
  -1 -26  -1   25.50    3.20
   1 -26   1   23.00    2.30
   1  26   1   23.80    2.60
   2 -26   1   48.50    2.70
  -2 -26  -1   45.90    3.00
   2  26   1   46.50    2.80
  -3 -26  -1    0.30    1.40
   3 -26   1   -1.00    0.90
   3  26   1    0.90    0.90
   4 -26   1    0.20    1.40
   4  26   1   -0.50    0.70
   4  27  -1    8.90    1.30
  -3 -27   1    6.60    2.10
   3 -27  -1    8.10    1.50
   3  27  -1    9.10    1.50
  -2 -27   1   18.70    2.10
   2 -27  -1   11.00    3.10
   2 -27  -1   17.40    1.90
   2  27  -1   16.30    1.90
   1 -27  -1    1.90    1.20
   1 -27  -1   -0.20    1.00
  -1 -27   1   -0.70    1.10
  -1 -27   1    0.40    1.80
   1  27  -1    2.00    1.20
   0 -27  -1   87.99    3.80
   0 -27  -1   88.79    3.90
   0 -27   1   86.29    3.80
   0 -27   1   86.19    3.80
   0  27   1   89.99    4.50
   1 -27   1    4.40    1.30
   1 -27   1    8.40    1.80
  -1 -27  -1    7.20    1.80
   1  27   1    7.60    2.30
  -2 -27  -1   11.90    2.20
   2 -27   1   13.40    2.10
   2  27   1   12.80    1.90
   3 -27   1    4.80    1.60
  -3 -27  -1    4.20    1.30
   3  27   1    5.70    1.60
   4 -27   1    3.40    1.60
   4  27   1    0.30    0.70
   4 -28  -1   13.70    1.60
   4  28  -1   17.50    1.30
  -3 -28   1    6.30    2.00
   3 -28  -1   12.10    1.50
   3  28  -1   10.20    1.50
  -2 -28   1    1.50    1.00
   2 -28  -1    0.50    1.60
   2 -28  -1   -0.10    0.90
   2  28  -1    0.60    1.00
  -1 -28   1   51.59    3.80
   1 -28  -1   50.99    3.00
   1 -28  -1   56.89    2.90
  -1 -28   1   54.29    2.90
   1  28  -1   54.89    3.00
   0 -28  -1   83.99    4.00
   0 -28   1   88.39    3.90
   0 -28   1   83.59    3.80
   0 -28  -1   85.99    4.30
   0  28   1   81.89    4.50
   0  28  -1   87.99    4.00
   1 -28   1  109.69    4.60
  -1 -28  -1  107.69    4.30
   1 -28   1  107.79    4.40
   1  28   1  115.99    4.60
   2 -28   1    4.80    1.50
  -2 -28  -1    6.20    2.00
   2  28   1    3.60    1.20
  -3 -28  -1    3.20    1.40
   3 -28   1    5.40    1.40
   3  28   1    5.60    1.70
   4  28   1    3.60    1.20
   3 -29  -1    1.70    0.80
  -3 -29   1    7.00    1.90
   3  29  -1    0.90    0.80
   2 -29  -1    4.40    1.60
  -1 -29   1   18.80    2.30
  -1 -29   1   19.60    3.30
   1 -29  -1   16.20    2.10
   1 -29  -1   16.80    2.40
   1  29  -1   17.70    2.20
   0 -29  -1   15.70    2.00
   0 -29  -1   18.90    2.40
   0 -29   1   21.10    2.30
   0 -29   1   16.90    2.20
   0  29  -1   16.00    2.40
   1 -29   1   -1.40    1.30
  -1 -29  -1    1.60    0.90
   1 -29   1    0.70    1.00
   1  29   1    0.30    1.40
   2 -29   1   31.40    2.30
  -2 -29  -1   31.60    2.30
   2  29   1   30.10    2.20
  -3 -29  -1   -0.10    1.20
   3 -29   1    0.20    0.80
   3  29   1    1.20    0.80
  -3 -30   1   22.90    1.80
   3 -30  -1   20.20    1.50
   3  30  -1   20.80    1.60
  -2 -30   1    2.40    1.00
   2 -30  -1    4.90    1.50
   2  30  -1    2.80    1.00
   1 -30  -1    0.70    1.00
  -1 -30   1   -0.80    3.00
   1 -30  -1    0.40    1.10
  -1 -30   1    5.60    1.70
   1  30  -1    2.00    1.10
   0 -30  -1   31.90    2.20
   0 -30   1   26.80    2.30
   0 -30   1   30.30    2.50
   0 -30  -1   31.80    2.70
   0  30  -1   27.70    2.70
   1 -30   1   16.20    2.40
  -1 -30  -1   15.20    2.40
  -2 -30  -1   16.30    1.90
   2 -30   1   10.30    1.50
   2  30   1   12.00    1.80
   3 -30   1    0.90    0.80
   3  30   1   -0.30    0.90
   3 -31  -1    1.70    0.80
   3  31  -1    2.60    0.90
   2 -31  -1    4.30    1.40
   2  31  -1    4.70    1.50
   1 -31  -1    5.50    1.80
  -1 -31   1    4.30    3.00
  -1 -31   1   12.20    1.90
   1 -31  -1    9.50    2.00
   1  31  -1    8.50    1.90
   0 -31   1   27.50    2.50
   0 -31  -1   32.10    2.90
   0 -31  -1   27.30    2.10
   0  31  -1   28.30    2.60
   1 -31   1    1.30    1.30
  -1 -31  -1    7.70    1.90
   1 -31   1    2.80    1.00
   1  31   1    3.90    1.20
   2 -31   1    1.00    0.80
  -2 -31  -1   -0.20    0.90
   2  31   1    1.00    0.90
   3 -31   1   -0.70    0.80
   3  31   1    0.00    0.80
   3 -32  -1    9.10    1.70
  -3 -32   1    6.90    1.70
   3  32  -1   11.80    1.40
   2 -32  -1    0.80    0.80
  -2 -32   1    1.30    0.80
   2  32  -1    0.70    0.80
   1 -32  -1    0.10    0.90
   1 -32  -1    1.80    1.00
  -1 -32   1    0.10    0.80
   1  32  -1    0.40    1.00
   0 -32  -1   43.30    2.40
   0 -32   1   40.40    2.60
   0 -32  -1   42.60    2.80
   0 -32   1   39.00    2.40
   0  32  -1   39.10    2.80
   1 -32   1   20.90    2.00
   1 -32   1   26.90    2.50
  -1 -32  -1   25.60    2.10
   1  32   1   20.60    2.40
   2 -32   1    1.10    0.80
  -2 -32  -1   -1.20    0.80
   2  32   1   -0.40    0.90
   3 -32   1    0.70    0.80
   3  32   1    1.00    0.80
   3 -33  -1    5.20    1.20
  -3 -33   1    2.30    1.20
   3  33  -1    3.00    1.10
   2 -33  -1    8.90    1.90
  -2 -33   1    7.90    2.00
   2  33  -1    8.10    1.40
   1 -33  -1    6.00    1.60
   1 -33  -1    8.60    1.90
  -1 -33   1    5.30    1.50
   1  33  -1    6.30    1.80
   0 -33   1   18.70    2.10
   0 -33   1   17.10    1.90
   0 -33  -1   20.00    2.50
   0 -33  -1   15.50    1.90
   0  33  -1   17.60    2.50
   1 -33   1   -2.60    1.30
  -1 -33  -1    0.30    0.80
   1 -33   1    2.00    0.90
   1  33   1    1.30    1.40
   2 -33   1    1.20    0.80
  -2 -33  -1    1.60    0.90
   2  33   1    1.60    0.90
  -2 -34   1   -0.40    0.70
   2 -34  -1   -0.80    0.90
   2  34  -1   -0.70    0.80
   1 -34  -1    1.00    1.00
   1 -34  -1    0.50    0.90
  -1 -34   1    0.70    0.80
   1  34  -1    1.20    1.00
   0 -34  -1   35.40    2.80
   0 -34   1   30.10    2.30
   0 -34  -1   34.60    2.10
   0 -34   1   28.10    2.10
   0  34  -1   26.30    2.90
   1 -34   1   -0.20    1.30
   1 -34   1    2.20    0.90
  -1 -34  -1    1.00    0.80
   2 -34   1    5.80    1.30
  -2 -34  -1    2.70    1.10
   2  34   1    2.80    1.00
  -2 -35   1    2.10    0.70
   2 -35  -1    2.00    0.80
   2  35  -1    3.80    1.30
   1 -35  -1   -1.10    1.00
  -1 -35   1    0.10    0.70
   1 -35  -1    0.60    0.90
   0 -35   1   -1.20    0.90
   0 -35   1   -1.00    1.20
   0 -35  -1   -1.20    0.80
  -1 -35  -1   21.10    1.60
   1 -35   1   14.80    3.00
   1 -35   1   22.80    1.60
  -2 -35  -1    0.20    0.80
  -1 -36   1    4.60    1.40
   1  36  -1    6.60    2.00
   0 -36  -1   94.59    3.40
   0 -36   1   84.29    3.40
   0 -36   1   94.69    3.90
  -1 -36  -1    9.60    1.30
   1 -36   1   11.60    1.70
   1 -37  -1   -0.50    1.50
  -1 -37   1    0.10    0.70
   0 -37   1    0.40    0.90
   0 -37  -1   -0.90    0.70
  -1 -37  -1   55.49    2.10
   1 -37   1   47.70    2.30
   6   0  -2   34.90    1.90
   5   0  -2   20.50    2.10
  -5   0   2   22.70    3.10
  -4   0   2   -0.90    1.70
   4   0  -2    0.60    1.20
   3   0  -2  392.86   13.10
  -3   0   2  428.46   13.60
  -2   0   2   89.69    4.00
   0   0  -2 3250.97   97.99
  -1   0  -2 7388.66  231.18
  -1   0  -2 7971.40  231.08
  -2   0  -2   22.80    1.90
  -2   0  -2   20.00    2.20
   3   0   2  109.29    4.30
   3   0   2   96.39    4.50
  -4   0  -2   44.80    3.80
   4   0   2   48.30    3.20
   4   0   2   44.80    2.70
  -5   0  -2   19.30    3.30
   5   0   2   21.10    1.80
   5   0   2   14.20    2.60
   6   0   2   96.39    3.30
   6  -1  -2    6.20    1.40
   6   1  -2    3.00    0.80
   5  -1  -2    3.50    1.70
  -5  -1   2    3.80    2.20
   5   1  -2    6.90    1.80
  -5   1   2    4.30    2.10
   4  -1  -2    9.00    2.10
  -4  -1   2    7.50    2.10
  -4   1   2   12.00    2.60
   4   1  -2   10.30    2.00
  -3  -1   2   79.39    3.80
   3  -1  -2   71.99    3.60
  -3   1   2   73.79    3.70
   3   1  -2   64.39    3.40
  -2  -1   2   64.89    3.50
  -2   1   2   63.29    3.20
   0  -1  -2   48.50    1.70
   0   1  -2   48.40    1.70
  -1  -1  -2 9999.00  298.57
  -1   1  -2 9833.82  298.67
  -2  -1  -2  172.28    6.30
  -2  -1  -2  186.68    6.10
  -2   1  -2  176.08    6.40
  -2   1  -2  179.88    6.10
   2   1   2  177.08    6.70
   3  -1   2   11.40    2.70
   3  -1   2   14.60    2.10
  -3  -1  -2   22.30    6.30
  -3   1  -2   14.40    2.70
   3   1   2   15.30    2.50
   3   1   2   16.30    2.60
   4  -1   2   28.20    2.80
  -4  -1  -2   29.00    3.60
   4  -1   2   26.80    2.30
  -4   1  -2   30.00    3.20
   4   1   2   30.20    2.30
   4   1   2   28.00    2.70
   5  -1   2    2.30    0.90
   5  -1   2    2.80    1.60
  -5  -1  -2    1.90    2.20
   5   1   2   -0.70    1.40
  -5   1  -2   -0.40    2.20
   5   1   2    3.70    1.00
   6  -1   2    7.30    1.10
   6  -2  -2    0.90    1.10
   6   2  -2    1.40    0.90
  -5  -2   2   20.60    3.00
  -5   2   2   24.60    3.20
   5   2  -2   26.40    2.30
  -4  -2   2  123.49    5.60
   4  -2  -2  126.69    4.80
  -4   2   2  111.99    5.30
   4   2  -2  125.89    4.80
  -3  -2   2   20.70    2.60
   3   2  -2   17.70    2.20
  -2  -2   2   16.30    2.50
  -2   2   2   20.40    2.30
   0  -2  -2    4.60    0.50
   0   2  -2    5.50    0.40
   0   2   2    4.60    0.50
  -1  -2  -2 1817.32   55.89
  -1   2  -2 1886.41   55.89
  -2  -2  -2  205.18    7.20
  -2  -2  -2  214.48    7.00
  -2   2  -2  212.38    7.00
  -2   2  -2  203.58    7.20
   2   2   2  203.98    7.50
   3  -2   2   14.90    2.30
   3  -2   2   21.00    2.80
  -3   2  -2   17.50    3.00
   3   2   2   11.90    2.60
   3   2   2   15.70    2.30
   4  -2   2    8.40    2.60
  -4  -2  -2    6.00    2.90
   4  -2   2    5.70    1.20
  -4   2  -2    3.60    2.30
   4   2   2    8.60    2.30
   4   2   2    6.70    1.90
   5  -2   2   26.60    1.90
   5  -2   2   28.40    4.30
  -5  -2  -2   23.30    3.50
   5   2   2   25.10    1.90
   5   2   2   20.80    2.50
  -5   2  -2   27.00    3.40
   6  -3  -2    0.00    1.30
   6   3  -2    0.40    0.80
  -5  -3   2    1.80    2.20
  -5   3   2    5.10    3.20
   5   3  -2    2.50    1.30
  -4  -3   2   22.50    3.30
   4  -3  -2   26.30    2.40
   4   3  -2   19.60    2.10
  -4   3   2   17.30    2.70
  -3  -3   2  322.17   11.10
  -3   3   2  329.37   11.00
   3   3  -2  328.87   10.70
  -2  -3   2  172.28    6.40
  -2   3   2  169.58    6.20
   0  -3   2 4408.06  133.49
   0  -3  -2 4553.54  133.59
   0   3   2 4359.36  133.59
   0   3  -2 4418.86  133.49
  -1  -3  -2  732.63   22.50
  -1   3  -2  737.53   22.40
  -2  -3  -2   90.39    3.90
  -2  -3  -2   95.59    3.60
  -2   3  -2   92.29    3.70
   2   3   2   87.79    4.30
   3  -3   2   33.10    3.10
   3  -3   2   31.10    2.50
   3   3   2   24.90    2.80
   3   3   2   31.70    2.60
  -3   3  -2   35.70    3.20
  -4  -3  -2    4.60    2.30
   4  -3   2    7.80    2.60
   4   3   2    8.90    1.90
   4   3   2    7.40    2.40
  -4   3  -2    5.60    2.30
   5  -3   2   24.70    1.90
  -5  -3  -2   24.50    3.40
  -5   3  -2   27.40    3.50
   5   3   2   25.70    1.80
   5   3   2   24.50    2.40
   6   4  -2    1.10    0.80
  -5  -4   2    4.60    2.30
  -5   4   2    4.60    1.90
   4  -4  -2  133.59    5.20
  -4  -4   2  128.59    6.00
  -4   4   2  131.89    5.80
   4   4  -2  143.09    5.30
  -3  -4   2    7.20    2.20
   3   4  -2    9.30    2.30
  -3   4   2    5.50    1.60
  -2  -4   2  101.29    4.70
  -2   4   2  110.29    4.30
   0  -4  -2   71.79    2.40
   0  -4   2   73.89    2.40
   0   4   2   74.99    2.50
   0   4  -2   71.09    2.40
   1  -4   2   95.79    3.30
  -1  -4  -2   95.99    3.40
  -1   4  -2   98.29    3.30
   1   4   2   94.69    3.50
  -2  -4  -2   21.90    2.30
   2   4   2   21.50    2.60
  -2   4  -2   21.60    1.90
   3  -4   2   -0.50    1.30
   3  -4   2   -0.40    1.70
   3   4   2    2.30    1.50
   3   4   2    1.80    1.30
  -3   4  -2    2.40    2.10
   4  -4   2   35.20    3.10
   4  -4   2   38.30    2.90
  -4  -4  -2   39.20    3.80
   4   4   2   29.10    2.70
   4   4   2   34.20    2.40
  -4   4  -2   33.70    3.40
   5  -4   2    4.50    1.50
  -5  -4  -2    3.80    2.50
   5   4   2    2.60    1.30
  -5   4  -2    4.40    2.20
   5   4   2    7.50    1.40
   6   5  -2   11.60    1.30
   5  -5  -2    2.40    1.20
  -5  -5   2    0.70    2.40
  -5   5   2   -0.10    1.70
   4  -5  -2   35.90    2.80
  -4  -5   2   41.60    3.70
   4   5  -2   41.60    2.50
  -4   5   2   41.20    3.30
  -3  -5   2   33.20    3.30
  -3   5   2   35.20    2.70
   3   5  -2   29.30    2.70
  -2  -5   2   10.60    3.40
  -2   5   2    6.80    1.80
   1  -5  -2  288.77    8.90
  -1   5   2  292.37    8.90
   0  -5   2  160.38    5.10
   0  -5  -2  163.58    5.10
   0   5   2  159.28    5.10
   0   5  -2  158.18    5.10
  -1  -5  -2    0.60    0.30
   1  -5   2    0.80    0.40
   1   5   2   -0.50    0.40
  -1   5  -2    0.40    0.30
  -2  -5  -2  565.74   18.10
  -2   5  -2  590.04   18.00
   2   5   2  574.54   18.40
   3  -5   2    0.90    1.70
   3  -5   2   -0.10    1.30
   3   5   2    0.20    1.30
   3   5   2   -0.70    1.30
  -3   5  -2   -1.90    1.90
   4  -5   2   10.00    3.00
  -4  -5  -2    5.20    2.60
   4  -5   2    3.20    1.10
   4   5   2    5.80    1.80
   4   5   2    8.00    2.20
  -4   5  -2    2.10    2.40
  -5  -5  -2   38.80    4.00
   5  -5   2   43.80    2.20
   5   5   2   43.50    2.60
   5   5   2   43.60    2.20
  -5   5  -2   42.90    3.60
   6   6  -2    0.40    0.70
  -5  -6   2   23.30    3.60
   5  -6  -2   36.10    2.30
   5   6  -2   32.30    2.30
  -5   6   2   38.20    4.10
   4  -6  -2    6.10    1.60
  -4  -6   2    8.50    2.50
  -4   6   2    9.70    2.80
   4   6  -2    9.00    1.80
  -3  -6   2   24.90    3.20
  -3   6   2   28.50    3.50
  -3   6   2   25.50    2.50
  -2   6   2  336.67   11.00
   1  -6  -2   97.09    3.20
  -1   6   2   95.99    3.20
   0  -6   2   83.09    2.80
   0  -6  -2   83.99    2.80
   0   6  -2   81.89    2.80
   0   6   2   81.19    2.80
   1  -6   2  540.15   17.20
  -1  -6  -2  552.64   17.20
  -1   6  -2  584.64   17.20
   1   6   2  555.54   17.20
  -2  -6  -2  191.88    7.00
   2   6   2  197.88    7.30
  -2   6  -2  188.58    7.30
  -2   6  -2  210.08    6.80
   3  -6   2   35.50    3.30
   3  -6   2   32.30    2.40
  -3   6  -2   36.50    3.20
   3   6   2   32.70    2.50
   3   6   2   26.10    2.70
   4  -6   2    5.30    1.80
  -4  -6  -2    5.80    2.50
   4  -6   2    5.80    1.70
   4   6   2    6.90    2.20
   4   6   2    6.30    1.90
  -4   6  -2    5.50    2.40
  -5  -6  -2   12.50    3.60
   5  -6   2   11.20    1.50
   5   6   2   13.60    1.50
   5   6   2   10.00    2.00
  -5   6  -2   15.40    3.20
   6   7  -2   11.10    1.20
   5  -7  -2    6.60    2.10
  -5  -7   2    4.60    2.70
   5   7  -2    5.50    1.50
  -5   7   2    3.80    1.90
   4  -7  -2   75.49    3.80
  -4  -7   2   82.89    4.80
   4   7  -2   58.89    6.20
  -4   7   2   70.09    3.90
   4   7  -2   77.39    3.40
  -3  -7   2    2.20    2.30
  -3   7   2    6.30    2.10
  -3   7   2    3.10    1.60
   2  -7  -2  529.55   16.40
  -2   7   2  528.25   16.70
  -2   7   2  524.25   16.20
   1  -7  -2    3.70    0.70
  -1  -7   2    4.10    0.70
   1   7  -2    3.90    0.70
  -1   7   2    2.30    0.40
   0  -7   2   36.80    1.50
   0  -7  -2   37.80    1.50
   0   7  -2   38.30    1.50
   0   7   2   35.10    1.70
   1  -7   2   65.69    2.60
  -1  -7  -2   66.89    2.60
  -1   7  -2   64.19    2.50
   1   7   2   66.39    2.60
  -2  -7  -2  126.79    5.00
  -2   7  -2  130.49    4.80
  -2   7  -2  115.89    5.10
   2   7   2  124.29    5.20
   3  -7   2   15.40    3.20
   3   7   2    7.70    2.10
   3   7   2    8.40    2.20
  -4  -7  -2    7.40    2.90
   4  -7   2    5.00    1.90
   4  -7   2    7.90    2.00
   4   7   2    6.40    2.10
  -4   7  -2    4.30    2.40
   4   7   2    9.50    1.90
   5  -7   2   33.90    2.00
  -5  -7  -2   40.10    4.30
   5   7   2   34.30    2.40
  -5   7  -2   28.30    3.70
   5   7   2   34.00    1.90
   5  -8  -2  123.29    4.70
  -5   8   2  118.19    5.40
   5   8  -2  127.89    4.60
   4  -8  -2   29.70    3.10
  -4  -8   2   33.80    4.00
  -4   8   2   24.80    2.80
   4   8  -2   30.00    2.20
   4   8  -2   30.10    3.60
  -3  -8   2   43.60    3.60
   3   8  -2   33.10    3.80
  -3   8   2   41.80    2.80
  -3   8   2   38.20    3.00
   2  -8  -2  136.79    4.80
  -2   8   2  132.29    4.60
  -2   8   2  131.89    5.00
  -1  -8   2    1.20    0.40
   1  -8  -2    0.60    0.30
   1   8  -2    2.90    0.70
  -1   8   2    0.80    0.30
   0  -8   2   24.60    1.30
   0  -8  -2   24.90    1.40
   0   8  -2   25.30    1.20
   0   8   2   27.70    1.50
  -1  -8  -2   -0.50    0.40
   1  -8   2    0.40    0.50
   1   8   2   -0.10    0.40
  -1   8  -2    0.00    0.40
  -2  -8  -2  407.36   13.10
  -2   8  -2  354.56   12.70
  -2   8  -2  394.26   12.50
   3  -8   2    3.10    1.80
   3  -8   2    1.20    1.20
  -3   8  -2    1.40    2.00
   3   8   2    3.30    1.20
   3   8   2    2.20    1.30
   4  -8   2   59.09    2.90
   4  -8   2   57.19    3.70
  -4   8  -2   56.29    4.40
   4   8   2   55.49    2.90
   4   8   2   57.59    3.60
   5  -8   2   33.70    2.00
  -5  -8  -2   33.90    3.70
   5   8   2   34.80    2.40
   5   8   2   34.80    2.00
  -5   8  -2   29.10    3.40
   5  -9  -2    1.70    1.60
  -5  -9   2    3.20    4.10
  -5   9   2    1.50    1.80
   5   9  -2    2.80    1.20
  -4  -9   2   23.00    4.00
   4  -9  -2   15.80    2.90
  -4   9   2   18.50    2.60
   4   9  -2   23.40    2.00
   4   9  -2   22.30    3.00
  -3  -9   2   19.80    3.70
  -3  -9   2   14.00    4.00
  -3   9   2   22.40    3.00
   3   9  -2   24.80    3.40
   2  -9  -2  202.88    7.00
  -2   9   2  212.08    6.90
  -2   9   2  207.28    7.20
  -1  -9   2  173.38    5.50
   1  -9  -2  169.08    5.60
   1   9  -2  169.58    5.50
  -1   9   2  172.38    5.60
   0  -9  -2    4.50    0.90
   0  -9   2    3.60    0.90
   0   9   2    2.80    0.80
   0   9  -2    4.20    0.80
   1  -9   2   13.00    1.40
  -1  -9  -2   10.90    1.30
  -1   9  -2   10.30    1.80
   1   9   2   10.40    1.30
  -2   9  -2  213.48    7.30
   2   9   2  214.98    7.70
  -2   9  -2  199.18    7.60
   3  -9   2   20.30    3.30
   3  -9   2   24.70    2.40
   3   9   2   26.10    2.40
  -3   9  -2   23.20    3.10
   3   9   2   24.50    2.20
   4  -9   2   89.19    4.70
  -4  -9  -2   78.89    5.20
   4  -9   2   84.19    3.70
   4   9   2   82.39    3.60
   4   9   2   81.69    3.90
  -4   9  -2   84.99    5.50
   5  -9   2    2.10    0.90
  -5  -9  -2    2.80    2.60
   5   9   2    1.10    1.00
  -5   9  -2    6.00    2.40
  -5 -10   2    7.80    3.90
   5  10  -2   10.40    1.50
  -5  10   2   11.40    2.60
   4 -10  -2    3.80    1.80
   4  10  -2    5.40    1.40
   4  10  -2    6.30    1.70
  -3 -10   2    6.40    1.90
  -3 -10   2    7.90    2.80
   3  10  -2    6.80    1.90
  -3  10   2    7.10    1.80
   2 -10  -2   17.10    2.60
   2  10  -2   25.30    2.30
  -2  10   2   24.50    2.10
  -2  10   2   28.20    2.20
  -1 -10   2  906.31   26.80
   1 -10  -2  889.71   26.90
   1  10  -2  892.91   26.80
  -1  10   2  890.21   26.90
  -1  10   2  822.72   27.10
   0 -10   2    6.80    1.10
   0 -10  -2    5.70    1.10
   0  10  -2    6.30    0.90
   1 -10   2  105.89    4.00
  -1 -10  -2  107.79    3.90
   1  10   2  102.19    4.40
  -1  10  -2  110.99    3.90
   1  10   2  108.19    4.00
  -2  10  -2   45.90    3.00
  -2  10  -2   41.40    3.40
   2  10   2   41.80    3.30
   3 -10   2    2.20    1.20
   3 -10   2   10.10    3.10
  -3  10  -2    1.20    2.20
   3  10   2    3.70    1.50
   3  10   2    1.00    1.20
   4 -10   2   24.60    2.10
  -4 -10  -2   29.10    4.00
  -4  10  -2   24.20    3.60
   4  10   2   26.80    2.50
   4  10   2   26.90    2.30
   5 -10   2    1.20    0.90
  -5 -10  -2    3.20    2.50
   5  10   2    0.70    1.00
   5  10   2    2.00    0.80
  -5  10  -2    1.80    2.60
  -5  11   2    2.30    2.10
   5  11  -2    1.00    1.00
  -4 -11   2   27.10    4.80
  -4  11   2   26.50    3.00
   4  11  -2   26.30    2.70
  -3 -11   2   -0.80    2.90
  -3 -11   2   -0.40    1.60
   3  11  -2    1.80    1.50
  -3  11   2    0.80    1.40
   2 -11  -2  109.29    5.10
  -2 -11   2  122.69    4.90
  -2  11   2  117.99    4.70
   2  11  -2  119.99    4.80
  -2  11   2  117.99    4.60
   1 -11  -2   60.79    2.70
  -1 -11   2   65.79    2.70
  -1  11   2   64.69    3.00
   1  11  -2   69.09    2.60
  -1  11   2   63.49    2.60
   0 -11  -2  123.49    4.20
   0 -11   2  120.49    4.30
   0  11   2  121.09    4.20
   0  11  -2  118.99    4.10
   1 -11   2    0.40    0.70
  -1 -11  -2    1.00    0.70
   1  11   2    3.10    1.50
  -1  11  -2    1.20    0.60
   1  11   2    1.20    0.60
  -2  11  -2   92.69    4.30
   2  11   2   85.39    4.40
  -2  11  -2   80.89    4.60
   2  11   2   88.89    4.80
   3 -11   2   95.99    4.00
   3 -11   2   97.99    4.60
   3  11   2   99.39    4.10
   3  11   2  101.19    4.30
  -3  11  -2  103.49    5.00
  -4 -11  -2   79.59    5.20
   4 -11   2   83.09    3.50
   4  11   2   76.99    3.60
   4  11   2   82.29    3.80
  -4  11  -2   82.69    4.70
  -5 -11  -2   37.20    4.10
   5 -11   2   36.30    2.10
   5  11   2   36.60    2.20
   5  11   2   38.30    2.00
  -5  11  -2   32.60    3.80
   5  12  -2   68.09    3.10
  -5  12   2   75.49    4.00
   4 -12  -2   57.49    3.60
  -4 -12   2   51.39    5.80
   4  12  -2   49.50    2.80
   4  12  -2   49.50    3.10
  -4  12   2   47.20    3.50
  -3 -12   2   49.20    5.50
  -3 -12   2   52.19    4.20
   3  12  -2   66.19    3.50
  -3  12   2   67.19    3.80
   2 -12  -2   45.20    4.20
  -2  12   2   43.50    2.70
   2  12  -2   42.60    3.50
  -2  12   2   45.80    3.10
  -1 -12   2   29.30    2.10
  -1  12   2   28.50    2.30
  -1  12   2   30.90    1.90
   1  12  -2   30.20    1.80
   0 -12  -2  297.37    9.40
   0 -12   2  289.87    9.50
   0  12   2  291.97   10.00
   0  12   2  293.37    9.40
   1 -12   2   13.20    2.20
  -1 -12  -2   18.00    2.10
   1  12   2   20.30    1.90
   1  12   2   21.20    2.50
  -1  12  -2   21.00    1.80
  -2  12  -2  905.01   30.10
   2  12   2 1045.00   30.50
   2  12   2  957.40   30.40
   3 -12   2  350.16   10.90
   3 -12   2  323.17   11.10
  -3  12  -2  328.77   11.60
   3  12   2  337.87   11.00
   3  12   2  339.27   11.00
   4 -12   2   21.40    2.00
  -4 -12  -2   15.30    4.10
  -4  12  -2   14.30    3.70
   4  12   2   19.10    2.30
   4  12   2   20.10    2.30
   5 -12   2    3.50    1.00
  -5 -12  -2    6.50    3.10
   5  12   2    1.90    0.90
  -5  12  -2    5.90    3.00
   5  12   2    5.30    1.40
  -5  13   2   27.20    4.10
   5  13  -2   24.90    1.70
   4 -13  -2    3.70    1.70
  -4  13   2    8.20    2.50
   4  13  -2    3.20    1.20
   4  13  -2    3.50    1.50
  -3 -13   2    1.50    1.50
  -3  13   2    5.60    1.80
   3  13  -2    3.20    1.50
  -2  13   2    9.10    2.30
   2  13  -2    5.50    1.60
  -2  13   2   11.00    3.10
   1 -13  -2  380.86   12.80
  -1 -13   2  401.56   12.80
  -1  13   2  398.36   12.90
   1  13  -2  400.66   12.60
  -1  13   2  420.36   12.70
   0 -13  -2   21.10    1.90
   0 -13   2   20.30    2.00
   0  13  -2   20.30    1.60
   0  13   2   20.70    2.20
   0  13   2   15.30    1.70
   1  13   2   13.60    2.60
  -1  13  -2   14.40    1.90
   1  13   2   16.00    2.00
   2  13   2   30.10    2.50
  -2  13  -2   24.70    3.50
   2  13   2   22.60    5.50
   2  13   2   32.10    5.70
   3 -13   2   46.60    4.00
   3 -13   2   55.59    3.80
   3 -13   2   61.09    2.90
  -3  13  -2   52.09    4.00
   3  13   2   54.69    3.10
   3  13   2   58.69    3.20
   4 -13   2    7.50    1.90
  -4 -13  -2    1.10    3.20
   4  13   2    8.20    2.10
  -4  13  -2    6.40    2.60
   4  13   2    4.30    1.20
   5 -13   2    1.30    1.00
  -5 -13  -2   -4.40    3.20
   5  13   2    0.30    0.90
   5  13   2    3.20    1.00
  -5  13  -2    5.50    3.20
   5  14  -2    8.10    1.30
  -5  14   2    4.80    2.20
   4 -14  -2  110.49    4.50
   4  14  -2  105.79    4.20
  -4  14   2  103.59    5.80
   4  14  -2  102.89    4.50
  -3 -14   2    2.90    1.60
   3  14  -2    1.20    1.30
  -3  14   2   -1.80    1.60
  -2 -14   2   75.99    3.90
  -2 -14   2   89.39    4.10
   2  14  -2   90.29    5.20
   2  14  -2   87.29    3.90
  -2  14   2   80.69    4.90
  -2  14   2   91.29    4.00
  -1 -14   2   13.70    2.80
  -1  14   2    9.60    2.00
  -1  14   2    8.10    1.60
   1  14  -2    8.90    1.80
   0 -14   2 1226.28   38.40
   0 -14  -2 1250.17   38.40
   0  14  -2 1277.77   38.30
   0  14   2 1264.57   38.40
   0  14   2 1254.97   38.40
   1  14   2   65.09    3.70
  -1  14  -2   69.39    3.30
   1  14   2   67.59    3.50
   2 -14   2    2.30    1.60
  -2  14  -2    2.90    2.60
   2  14   2    0.10    2.20
   2  14   2    2.00    1.30
   3 -14   2    0.20    1.90
   3 -14   2    0.40    1.40
  -3  14  -2   -1.00    2.50
   3  14   2    1.50    1.50
   3  14   2    0.20    1.20
   4 -14   2   15.00    2.20
  -4 -14  -2   11.00    3.40
   4  14   2   10.90    1.90
   4  14   2   11.90    2.20
  -4  14  -2    9.60    2.80
  -5 -14  -2    5.80    3.70
   5 -14   2   11.30    1.70
   5  14   2    8.30    1.60
   5  14   2    5.60    1.50
  -5  14  -2   13.10    4.40
  -5  15   2    1.20    2.10
   5  15  -2    0.70    0.80
   4 -15  -2    2.20    1.30
  -4  15   2    3.90    2.10
   4  15  -2    1.70    1.00
   4  15  -2    1.70    1.30
  -3 -15   2    2.40    1.60
   3  15  -2    0.90    1.40
  -3  15   2   -0.80    1.80
  -2 -15   2    1.50    1.40
  -2 -15   2    4.70    1.40
  -2  15   2    4.90    1.50
   2  15  -2    3.00    1.20
  -2  15   2    1.60    1.90
  -1 -15   2   54.99    4.20
  -1  15   2   59.39    3.10
   1  15  -2   61.39    3.20
  -1  15   2   58.29    3.30
   0  15   2  104.39    4.30
   0  15  -2  106.89    4.20
   0  15   2  106.39    4.30
  -1  15  -2   15.10    2.40
   1  15   2   15.70    3.00
   1  15   2   13.30    2.70
   2 -15   2    2.60    1.70
  -2 -15  -2    2.90    2.10
   2 -15   2    0.60    1.70
   2 -15   2    0.60    1.40
   2  15   2    0.60    1.20
   2  15   2   -1.20    2.40
   3 -15   2   11.60    3.20
   3 -15   2    7.00    2.90
   3 -15   2   10.90    3.40
   3  15   2    9.30    2.00
  -3  15  -2    7.00    2.70
   4 -15   2   33.60    2.50
  -4 -15  -2   36.80    4.70
   4  15   2   36.40    2.60
   4  15   2   34.90    2.40
  -4  15  -2   29.80    4.40
   5 -15   2   11.70    3.20
  -5 -15  -2   11.60    4.10
   5  15   2    9.00    1.70
   5  15   2   13.60    1.80
  -5  16   2    3.90    2.40
   4 -16  -2   97.39    4.20
   4  16  -2   94.49    4.10
  -4  16   2  100.19    4.90
   4  16  -2  101.99    4.00
  -3 -16   2   11.50    3.10
   3  16  -2   12.20    2.20
  -3  16   2    9.00    2.00
  -2 -16   2    9.70    2.50
  -2 -16   2   17.50    2.60
   2  16  -2   14.00    2.10
  -2  16   2   18.70    2.30
  -2  16   2   18.10    2.60
   1  16  -2   60.99    3.50
  -1  16   2   58.19    3.00
  -1  16   2   52.19    3.60
   0  16   2    2.30    1.70
   0  16  -2    0.60    0.90
   0  16   2   -2.10    0.90
   1  16   2    2.60    2.10
  -1  16  -2    0.00    1.20
   1  16   2   -0.20    1.20
  -2 -16  -2   35.30    4.10
   2 -16   2   32.60    3.20
   2 -16   2   39.80    3.30
   2 -16   2   41.10    2.80
   2  16   2   34.60    3.70
   2  16   2   39.50    2.70
   3 -16   2  232.28    7.80
   3 -16   2  226.98    8.10
   3  16   2  236.78    8.00
  -3  16  -2  227.58    8.80
   3  16   2  234.68    8.10
  -4 -16  -2  147.89    7.30
   4 -16   2  145.59    5.40
   4  16   2  153.98    5.50
  -4  16  -2  146.79    7.10
   4  16   2  156.28    5.60
   5  16   2    6.90    1.80
   5  16   2    5.50    1.40
   5  17  -2    1.30    2.10
  -5  17   2    1.60    2.30
   4 -17  -2    0.50    1.20
   4  17  -2   -0.40    1.00
  -4  17   2   -2.10    2.10
   4  17  -2   -0.30    1.10
  -3 -17   2   27.60    3.20
   3  17  -2   29.30    2.40
  -3  17   2   29.10    2.80
  -2 -17   2    5.30    1.40
   2  17  -2    4.40    1.20
  -2  17   2    6.20    1.80
  -2  17   2    5.70    1.30
  -1 -17   2  226.48    8.00
  -1  17   2  251.47    8.30
   1  17  -2  232.38    8.60
   0  17   2  188.98    6.70
   0  17  -2  183.18    6.80
   0  17   2  179.98    7.00
   1 -17   2  103.79    4.30
   1  17   2  113.79    5.20
   2 -17   2   52.99    3.40
  -2 -17  -2   38.80    3.70
   2 -17   2   46.20    2.90
   2 -17   2   41.20    3.30
   2  17   2   38.50    4.10
   2  17   2   44.50    2.90
   3 -17   2    2.60    1.50
   3 -17   2   -1.00    1.50
  -3  17  -2    6.10    3.50
   3  17   2   10.20    3.20
   3  17   2    1.30    1.00
  -4 -17  -2   -1.90    3.50
  -4  17  -2    4.50    4.20
   4  17   2   -0.60    1.50
   4  17   2    1.40    1.00
   5  17   2    0.10    0.80
   5  17   2   -1.00    1.30
   5  18  -2    1.20    0.80
  -5  18   2   -3.70    2.70
   4  18  -2   10.70    2.00
  -4  18   2   12.80    3.10
   4  18  -2   10.30    1.80
   3 -18  -2   87.59    3.80
  -3 -18   2   90.79    4.40
  -3  18   2   89.09    4.50
   3  18  -2   88.69    3.90
  -2 -18   2   60.89    3.40
  -2  18   2   53.79    3.30
   2  18  -2   63.39    3.10
  -2  18   2   62.59    3.60
  -1 -18   2   32.40    2.70
  -1 -18   2   35.20    4.00
  -1  18   2   34.80    4.50
  -1  18   2   32.80    2.30
   1  18  -2   34.10    4.70
   0 -18   2   32.70    2.70
   0 -18   2   30.40    2.50
   0  18  -2   43.00    4.30
   0  18   2   34.90    3.10
   0  18   2   32.00    2.30
   1 -18   2    2.30    1.10
   1 -18   2    4.20    1.50
   1  18   2    2.40    1.70
   1  18   2    3.60    2.60
   2 -18   2    0.80    1.60
   2 -18   2    1.90    1.90
   2 -18   2   -1.10    1.20
  -2 -18  -2    0.80    1.60
   2  18   2    1.00    1.30
   2  18   2    2.00    3.00
   3 -18   2   57.89    3.30
   3 -18   2   58.79    3.40
   3  18   2   61.59    3.10
   4 -18   2   20.30    2.60
  -4 -18  -2   21.00    5.20
   4  18   2   15.40    2.60
   5  18   2    6.90    1.30
   5  19  -2    4.90    2.20
   4 -19  -2    3.80    1.10
   4  19  -2    3.80    1.10
  -4  19   2    9.20    3.10
   4  19  -2    5.60    2.00
  -3 -19   2    3.50    1.50
   3 -19  -2    2.20    1.10
  -3  19   2    4.40    2.10
   3  19  -2    1.20    1.40
   3  19  -2    3.80    1.20
  -2 -19   2   47.60    2.90
   2  19  -2   41.70    2.60
  -2  19   2   42.60    3.20
  -2  19   2   43.30    2.90
  -1 -19   2   -1.30    2.10
  -1 -19   2    1.90    1.10
   1 -19  -2    2.90    1.30
  -1 -19   2    3.00    1.80
  -1  19   2    5.00    2.00
  -1  19   2    1.30    0.90
   0 -19   2    5.90    1.30
   0 -19   2    6.10    1.40
   0 -19   2    6.90    2.10
   0  19   2    6.10    2.20
   1 -19   2  146.29    5.60
   1 -19   2  142.19    6.30
   1 -19   2  156.38    5.50
   1  19   2  157.88    6.60
   1  19   2  154.88    6.00
   2 -19   2   -1.50    1.20
   2 -19   2    1.40    1.60
   2 -19   2    0.20    2.20
  -2 -19  -2   -2.30    1.50
   2  19   2    2.20    3.30
   2  19   2   -0.90    1.10
   3 -19   2   22.40    2.60
   3 -19   2   21.40    2.90
   3  19   2   24.90    2.10
  -4 -19  -2    2.40    4.50
   4 -19   2    5.40    1.90
   4  19   2    3.70    1.00
   4  19   2    7.60    2.50
   5  19   2    0.00    0.70
   5  20  -2    7.20    1.40
   4  20  -2    7.00    1.70
  -4  20   2    5.70    2.40
   4  20  -2    8.90    1.60
   3 -20  -2   31.70    2.30
  -3 -20   2   34.60    3.10
   3  20  -2   34.00    2.70
   3  20  -2   30.90    2.40
  -3  20   2   34.20    3.40
  -2 -20   2    6.70    1.90
   2 -20  -2    8.40    2.00
  -2  20   2    9.10    2.50
  -2  20   2   10.00    2.40
   2  20  -2    6.50    1.90
  -1 -20   2    7.70    2.20
   1 -20  -2    5.30    1.30
  -1 -20   2    5.10    1.80
  -1 -20   2    6.70    2.30
  -1  20   2    7.80    2.30
  -1  20   2    9.20    1.90
   0 -20   2    4.90    1.30
   0 -20   2    3.10    1.30
   0 -20  -2    5.70    1.60
   0 -20   2    4.40    1.30
   0  20   2    6.10    2.40
   1 -20   2   11.90    2.10
   1 -20   2    9.00    1.90
   1 -20   2   10.90    2.40
   1  20   2   11.90    2.70
   1  20   2   14.60    3.20
  -2 -20  -2   -0.20    1.50
   2 -20   2    0.00    1.70
   2 -20   2    1.60    1.10
   2  20   2   -1.10    3.30
   2  20   2   -0.40    1.00
   3 -20   2   23.60    2.50
   3 -20   2   23.60    4.20
   3  20   2   23.80    2.10
   4  20   2   12.60    1.60
   5  20   2    8.60    1.20
   5  21  -2    2.70    1.10
   4 -21  -2    0.40    0.90
   4  21  -2    0.70    1.00
  -4  21   2    2.80    2.20
   4  21  -2    1.70    1.00
  -3 -21   2   24.70    2.80
   3 -21  -2   21.60    2.10
   3  21  -2   22.40    2.50
  -3  21   2   15.60    3.20
   3  21  -2   20.20    2.70
   2 -21  -2    1.80    1.10
  -2 -21   2    3.40    1.20
   2  21  -2    2.30    1.10
  -2  21   2    3.10    2.00
  -1 -21   2    1.10    1.00
  -1 -21   2   -1.20    1.70
   1 -21  -2    0.50    1.00
  -1  21   2    0.00    2.10
   0 -21   2  100.79    4.30
   0 -21   2  100.69    4.10
   0 -21  -2  104.99    4.50
   0 -21   2  103.19    4.10
   0  21   2   92.29    5.10
   1 -21   2   21.60    3.50
   1 -21   2   21.30    2.60
   1 -21   2   21.00    2.20
   1  21   2   22.90    2.80
   1  21   2   16.40    4.40
  -2 -21  -2    3.10    1.30
   2 -21   2    0.40    1.20
   2 -21   2    0.00    1.90
   2  21   2    0.70    1.10
   2  21   2    4.30    4.00
  -3 -21  -2   11.20    3.00
   3 -21   2   12.30    2.20
   3  21   2   13.80    2.60
   4  21   2   12.30    1.70
   4 -22  -2   10.40    1.60
  -4  22   2    4.20    2.70
   4  22  -2    6.20    1.70
   4  22  -2   12.30    1.70
  -3 -22   2    5.90    1.40
   3 -22  -2    4.80    1.80
   3  22  -2    9.80    2.30
  -3  22   2    5.60    2.30
   3  22  -2    6.70    1.80
  -2 -22   2   20.20    2.40
   2 -22  -2   17.10    2.00
   2  22  -2   16.90    2.10
  -2  22   2   15.80    3.20
   1 -22  -2   23.20    2.30
  -1 -22   2   29.00    3.30
  -1 -22   2   21.40    3.40
  -1 -22   2   21.80    2.40
  -1  22   2   26.40    3.40
   0 -22  -2   22.80    3.10
   0 -22   2   21.70    2.50
   0 -22   2   22.50    2.30
   0  22   2   20.10    3.90
   1 -22   2    5.50    1.70
   1 -22   2    4.40    1.40
   1 -22   2    5.80    2.00
   1  22   2    4.30    3.60
   1  22   2    9.60    2.60
   2 -22   2    1.80    1.70
   2 -22   2    0.20    1.00
  -2 -22  -2    0.90    1.20
   2  22   2    3.60    4.50
   2  22   2    0.30    1.10
  -3 -22  -2   68.19    4.30
   3 -22   2   69.59    3.20
   3  22   2   69.29    3.20
   4  22   2   45.10    2.30
   4 -23  -2    3.00    1.00
  -4  23   2   -3.60    3.30
   4  23  -2    2.10    0.80
   4  23  -2    1.90    1.00
  -3 -23   2    0.70    1.30
   3 -23  -2    1.10    0.90
  -3  23   2   -0.60    2.50
   3  23  -2   -1.60    1.40
   3  23  -2   -0.80    1.10
  -2 -23   2   30.40    2.50
   2 -23  -2   28.90    2.30
  -2  23   2   29.10    3.80
   2  23  -2   28.20    2.30
  -1 -23   2   21.20    2.90
  -1 -23   2   12.30    3.10
   1 -23  -2   19.90    2.20
  -1 -23   2   17.60    2.30
  -1  23   2   18.60    3.50
   0 -23   2  311.27   10.20
   0 -23  -2  315.47   10.30
   0 -23   2  306.37   10.20
   0  23   2  307.57   11.20
  -1 -23  -2   10.80    2.20
   1 -23   2   11.40    1.90
   1 -23   2    9.90    3.10
   1  23   2   15.60    4.40
   1  23   2   17.00    5.00
  -2 -23  -2   99.59    4.40
   2 -23   2  101.49    4.10
   2 -23   2   95.49    4.50
   2  23   2   99.99    4.20
   3 -23   2    7.50    2.00
   3  23   2    4.90    1.70
   4  23   2   16.60    1.60
   4 -24  -2    1.40    0.90
   4  24  -2   -1.60    1.10
   4  24  -2    0.20    0.80
   3 -24  -2    5.10    1.60
  -3 -24   2    1.30    1.20
   3  24  -2    1.40    1.00
  -3  24   2   -2.10    2.80
   2 -24  -2   72.19    3.30
  -2 -24   2   71.59    3.50
   2  24  -2   70.99    3.40
  -1 -24   2  322.07   10.40
   1 -24  -2  322.87   10.40
  -1 -24   2  318.97   10.60
  -1  24   2  304.37   11.20
   0 -24  -2   62.79    3.70
   0 -24   2   62.79    3.20
   0 -24   2   61.39    3.20
   1 -24   2    1.30    1.30
  -1 -24  -2    1.60    1.10
   1 -24   2    1.40    1.00
   1 -24   2    3.40    1.70
   1  24   2    1.50    1.50
  -2 -24  -2   23.60    2.40
   2 -24   2   24.00    2.70
   2 -24   2   21.90    3.10
   2  24   2   24.10    2.20
  -3 -24  -2    4.20    2.20
   3  24   2    6.70    1.70
   4  24   2    6.60    1.50
   4 -25  -2   16.50    1.60
   4  25  -2   16.30    1.50
   4  25  -2   14.90    2.30
  -3 -25   2    1.20    1.70
   3  25  -2    3.10    1.50
   2 -25  -2    6.70    2.20
  -2 -25   2    8.70    2.10
   2  25  -2    2.90    1.10
  -2  25   2   -1.70    3.40
   1 -25  -2   56.09    2.90
  -1 -25   2   55.09    3.60
  -1 -25   2   55.49    3.30
   0 -25   2    5.70    1.30
   0 -25   2    9.00    2.10
   0 -25  -2    3.90    1.50
  -1 -25  -2    1.10    1.10
   1 -25   2    0.20    1.10
   1 -25   2    0.30    1.60
   1  25   2   -0.60    1.50
   2 -25   2  186.38    6.80
  -2 -25  -2  175.28    6.40
   2  25   2  173.08    6.40
  -3 -25  -2   -1.20    1.80
   3 -25   2   -0.30    1.00
   3  25   2    0.00    0.80
   4  25   2    7.10    1.40
   4 -26  -2    1.40    0.90
   4  26  -2   -0.50    0.70
   3 -26  -2    4.10    1.50
  -3 -26   2    5.60    1.80
   3  26  -2    5.40    1.80
   3  26  -2    2.80    2.10
   2 -26  -2    1.00    1.00
  -2 -26   2    2.20    1.20
   2  26  -2    1.10    1.00
   1 -26  -2    8.50    2.40
  -1 -26   2   13.80    3.00
  -1 -26   2   14.80    2.70
   1  26  -2   12.10    2.10
   0 -26  -2   55.99    3.50
   0 -26   2   57.59    3.20
   0 -26   2   56.99    3.20
  -1 -26  -2    4.80    1.10
   1 -26   2    5.50    1.90
   1 -26   2    1.30    1.60
   1  26   2    4.00    1.60
  -2 -26  -2    1.20    1.10
   2 -26   2    0.50    1.00
   2  26   2    1.70    1.10
  -3 -26  -2    5.40    1.70
   3 -26   2    8.80    1.70
   3  26   2   10.00    1.50
   4  26   2    0.70    0.70
   4 -27  -2    3.90    1.30
   4  27  -2    2.20    0.80
   3 -27  -2    2.60    1.00
   3  27  -2    4.00    1.40
  -2 -27   2   -0.90    1.00
   2 -27  -2   -1.80    1.50
   2 -27  -2    0.20    0.90
   2  27  -2    0.00    1.00
  -1 -27   2   24.40    2.40
   1 -27  -2   24.50    2.20
  -1 -27   2   25.60    3.10
   1  27  -2   24.00    2.60
   0 -27  -2   60.39    3.10
   0 -27   2   57.19    3.10
   0 -27  -2   57.79    3.50
   0 -27   2   63.39    3.20
   1 -27   2   33.60    3.20
   1 -27   2   34.90    2.30
  -1 -27  -2   37.10    2.70
   1  27   2   33.60    3.00
   2 -27   2  110.39    4.30
  -2 -27  -2  109.89    4.40
   2  27   2  111.39    4.40
  -3 -27  -2   44.20    3.20
   3 -27   2   40.70    2.30
   3  27   2   39.80    2.20
   4  27   2    0.50    0.60
   4  28  -2    8.30    1.30
  -3 -28   2    7.10    1.60
   3 -28  -2    7.50    1.50
   3  28  -2    3.80    1.40
   2 -28  -2    9.20    1.60
  -2 -28   2    8.70    1.80
   2  28  -2    8.50    1.70
  -1 -28   2   62.49    3.10
   1 -28  -2   63.79    3.20
   1 -28  -2   62.09    3.10
  -1 -28   2   64.99    3.80
   1  28  -2   63.49    3.10
   0 -28  -2   88.89    4.10
   0 -28  -2   85.39    4.00
   0 -28   2   90.99    3.90
   0 -28   2   88.89    3.90
   1 -28   2   28.90    2.20
   1 -28   2   32.60    3.20
  -1 -28  -2   30.10    2.40
   1  28   2   28.30    2.80
   2 -28   2   19.10    1.80
   2  28   2   19.30    2.70
   3 -28   2    6.60    1.50
  -3 -28  -2    3.30    1.60
   3  28   2    3.40    0.90
   3 -29  -2    1.90    0.80
  -3 -29   2    1.60    0.90
   3  29  -2    1.00    0.90
  -2 -29   2   11.90    1.80
   2 -29  -2   13.30    2.60
   2 -29  -2   15.40    1.70
   2  29  -2   11.50    1.70
   1 -29  -2   12.50    2.10
  -1 -29   2   15.10    2.90
   1 -29  -2   11.80    2.00
  -1 -29   2   11.60    1.90
   1  29  -2   10.60    1.90
   0 -29   2   18.60    2.20
   0 -29   2   23.00    2.30
   0 -29  -2   20.00    2.90
   0 -29  -2   20.60    2.70
   1 -29   2   -1.40    1.50
   1 -29   2    1.70    1.00
  -1 -29  -2    0.30    0.90
   1  29   2   -1.70    1.40
   2 -29   2    1.30    0.90
  -2 -29  -2    0.90    1.00
   2  29   2    2.90    1.10
   3 -29   2   10.50    1.60
   3  29   2   11.90    1.60
   3 -30  -2    2.10    0.80
  -3 -30   2    1.40    0.90
   3  30  -2    0.10    1.00
   2 -30  -2    8.40    2.40
   2 -30  -2   11.80    1.70
  -2 -30   2   12.60    1.70
   2  30  -2   12.40    1.60
   1 -30  -2    2.20    1.30
   1 -30  -2    0.90    1.10
  -1 -30   2    2.20    1.80
  -1 -30   2    1.70    0.90
   1  30  -2    2.80    1.20
   0 -30   2   -1.30    1.00
   0 -30   2    0.60    1.20
   0 -30  -2   -0.20    1.10
   0 -30  -2    0.40    1.50
   0  30  -2    1.00    1.20
   1 -30   2    1.20    1.50
   1 -30   2    3.00    1.20
  -1 -30  -2    1.70    0.90
   1  30   2    3.30    1.50
  -2 -30  -2    0.40    1.00
   2 -30   2    0.90    1.00
   2  30   2    2.10    1.10
   3 -30   2   17.90    1.60
   3  30   2   16.60    1.60
   3 -31  -2    2.50    0.70
  -3 -31   2    2.40    1.00
   3  31  -2    2.70    0.70
  -2 -31   2    9.10    1.70
   2 -31  -2   11.70    1.50
   2  31  -2    9.50    1.50
  -1 -31   2    0.60    1.80
  -1 -31   2   -1.60    1.30
   1 -31  -2    0.20    1.00
   1 -31  -2    0.80    0.90
   1  31  -2   -0.50    1.00
   0 -31   2   23.90    2.40
   0 -31   2   22.60    2.20
   0 -31  -2   21.90    2.90
   0  31  -2   26.70    2.20
  -1 -31  -2    0.70    0.90
   1 -31   2    0.00    0.90
   1  31   2    0.60    1.50
  -1  31  -2   -0.60    1.50
   2 -31   2    0.20    0.80
  -2 -31  -2    2.70    1.00
   2  31   2    2.30    1.10
   3 -31   2   -0.30    0.80
   3  31   2    0.20    0.80
  -3 -32   2    6.80    1.50
   3  32  -2    4.90    1.10
   2 -32  -2   13.10    1.60
  -2 -32   2   12.40    1.60
   2  32  -2   12.20    1.50
  -1 -32   2    3.20    1.90
   1 -32  -2    0.30    0.90
   1 -32  -2    1.40    1.10
  -1 -32   2    0.70    1.20
   1  32  -2    0.80    0.90
   0 -32   2   -1.20    1.00
   0 -32   2    0.60    1.10
   0 -32  -2    0.10    0.70
   0 -32  -2   -3.30    1.70
   0  32  -2    0.50    1.10
  -1 -32  -2    8.70    1.90
   1 -32   2   10.10    1.60
  -2 -32  -2   -0.10    0.90
   2 -32   2    1.60    1.20
   2  32   2    0.10    1.00
   3 -32   2    1.30    0.90
   3  32   2    0.90    0.90
   2 -33  -2    1.10    0.80
  -2 -33   2    0.80    1.00
   2  33  -2    2.00    0.80
  -1 -33   2    1.80    0.80
   1 -33  -2    0.10    0.90
   1 -33  -2    0.80    0.90
  -1 -33   2    3.00    3.00
   1  33  -2    0.10    0.90
   0 -33   2   13.20    1.90
   0 -33   2   11.80    1.80
   0 -33  -2   11.60    1.70
   0  33  -2    8.70    2.10
  -1 -33  -2    9.60    1.70
   1 -33   2    7.00    2.20
   2 -33   2   16.50    1.50
   2  33   2   18.40    2.10
   2 -34  -2   16.90    1.50
  -2 -34   2   23.00    2.00
   2  34  -2   16.40    1.40
  -1 -34   2    1.00    1.00
   1 -34  -2    0.10    1.00
   1 -34  -2    1.20    0.90
   1  34  -2    0.50    0.90
   0 -34  -2    0.00    0.80
   0 -34   2   -0.60    0.90
   0 -34   2   -0.10    1.00
   0  34  -2    1.40    1.20
  -1 -34  -2    8.60    1.50
   1 -34   2    9.30    1.50
  -2 -34  -2    9.00    1.50
   2 -34   2   11.80    1.40
   2  34   2    5.70    1.70
  -2 -35   2    7.20    1.30
   2 -35  -2    3.90    1.30
   2  35  -2    6.00    1.30
  -1 -35   2   -0.20    1.00
   1 -35  -2   -0.40    1.40
   1 -35  -2    1.40    0.90
   1  35  -2   -0.40    0.90
   0 -35   2    0.80    0.90
   0 -35   2    2.00    1.20
   0 -35  -2    0.80    1.00
   0  35  -2   -0.80    1.30
   1 -35   2   16.40    1.70
  -1 -35  -2   19.60    1.70
   2 -35   2    8.50    1.30
  -2 -35  -2    7.90    1.60
  -1 -36   2   -1.70    1.00
   1 -36  -2   -1.00    0.90
   1  36  -2    0.10    0.90
   0 -36  -2   -1.30    0.70
   0 -36   2    0.30    0.90
   0 -36   2    1.40    1.40
   1 -36   2   32.50    1.80
  -1 -37   2    1.00    0.70
   0 -37   2    5.70    1.90
  -1 -37  -2    6.40    1.30
   6   0  -3   -1.20    1.30
  -5   0   3   -0.80    2.10
   5   0  -3   -0.40    1.10
   4   0  -3   -1.00    1.20
  -4   0   3    0.50    1.90
  -3   0   3   -2.10    1.50
   3   0  -3    0.50    1.40
  -2   0   3   -3.10    1.50
   0   0  -3   -1.40    0.30
  -1   0  -3    0.90    0.40
  -1   0  -3    1.00    0.50
  -2   0  -3    0.20    0.80
  -2   0  -3    1.40    1.30
   2   0   3    2.20    2.00
   3   0   3   -0.20    1.20
   3   0   3   -0.60    1.20
   4   0   3   -0.30    1.30
   4   0   3   -0.30    1.10
  -4   0  -3   -2.00    2.40
  -5   0  -3   -0.60    3.00
   5   0   3    0.70    1.10
   5   0   3   -1.00    0.80
   6   1  -3   -0.10    0.90
   5  -1  -3    7.30    1.90
  -5  -1   3    1.90    2.10
  -5   1   3    6.00    2.20
   5   1  -3    7.60    1.70
  -4  -1   3   14.20    3.00
   4  -1  -3   12.60    2.20
   4   1  -3    9.00    2.10
  -4   1   3   12.90    2.70
   3  -1  -3   -2.10    1.40
  -3  -1   3   -1.90    1.50
   3   1  -3    1.50    1.50
  -3   1   3   -0.80    1.50
  -2  -1   3   65.19    3.40
  -2   1   3   68.39    3.30
   0  -1  -3 1019.70   31.70
   0   1  -3 1056.59   31.70
   0   1  -3 1067.19   31.70
  -1  -1  -3 1458.75   44.40
  -1   1  -3 1461.75   44.30
  -1   1  -3 1466.05   44.40
  -2  -1  -3  247.08    9.40
   2  -1   3  279.47    9.70
  -2  -1  -3  293.47    9.20
  -2   1  -3  251.87    9.40
  -2   1  -3  289.87    9.10
   2   1   3  275.97    9.60
   3  -1   3    4.10    1.30
   3  -1   3    9.30    2.30
   3   1   3    2.70    1.30
   3   1   3    3.30    1.30
   4  -1   3   11.60    2.30
   4  -1   3    5.50    1.70
  -4  -1  -3    6.80    2.70
  -4   1  -3    6.20    2.90
   4   1   3   11.90    2.30
   4   1   3    6.70    1.70
   5  -1   3    2.00    0.90
   5  -1   3    1.30    1.20
  -5  -1  -3    0.30    2.20
   5   1   3    0.30    1.10
   5   1   3    1.10    0.90
  -5   1  -3    6.70    4.20
   6   2  -3    8.60    1.60
   5  -2  -3   14.00    2.00
  -5  -2   3   10.70    3.10
   5   2  -3   12.00    1.80
  -5   2   3   12.40    2.90
  -4  -2   3   13.30    3.10
   4  -2  -3   13.30    2.20
   4   2  -3    9.30    2.00
  -4   2   3   10.70    2.50
  -3  -2   3    0.10    1.60
   3  -2  -3   -0.50    1.60
  -3   2   3    2.20    1.60
  -2  -2   3  107.79    4.60
  -2   2   3  108.39    4.30
   0  -2  -3  416.16   12.60
   0   2  -3  401.66   12.50
  -1  -2  -3   24.00    1.50
  -1   2  -3   18.00    1.30
  -2  -2  -3  182.98    6.30
  -2  -2  -3  167.78    6.70
  -2   2  -3  178.18    6.20
   2   2   3  176.38    6.70
  -2   2  -3  174.28    7.00
   3  -2   3   28.00    2.40
   3  -2   3   30.50    2.60
   3   2   3   31.50    2.50
   3   2   3   31.30    2.60
   4  -2   3   22.30    2.00
   4  -2   3   26.70    2.50
  -4  -2  -3   21.90    3.60
   4   2   3   23.60    2.40
   4   2   3   22.60    2.00
  -4   2  -3   26.60    3.40
   5  -2   3   24.00    2.40
  -5  -2  -3   26.10    3.50
   5  -2   3   23.80    1.70
   5   2   3   21.80    1.70
   5   2   3   18.50    2.20
  -5   2  -3   17.60    3.30
   6   3  -3    0.20    0.90
   5  -3  -3    4.50    1.30
  -5  -3   3    1.40    2.20
  -5   3   3    3.40    2.00
   5   3  -3    7.10    1.70
  -4  -3   3   18.10    3.20
   4  -3  -3   17.20    2.30
  -4   3   3   14.20    2.50
   4   3  -3   15.90    2.10
   3  -3  -3   13.10    2.90
  -3  -3   3    8.90    2.70
  -3   3   3   14.20    2.30
  -3   3   3   16.10    2.90
  -2  -3   3  555.24   17.50
  -2   3   3  547.85   17.40
   0  -3  -3  272.27    8.10
   0   3  -3  252.37    8.00
   0   3   3  247.08    8.00
  -1  -3  -3  307.17    9.70
  -1   3  -3  300.77    9.60
  -2  -3  -3  222.58    7.60
  -2   3  -3  223.18    7.60
   2   3   3  220.38    8.00
   3  -3   3   47.70    2.60
   3  -3   3   49.10    3.10
   3   3   3   47.60    2.90
   3   3   3   49.99    2.90
  -3   3  -3   47.60    3.80
   4  -3   3    0.60    1.00
   4  -3   3    2.30    1.40
  -4  -3  -3    0.00    3.60
   4   3   3    1.90    1.20
   4   3   3    1.50    1.20
  -4   3  -3    2.10    2.60
   5  -3   3    0.80    0.90
   5  -3   3   -1.50    1.30
  -5  -3  -3    2.10    2.20
   5   3   3    0.70    1.10
  -5   3  -3    1.90    2.50
   5   3   3    0.40    0.90
   6   4  -3    7.00    1.40
   5  -4  -3    2.90    1.30
  -5  -4   3    0.30    2.30
  -5   4   3    2.40    2.10
   5   4  -3    3.30    1.00
  -4  -4   3   31.30    3.60
   4  -4  -3   34.40    2.70
   4   4  -3   30.40    2.30
  -4   4   3   25.00    2.80
  -3  -4   3    1.60    2.10
   3  -4  -3    2.20    1.80
  -3   4   3    2.30    1.50
  -2  -4   3   43.30    3.60
  -2   4   3   45.10    2.50
   0  -4   3   23.90    1.20
   0  -4  -3   26.00    1.20
   0   4  -3   25.50    1.10
   0   4   3   25.50    1.30
  -1  -4  -3  171.08    5.70
  -1   4  -3  164.48    5.50
  -2   4  -3    4.10    0.90
   2   4   3    7.40    2.50
   3  -4   3    4.00    1.40
   3  -4   3    4.20    1.20
  -3   4  -3    4.90    2.30
   3   4   3    3.90    1.40
   3   4   3    2.90    1.30
   4  -4   3    1.60    1.90
   4  -4   3    2.60    1.40
   4   4   3    1.40    1.20
  -4   4  -3   -3.20    3.30
   4   4   3   -0.80    1.10
  -5  -4  -3    2.60    2.40
   5  -4   3    2.90    1.50
   5  -4   3    5.30    1.40
   5   4   3    3.50    1.10
  -5   4  -3    4.20    2.60
   5   4   3    4.20    1.40
  -5  -5   3   10.80    3.60
   5  -5  -3   13.80    2.10
   5   5  -3   10.10    1.60
  -5   5   3   12.40    2.60
  -4  -5   3   48.10    4.00
   4  -5  -3   41.10    3.20
  -4   5   3   41.70    3.10
   4   5  -3   44.10    2.60
  -3  -5   3   57.09    3.90
  -3  -5   3   58.39    4.20
   3  -5  -3   50.79    4.30
  -3   5   3   56.99    3.40
  -3   5   3   62.59    3.20
  -2  -5   3   46.20    3.90
  -2   5   3   50.09    2.60
   0  -5   3  313.47    9.90
   0  -5  -3  313.37    9.90
   0   5  -3  319.27    9.90
   0   5   3  332.97   10.00
  -1  -5  -3    9.00    1.30
  -1   5  -3    6.80    1.10
  -2   5  -3  178.38    6.50
   3  -5   3   20.50    2.50
   3  -5   3   16.50    1.90
  -3   5  -3   14.00    3.20
   3   5   3   14.70    2.40
   3   5   3   11.50    2.30
  -4  -5  -3    2.70    3.10
   4  -5   3    3.30    1.30
   4  -5   3    6.80    2.50
   4   5   3    1.80    1.20
   4   5   3    1.60    1.20
   5  -5   3   11.10    1.50
  -5  -5  -3    8.00    2.80
   5  -5   3   11.90    2.50
   5   5   3   11.50    1.50
   5   5   3    6.30    1.80
  -5   5  -3   12.80    3.20
  -5  -6   3   67.89    4.90
   5  -6  -3   79.09    3.40
   5   6  -3   76.49    3.20
  -5   6   3   74.59    4.50
   4  -6  -3   12.80    2.80
  -4  -6   3   16.10    3.60
  -4   6   3   11.30    2.40
   4   6  -3   12.60    1.90
  -3  -6   3    0.00    2.30
  -3  -6   3    0.50    1.80
   3  -6  -3    0.80    2.80
  -3   6   3   -0.80    1.40
  -3   6   3   -0.50    1.40
  -2  -6   3   83.69    5.10
  -2   6   3   94.89    3.80
   1  -6  -3   64.69    2.30
  -1   6   3   66.59    2.40
   0  -6   3  212.88    6.80
   0  -6  -3  209.98    6.80
   0   6  -3  212.08    6.70
   0   6   3  218.28    6.90
  -1  -6  -3   22.00    1.60
   1   6   3   17.80    1.50
  -1   6  -3   20.50    1.40
   1   6   3   18.60    2.20
   2   6   3   75.79    4.00
  -2   6  -3   83.69    3.80
   3  -6   3   22.10    2.00
   3  -6   3   22.80    2.60
  -3   6  -3   21.70    3.10
   3   6   3   20.90    2.40
   3   6   3   19.10    2.50
   4  -6   3    8.90    1.70
   4  -6   3    7.90    2.50
  -4  -6  -3   10.60    3.40
   4   6   3    7.30    1.90
   4   6   3    6.90    2.10
  -4   6  -3   12.30    3.80
   5  -6   3    4.40    1.30
  -5  -6  -3    4.40    3.20
  -5   6  -3   13.30    3.30
   5   6   3    6.80    1.50
   5   6   3    3.60    1.10
  -5  -7   3   17.90    5.40
   5  -7  -3   21.70    2.70
  -5   7   3   19.30    3.50
   5   7  -3   18.80    1.70
   4  -7  -3   37.60    3.50
  -4  -7   3   39.00    4.10
  -4   7   3   35.30    3.00
   4   7  -3   38.10    3.10
  -3  -7   3    4.70    2.60
  -3  -7   3   11.00    3.40
  -3   7   3    2.00    1.30
  -3   7   3    2.00    1.60
  -2   7   3    1.70    1.20
   1  -7  -3   82.59    2.90
  -1   7   3   83.19    2.90
  -1   7   3   79.89    3.40
   0  -7  -3 1142.99   34.50
   0   7   3 1140.19   34.50
   0   7  -3 1126.59   34.40
  -1  -7  -3    8.90    1.50
   1  -7   3    7.20    1.60
   1   7   3   10.50    1.80
  -1   7  -3    7.10    1.20
   1   7   3    8.20    1.40
  -2   7  -3   90.79    4.10
  -2   7  -3   83.69    4.90
   2   7   3   87.39    4.40
   3  -7   3   13.90    2.60
   3  -7   3    7.80    2.00
   3   7   3    8.90    2.20
   3   7   3    9.30    2.40
  -3   7  -3    9.50    3.20
   4  -7   3    1.40    1.50
  -4  -7  -3    2.80    2.60
   4  -7   3    3.10    1.90
   4   7   3    2.60    1.80
  -4   7  -3    1.60    2.40
   4   7   3    1.70    1.10
  -5  -7  -3    8.80    3.10
   5  -7   3    4.20    1.20
   5   7   3    3.60    1.00
   5   7   3    5.20    1.50
  -5   7  -3    1.80    2.60
  -5  -8   3   35.20    5.80
   5   8  -3   29.20    1.90
  -5   8   3   29.40    3.00
  -4  -8   3   37.20    4.80
   4  -8  -3   38.40    3.50
  -3  -8   3   13.50    3.00
  -3  -8   3   14.00    3.30
   3   8  -3   13.10    4.00
  -3   8   3   14.00    2.40
  -3   8   3   16.70    2.20
  -2   8   3   48.80    2.70
   1  -8  -3   -0.20    0.80
  -1   8   3    2.60    1.20
  -1   8   3    0.40    0.50
   0  -8   3  336.37   10.30
   0  -8  -3  335.57   10.30
   0   8   3  314.67   10.30
   0   8  -3  327.27   10.30
  -1  -8  -3  505.85   15.90
  -1   8  -3  514.65   15.80
   1   8   3  503.75   16.10
   2   8   3   66.49    3.80
  -2   8  -3   63.49    3.60
  -2   8  -3   63.49    4.40
   3  -8   3    3.10    1.10
   3  -8   3    2.30    1.50
   3   8   3    2.50    1.50
   3   8   3    1.90    1.10
  -3   8  -3   -0.70    2.40
   4  -8   3    0.60    1.40
   4  -8   3    0.70    1.30
  -4  -8  -3    2.40    2.60
   4   8   3    0.00    1.20
  -4   8  -3    1.90    2.50
   4   8   3    1.30    1.10
   5  -8   3    5.00    1.50
  -5  -8  -3    2.80    2.50
   5   8   3    3.40    1.00
   5   8   3    2.00    1.00
  -5   8  -3   -0.20    3.20
   5   9  -3   19.20    1.60
  -5   9   3   23.10    3.10
  -4   9   3   41.50    3.40
   4   9  -3   38.10    2.50
  -3  -9   3   -0.60    3.00
  -3  -9   3    1.10    1.60
   3   9  -3    3.80    2.00
  -3   9   3    2.20    1.20
  -3   9   3    3.10    1.50
  -2   9   3   63.39    3.20
  -2   9   3   64.49    3.10
   1  -9  -3  449.95   14.10
  -1  -9   3  471.35   14.10
  -1   9   3  433.96   14.40
  -1   9   3  473.95   14.10
   1   9  -3  441.36   14.00
   0  -9  -3  149.19    5.00
   0  -9   3  150.68    5.00
   0   9   3  134.79    5.20
   0   9   3  147.79    5.00
   0   9  -3  151.78    4.90
  -1  -9  -3   55.59    2.70
   1  -9   3   50.49    2.80
   1   9   3   54.89    3.00
  -1   9  -3   54.39    2.50
   1   9   3   53.99    2.60
  -2   9  -3   18.30    3.00
  -2   9  -3   22.40    3.70
   2   9   3   23.00    2.90
   3  -9   3    0.60    1.10
   3  -9   3    0.30    1.50
   3   9   3    0.60    1.20
   3   9   3    1.80    1.50
  -3   9  -3    0.30    2.30
   4  -9   3    8.40    2.50
   4  -9   3    8.20    1.80
  -4  -9  -3    6.60    2.80
   4   9   3    9.00    2.10
  -4   9  -3    6.90    2.70
   4   9   3    8.30    1.90
   5  -9   3   25.40    1.80
  -5  -9  -3   32.10    6.10
   5   9   3   24.50    1.90
   5   9   3   24.60    1.80
  -5   9  -3   24.40    3.70
  -5  10   3   47.00    3.30
   5  10  -3   45.70    2.70
  -4 -10   3    3.40    3.80
  -4  10   3   12.80    2.50
   4  10  -3   11.80    3.80
   4  10  -3   10.40    1.90
  -3 -10   3    4.40    1.50
   3  10  -3   10.60    3.10
  -3  10   3    3.80    1.10
  -3  10   3    4.30    1.60
   2 -10  -3   84.49    4.30
  -2  10   3   89.99    3.80
  -2  10   3   94.09    4.00
  -1 -10   3   -0.70    0.70
   1 -10  -3   -0.30    0.60
   1  10  -3   -0.10    0.50
  -1  10   3   -1.20    0.60
  -1  10   3    0.70    1.20
   0 -10  -3  197.58    6.30
   0 -10   3  194.78    6.30
   0  10   3  187.98    6.50
   0  10  -3  168.08    6.30
   0  10   3  185.98    6.50
   1 -10   3   41.70    2.80
  -1 -10  -3   43.00    2.60
   1  10   3   44.60    2.60
  -1  10  -3   49.10    2.30
   1  10   3   48.00    2.90
   2  10   3   18.60    3.00
  -2  10  -3   17.50    3.50
  -2  10  -3   14.60    3.10
   3 -10   3   72.39    3.20
   3 -10   3   71.09    3.50
   3  10   3   74.49    3.80
   3  10   3   67.49    3.40
  -3  10  -3   66.49    4.50
   4 -10   3    1.30    1.50
  -4 -10  -3    2.50    2.70
   4 -10   3    2.60    1.70
   4  10   3   -0.70    1.30
  -4  10  -3    2.80    2.60
   4  10   3    1.50    1.40
  -5 -10  -3   43.80    4.00
   5 -10   3   49.30    2.20
   5  10   3   45.90    2.50
   5  10   3   46.30    2.30
  -5  10  -3   43.70    4.20
  -5  11   3    8.30    2.40
   5  11  -3    8.60    1.30
  -4  11   3   10.50    2.50
   4  11  -3    9.20    1.70
   4  11  -3    6.50    1.90
  -3 -11   3    3.30    1.50
  -3  11   3    2.60    1.20
   3  11  -3    8.30    2.80
  -3  11   3    4.90    1.70
   2 -11  -3   77.89    5.80
  -2  11   3   77.59    4.00
  -2  11   3   70.79    3.50
  -1 -11   3 1198.08   35.30
   1 -11  -3 1174.18   35.40
   1  11  -3 1122.79   35.20
  -1  11   3 1178.68   35.60
  -1  11   3 1118.79   35.80
   0 -11  -3    0.40    0.70
   0 -11   3    0.50    0.70
   0  11   3    0.30    0.60
   0  11   3    2.00    1.10
   0  11  -3   -0.10    0.90
   1 -11   3   48.50    3.20
  -1 -11  -3   49.90    3.30
   1  11   3   48.10    2.90
   1  11   3   45.30    2.80
  -1  11  -3   46.10    2.50
   2 -11   3    5.00    1.40
   2  11   3    5.90    2.20
  -2  11  -3    2.10    2.80
   2  11   3    2.70    1.30
   3 -11   3   36.60    2.40
   3 -11   3   34.60    2.90
  -3  11  -3   35.20    3.90
   3  11   3   36.80    3.30
   3  11   3   37.40    2.80
  -4 -11  -3    5.90    2.90
   4 -11   3    8.90    1.60
   4 -11   3    4.80    1.60
   4  11   3    6.10    1.40
   4  11   3    7.10    1.90
  -4  11  -3   12.90    3.50
  -5 -11  -3    1.10    2.80
   5 -11   3    2.00    0.90
   5  11   3    3.20    1.00
   5  11   3    2.80    0.90
  -5  11  -3   -1.90    3.00
  -5  12   3    2.20    2.30
   5  12  -3    1.30    0.80
  -4  12   3  107.09    5.00
   4  12  -3   99.89    4.80
   4  12  -3  108.99    4.30
  -3 -12   3   19.60    3.00
  -3  12   3   23.00    2.50
   3  12  -3   21.70    2.80
  -2 -12   3  108.79    4.90
  -2 -12   3  112.59    4.60
  -2  12   3  120.69    4.60
  -2  12   3  118.99    4.70
  -2  12   3  127.39    5.40
  -1 -12   3   69.39    3.30
   1 -12  -3   65.99    3.30
  -1  12   3   69.69    3.20
   1  12  -3   65.09    2.80
  -1  12   3   66.69    3.20
   0 -12  -3   39.00    2.50
   0 -12   3   40.10    2.60
   0  12  -3   36.60    2.10
   0  12   3   40.50    2.40
   0  12   3   38.70    2.30
   1  12   3   48.70    3.10
   1  12   3   53.79    3.10
  -1  12  -3   49.10    2.80
   2 -12   3    8.60    1.60
   2 -12   3    9.10    2.40
  -2  12  -3   17.70    5.20
   2  12   3    6.50    2.30
   2  12   3    8.40    2.40
   3 -12   3    1.90    1.40
   3 -12   3    1.40    1.50
   3  12   3    1.50    1.10
   3  12   3   -0.90    1.70
  -3  12  -3    0.00    2.90
   4 -12   3   30.70    3.00
  -4 -12  -3   31.60    4.20
   4 -12   3   34.90    2.20
  -4  12  -3   26.50    4.20
   4  12   3   35.80    2.40
   4  12   3   35.40    2.60
  -5 -12  -3    2.00    2.90
   5 -12   3    0.50    0.90
   5  12   3    0.00    0.90
  -5  12  -3   -3.30    3.70
   5  12   3   -0.50    0.90
   5  13  -3    9.80    1.30
  -5  13   3   13.30    2.60
  -4 -13   3   22.80    5.30
   4  13  -3   11.60    2.80
   4  13  -3   17.40    1.80
  -4  13   3   18.00    2.80
  -3 -13   3   17.80    2.80
   3  13  -3   18.60    2.60
  -3  13   3   15.00    2.40
  -2 -13   3   11.80    2.60
  -2 -13   3   10.40    2.10
  -2  13   3   10.80    1.90
  -2  13   3   11.20    2.00
  -1 -13   3   96.49    4.30
   1 -13  -3   88.59    4.30
  -1  13   3   98.59    4.20
  -1  13   3   99.09    3.90
   1  13  -3   93.39    3.70
   0 -13  -3  459.65   15.10
   0 -13   3  466.85   15.20
   0  13  -3  475.75   15.00
   0  13   3  497.55   15.20
   0  13   3  482.05   15.10
  -1  13  -3   16.10    2.30
   1  13   3   19.80    2.40
   1  13   3   12.60    2.70
   2 -13   3   37.30    2.80
   2 -13   3   33.80    3.50
   2 -13   3   37.90    2.80
   2  13   3   41.10    3.40
   2  13   3   42.20    2.70
   3 -13   3    1.40    1.60
   3 -13   3    3.40    1.20
   3  13   3    6.40    1.80
   3  13   3    4.30    1.90
  -3  13  -3    1.10    2.80
   4 -13   3   57.69    2.80
   4 -13   3   55.69    3.50
  -4 -13  -3   52.69    4.60
  -4  13  -3   48.10    4.40
   4  13   3   55.89    2.90
   4  13   3   53.29    3.10
   5 -13   3   10.20    1.50
  -5 -13  -3    7.70    3.30
   5  13   3    7.70    1.40
   5  13   3    6.30    1.60
  -5  14   3    0.60    2.00
   5  14  -3   -0.10    0.70
  -4 -14   3   16.90    3.40
   4  14  -3    6.80    1.70
  -4  14   3    9.40    2.50
   4  14  -3    8.20    2.50
  -3 -14   3   10.40    3.40
  -3  14   3   12.80    2.30
  -2 -14   3    1.40    1.20
  -2 -14   3    1.30    1.20
  -2  14   3    5.00    1.40
  -2  14   3    4.30    1.20
  -1 -14   3    5.60    1.50
   1  14  -3   11.40    2.20
  -1  14   3   10.40    1.80
  -1  14   3    9.60    2.70
   0 -14   3  120.29    5.50
   0  14   3  107.89    4.60
   0  14   3  119.29    4.60
   0  14  -3  115.39    4.50
   1  14   3    0.30    1.30
   1  14   3    3.40    1.70
  -1  14  -3   -0.50    1.00
   2 -14   3   31.30    2.50
   2 -14   3   26.80    3.20
   2 -14   3   25.30    2.70
   2  14   3   28.80    3.40
   2  14   3   28.90    2.60
   3 -14   3   46.70    2.90
   3 -14   3   45.00    3.10
   3  14   3   48.20    3.90
  -3  14  -3   50.59    4.60
   3  14   3   51.39    2.70
   4 -14   3    3.30    1.10
  -4 -14  -3    4.10    3.00
   4  14   3    2.60    1.10
   4  14   3    2.10    1.50
  -4  14  -3    1.60    3.30
   5 -14   3   14.50    1.60
  -5 -14  -3   21.00    4.30
   5  14   3   15.50    2.10
   5  14   3   13.20    1.50
   5  15  -3    0.80    0.90
  -5  15   3    1.40    2.00
  -4 -15   3   15.30    3.30
   4 -15  -3   15.00    2.30
   4  15  -3   12.20    2.40
  -4  15   3   12.20    2.70
   4  15  -3   13.10    1.70
  -3 -15   3  210.88    7.40
  -3  15   3  206.48    8.70
   3  15  -3  207.78    7.40
  -2 -15   3   39.30    2.70
  -2 -15   3   40.70    2.80
  -2 -15   3   39.20    4.90
  -2  15   3   38.20    2.70
  -2  15   3   41.00    2.70
  -1 -15   3   -0.60    1.80
  -1  15   3    0.30    1.30
  -1  15   3    3.40    1.30
   1  15  -3   -0.50    1.10
   0  15   3  243.08    8.60
   0  15  -3  243.48    8.40
   0  15   3  253.57    8.50
  -1  15  -3   33.50    3.50
   1  15   3   41.40    2.90
   1  15   3   33.60    5.20
   2 -15   3    0.00    1.30
  -2 -15  -3    2.50    2.10
   2 -15   3   -0.30    1.50
   2 -15   3   -0.20    1.40
   2  15   3    1.70    1.30
   2  15   3    1.10    2.40
   3 -15   3   56.89    4.10
   3 -15   3   61.59    3.10
   3 -15   3   63.49    3.50
   3  15   3   60.39    3.00
  -4 -15  -3    7.50    3.40
   4 -15   3    9.20    1.80
   4  15   3    9.00    1.90
  -4  15  -3    4.60    4.40
  -5 -15  -3   -1.80    4.60
   5 -15   3    2.40    1.10
   5  15   3    3.50    1.20
   5  15   3    7.10    2.00
   5  16  -3   -0.80    0.70
  -5  16   3    2.40    2.10
   4 -16  -3    5.30    2.00
  -4 -16   3    4.40    1.70
  -4  16   3    6.60    2.30
   4  16  -3    3.80    1.30
   4  16  -3    4.90    1.60
  -3 -16   3  533.55   16.50
  -3  16   3  507.45   17.00
   3  16  -3  509.75   16.50
  -2 -16   3   21.50    2.40
  -2 -16   3   19.60    4.50
  -2 -16   3   23.30    2.30
  -2  16   3   18.10    2.20
  -2  16   3   19.80    2.40
  -1 -16   3   18.10    2.70
  -1  16   3   21.40    4.00
  -1  16   3   20.50    2.30
  -1  16   3   14.50    2.00
   1  16  -3   17.80    3.30
   0  16   3    4.00    1.50
   0  16  -3    2.40    1.20
   0  16   3    1.70    1.30
   1 -16   3   54.69    3.10
   1 -16   3   53.79    3.00
   1  16   3   59.89    3.60
   2 -16   3    2.60    1.40
  -2 -16  -3    1.30    1.90
   2 -16   3    2.90    1.50
   2 -16   3    6.40    2.20
   2  16   3    3.30    2.60
   2  16   3    4.20    1.40
   3 -16   3   44.00    3.00
   3 -16   3   43.80    3.60
   3 -16   3   43.80    2.60
   3  16   3   43.30    2.50
  -4 -16  -3    6.90    3.40
   4  16   3    8.70    2.40
   4  16   3    5.30    1.70
   5  16   3   10.30    1.30
  -5  17   3   -0.50    2.10
   5  17  -3    0.70    0.70
  -4 -17   3    2.30    2.50
   4 -17  -3    2.50    1.10
   4  17  -3    0.40    1.40
  -4  17   3   -1.80    2.10
   4  17  -3    1.20    1.00
  -3 -17   3   18.70    2.80
   3  17  -3   23.60    2.30
  -3  17   3   25.00    2.80
  -2 -17   3   37.50    2.70
  -2 -17   3   32.60    4.80
  -2 -17   3   39.60    2.60
  -2  17   3   31.90    2.40
  -2  17   3   35.70    2.80
  -1 -17   3   -3.20    1.70
  -1 -17   3    3.10    1.60
  -1 -17   3   -0.20    1.20
  -1  17   3    0.10    0.90
  -1  17   3    2.50    1.40
   1  17  -3    3.00    1.70
   0 -17   3   32.60    2.60
   0 -17   3   36.50    2.80
   0  17   3   36.10    2.30
   0  17   3   38.90    2.80
   0  17  -3   35.40    3.80
   1 -17   3   68.59    3.40
   1 -17   3   65.49    3.70
   1 -17   3   76.69    3.40
   1  17   3   74.99    4.00
   1  17   3   63.39    4.40
   2 -17   3   33.60    2.80
   2 -17   3   35.10    2.80
   2 -17   3   32.70    2.90
  -2 -17  -3   39.20    3.80
   2  17   3   39.10    2.70
   2  17   3   36.70    4.00
   3 -17   3    4.00    1.80
   3 -17   3    3.90    1.60
   3  17   3    4.90    1.70
  -4 -17  -3   29.30    4.70
   4 -17   3   24.20    2.20
   5  17   3    3.10    1.00
  -5  18   3   -3.10    2.50
   4 -18  -3   99.39    3.90
  -4 -18   3   91.39    4.40
   4  18  -3   92.49    4.00
  -3 -18   3   22.00    2.70
  -3  18   3   24.00    3.20
   3  18  -3   23.60    2.30
  -2 -18   3   13.10    2.30
  -2 -18   3    6.30    2.50
  -2 -18   3    9.30    2.40
  -2  18   3   13.60    2.10
   2  18  -3   10.80    2.20
  -2  18   3    8.80    2.20
  -1 -18   3  104.99    4.40
  -1 -18   3  104.19    4.60
  -1 -18   3  100.69    4.80
  -1  18   3  108.09    4.10
  -1  18   3  115.29    4.60
   0 -18   3   11.30    2.10
   0 -18   3   10.70    2.40
   0 -18   3    7.70    1.70
   0 -18   3    9.40    3.10
   0  18   3   11.50    1.90
   0  18   3    8.40    2.40
   1 -18   3   -0.20    1.50
   1 -18   3    1.80    1.20
   1 -18   3    0.30    1.00
   1  18   3    0.80    2.10
   2 -18   3   16.80    2.40
  -2 -18  -3   18.20    3.40
   2 -18   3   15.70    2.30
   2 -18   3   23.00    2.70
   2  18   3   15.80    3.80
   2  18   3   19.20    2.30
   3 -18   3    7.00    2.30
   3 -18   3    2.00    1.50
   3 -18   3    4.10    1.60
   3  18   3    4.30    1.10
   4 -18   3   34.30    2.40
  -4 -18  -3   36.20    4.90
   4  18   3   38.30    2.30
   5  18   3    0.40    0.70
   5  19  -3    0.20    0.70
   4 -19  -3    0.80    1.00
  -4  19   3    1.20    2.00
   4  19  -3   -0.10    0.90
   4  19  -3    0.30    1.10
  -3 -19   3   -1.00    1.20
   3  19  -3    1.50    1.10
  -3  19   3    0.90    1.80
  -2 -19   3   23.20    2.60
  -2 -19   3   26.50    4.40
  -2 -19   3   21.90    4.50
  -2  19   3   26.20    2.30
  -2  19   3   27.40    2.60
  -1 -19   3   14.50    2.50
  -1 -19   3    9.90    3.00
  -1 -19   3   14.00    2.90
  -1  19   3   17.60    1.90
  -1  19   3   14.40    2.60
   0 -19   3  136.39    4.90
   0 -19   3  126.79    5.30
   0 -19   3  123.79    5.30
   0 -19  -3  122.39    5.50
   0 -19   3  134.19    5.00
   0  19   3  133.99    4.70
   0  19   3  135.79    5.50
   1 -19   3   31.70    3.30
   1 -19   3   33.50    2.50
   1 -19   3   31.10    2.60
   1  19   3   32.30    3.50
  -2 -19  -3   79.59    4.10
   2 -19   3   69.39    3.80
   2 -19   3   80.19    3.60
   2 -19   3   74.89    3.80
   2  19   3   72.49    5.00
   2  19   3   85.29    3.70
   3 -19   3    2.60    1.60
   3 -19   3    2.60    1.40
   3 -19   3    2.50    1.40
   3  19   3    0.60    1.10
   4 -19   3    2.20    1.30
  -4 -19  -3    1.10    5.40
   4  19   3    2.00    0.90
   5  19   3    0.00    0.60
   5  20  -3    6.50    1.30
   4 -20  -3   47.60    2.40
  -4 -20   3   42.60    3.20
  -4  20   3   43.10    3.40
   4  20  -3   45.40    2.40
   4  20  -3   46.70    2.60
  -3 -20   3   24.30    2.70
   3 -20  -3   26.70    3.00
  -3  20   3   23.70    3.00
   3  20  -3   29.40    2.30
  -2 -20   3   83.09    3.70
  -2 -20   3   78.59    5.40
  -2 -20   3   80.89    3.90
  -2  20   3   87.69    4.20
  -2  20   3   83.09    3.60
   2  20  -3   83.59    3.70
  -1 -20   3    9.20    2.90
  -1 -20   3    8.60    2.30
  -1 -20   3   11.00    2.90
  -1  20   3   10.10    2.60
  -1  20   3    8.60    1.80
   0 -20   3    8.20    1.90
   0 -20   3    3.80    1.50
   0 -20  -3   10.10    3.20
   0 -20   3    9.60    2.20
   0 -20   3    6.60    1.90
   0  20   3    7.10    1.80
   0  20   3    8.30    2.80
   1 -20   3   94.09    3.90
   1 -20   3   91.59    3.80
   1 -20   3   85.49    4.40
   1  20   3   82.59    4.40
   1  20   3   88.09    4.90
   2 -20   3    1.50    1.50
   2 -20   3    0.90    1.10
   2 -20   3    1.10    1.30
  -2 -20  -3    0.00    1.50
   2  20   3    0.50    1.30
   2  20   3   -2.50    2.80
   3 -20   3   10.80    2.60
   3 -20   3   13.60    2.30
   3 -20   3   21.20    3.00
   3  20   3   13.80    1.80
  -4 -20  -3   -4.90    4.20
   4 -20   3    0.20    1.40
   4  20   3    0.80    0.90
  -4 -21   3   10.00    2.60
   4 -21  -3   11.30    1.50
   4  21  -3   13.50    1.80
   4  21  -3   13.30    1.70
  -4  21   3    7.70    2.30
   3 -21  -3   15.20    1.90
  -3 -21   3   15.60    2.40
  -3  21   3   16.70    2.80
   3  21  -3   18.80    2.00
  -2 -21   3    0.90    2.40
  -2 -21   3    1.30    1.00
   2  21  -3    1.20    1.10
  -2  21   3    1.40    1.00
  -2  21   3   -0.20    1.80
  -1 -21   3   11.40    2.20
  -1 -21   3   11.20    2.90
  -1 -21   3   11.90    2.00
   1 -21  -3   14.20    2.30
  -1  21   3   14.10    2.70
  -1  21   3   13.20    1.90
   0 -21   3    7.90    2.60
   0 -21   3    6.20    2.20
   0 -21   3    8.50    1.90
   0 -21  -3    6.40    1.70
   0 -21   3   10.10    3.00
   0  21   3    9.80    2.50
   1 -21   3   91.59    3.80
   1 -21   3   81.19    4.40
   1 -21   3   86.49    3.80
   1  21   3   87.09    4.20
   1  21   3   86.79    5.10
  -2 -21  -3   52.89    3.50
   2 -21   3   55.19    3.30
   2 -21   3   54.99    3.20
   2 -21   3   56.49    3.10
   2  21   3   54.99    3.10
   2  21   3   51.29    4.90
   3 -21   3   76.99    3.80
   3 -21   3   69.39    3.60
   3 -21   3   71.19    3.50
   3  21   3   72.19    3.20
   4  21   3   31.40    1.90
  -4 -22   3    1.00    1.40
   4 -22  -3    0.10    0.80
  -4  22   3    2.60    2.40
   4  22  -3    0.60    1.00
   4  22  -3    0.50    0.90
  -3 -22   3   16.60    2.40
   3 -22  -3   21.90    2.10
  -3  22   3   20.90    3.20
   3  22  -3   20.90    2.10
  -2 -22   3    4.50    2.40
   2 -22  -3    4.20    1.10
  -2 -22   3    4.30    1.10
  -2  22   3    6.00    2.20
   2  22  -3    3.50    1.10
  -1 -22   3    3.10    1.10
  -1 -22   3    3.00    1.90
  -1 -22   3    5.50    1.70
  -1  22   3    5.50    2.00
  -1  22   3    5.80    1.70
   0 -22   3  158.48    6.10
   0 -22   3  164.88    5.70
   0 -22   3  148.19    5.80
   0 -22  -3  151.38    6.00
   0 -22   3  155.48    5.80
   0  22   3  161.58    6.60
   1 -22   3   29.10    2.20
   1 -22   3   30.50    4.30
   1 -22   3   26.80    2.70
   1 -22   3   26.10    3.40
   1  22   3   21.80    4.10
   1  22   3   24.90    3.20
  -2 -22  -3    1.70    1.40
   2 -22   3    0.90    1.30
   2 -22   3    3.70    1.90
   2 -22   3    1.40    1.20
   2  22   3    2.10    3.50
   2  22   3    2.10    1.30
   3 -22   3    5.40    1.60
   3 -22   3    6.60    2.10
   3  22   3    7.80    1.60
   4  22   3   21.20    1.60
  -4 -23   3   12.30    2.50
   4 -23  -3   16.30    1.60
   4  23  -3   15.70    1.70
  -4  23   3    8.60    3.00
   4  23  -3   18.00    1.80
  -3 -23   3    0.40    1.10
   3 -23  -3    2.40    1.00
  -3  23   3   -2.40    2.30
   3  23  -3    1.90    1.00
   3  23  -3    3.40    1.30
  -2 -23   3   33.00    2.90
  -2 -23   3   30.50    4.40
   2 -23  -3   33.80    2.50
   2  23  -3   29.60    2.30
  -1 -23   3    1.80    1.50
  -1 -23   3    2.40    1.70
   1 -23  -3    0.90    1.10
  -1 -23   3   -0.40    1.10
  -1  23   3    2.20    2.20
   0 -23   3   13.80    2.30
   0 -23   3   14.20    2.60
   0 -23   3   13.50    2.00
   0 -23  -3   11.10    3.00
   0  23   3    8.90    2.90
   1 -23   3   78.09    5.00
   1 -23   3   90.29    3.70
   1 -23   3   78.09    4.90
   1 -23   3   93.69    3.80
   1  23   3   91.39    4.30
   1  23   3   84.49    5.40
   2 -23   3   32.90    2.30
   2 -23   3   30.10    2.70
  -2 -23  -3   32.40    2.70
   2 -23   3   26.70    3.80
   2  23   3   19.20    5.50
   2  23   3   30.00    2.50
   3  23   3   13.00    1.70
   4  23   3   11.80    1.40
   4 -24  -3   13.80    1.60
   4  24  -3   11.80    1.70
   4  24  -3   17.10    1.60
  -4  24   3   22.40    5.00
   3 -24  -3   28.40    2.00
  -3 -24   3   25.40    2.40
  -3  24   3   30.50    3.80
   3  24  -3   29.20    2.20
   3  24  -3   29.00    2.30
  -2 -24   3   33.90    2.50
  -2 -24   3   22.60    4.40
   2 -24  -3   33.90    2.40
  -2  24   3   36.50    3.70
   2  24  -3   34.50    2.60
  -1 -24   3    2.70    1.10
   1 -24  -3    4.10    1.60
  -1 -24   3    2.50    1.50
  -1 -24   3    3.80    1.60
  -1  24   3    3.30    2.50
   0 -24  -3  180.58    6.70
   0 -24   3  167.68    6.80
   0 -24   3  186.08    6.40
   0 -24   3  174.68    6.50
   0  24   3  182.68    7.50
   1 -24   3   95.79    5.30
   1 -24   3  114.99    4.40
   1 -24   3  118.69    4.50
   1  24   3  117.19    4.90
   1  24   3  109.29    6.40
   2 -24   3  110.39    4.30
   2 -24   3  111.09    4.50
  -2 -24  -3  108.19    4.50
   2  24   3  105.49    8.00
   2  24   3  111.09    4.50
   3 -24   3   11.10    2.00
   3  24   3    8.10    1.70
   4  24   3   19.30    2.30
  -4 -25   3    8.30    2.90
   4 -25  -3    6.90    1.30
   4  25  -3    4.30    1.30
   4  25  -3    3.80    1.10
  -3 -25   3   16.90    1.90
   3 -25  -3   12.30    1.60
   3  25  -3   16.40    1.80
   3  25  -3   21.20    2.30
  -3  25   3   19.60    4.00
  -2 -25   3   31.20    2.70
   2 -25  -3   25.90    2.20
  -2  25   3   19.80    4.00
   2  25  -3   27.80    2.20
  -1 -25   3   36.10    3.00
  -1 -25   3   32.00    3.00
  -1 -25   3   32.60    2.50
   1 -25  -3   32.60    2.50
  -1  25   3   25.70    4.30
   0 -25   3   41.10    3.00
   0 -25   3   40.40    2.80
   0 -25  -3   41.20    3.20
   0  25   3   46.60    4.60
   1 -25   3    1.40    1.80
   1 -25   3    1.90    1.20
  -1 -25  -3    1.00    1.10
   1 -25   3    0.20    1.30
   1  25   3    1.80    1.60
   1  25   3    2.10    4.20
   2 -25   3    7.40    1.90
  -2 -25  -3    7.70    2.30
   2 -25   3    4.20    1.40
   2  25   3    5.50    1.40
   3 -25   3   76.89    3.50
   3  25   3   85.09    3.40
   4  25   3    0.20    0.70
   4 -26  -3    3.10    1.30
   4  26  -3    2.50    1.00
   3 -26  -3    0.60    0.80
  -3 -26   3    1.40    1.00
  -3  26   3   -0.90    3.70
   3  26  -3    0.50    0.90
   3  26  -3    2.30    1.30
  -2 -26   3    2.40    1.10
   2 -26  -3    1.90    0.90
   2  26  -3    2.10    1.10
  -2  26   3    0.50    3.10
  -1 -26   3  169.88    6.30
   1 -26  -3  175.18    6.10
  -1 -26   3  163.38    6.50
  -1 -26   3  172.98    6.40
  -1  26   3  178.48    7.90
   0 -26  -3    1.00    1.60
   0 -26   3    4.60    1.20
   0 -26   3    2.40    1.30
   0  26   3    6.50    4.10
  -1 -26  -3   35.20    2.50
   1 -26   3   32.30    2.50
   1 -26   3   36.00    3.60
   1  26   3   31.60    3.20
   2 -26   3   -0.30    1.00
   2 -26   3   -0.30    1.40
  -2 -26  -3   -0.20    1.10
   2  26   3   -1.80    1.10
   3 -26   3    8.30    1.90
   3  26   3   11.40    1.60
   4  26   3    1.20    0.60
   4 -27  -3    1.60    0.80
   4  27  -3   -1.40    0.70
  -3 -27   3   -0.10    0.90
   3 -27  -3   -0.70    1.10
   3  27  -3    0.90    0.90
   3  27  -3   -2.00    1.40
  -2 -27   3    1.50    1.00
   2 -27  -3    2.40    0.90
   2  27  -3    2.40    1.00
  -1 -27   3   30.80    3.00
  -1 -27   3   28.40    2.30
   1 -27  -3   26.30    2.40
   0 -27  -3    1.00    1.70
   0 -27   3    2.30    1.20
   0 -27   3    2.80    1.20
  -1 -27  -3   33.40    2.70
   1 -27   3   42.50    3.70
   1 -27   3   33.00    2.30
   1  27   3   29.80    3.20
   2 -27   3   -0.10    1.00
  -2 -27  -3    0.90    1.20
   3 -27   3   52.69    2.60
   3  27   3   49.90    2.50
   4  27   3    0.90    0.70
  -3 -28   3    8.80    1.90
   3 -28  -3    7.30    1.30
   3  28  -3    7.60    1.40
  -1 -28   3    2.40    1.60
  -1 -28   3   -0.20    1.00
   1 -28  -3    0.40    1.10
   1  28  -3    0.60    1.00
   0 -28  -3   84.59    4.30
   0 -28   3   87.59    3.90
   0 -28   3   91.69    4.10
  -1 -28  -3    0.90    1.00
   1 -28   3    6.90    1.90
   1 -28   3    3.40    1.80
   1  28   3   -0.20    1.70
  -2 -28  -3    1.20    1.10
   2 -28   3   -0.80    0.90
   2  28   3    0.30    1.10
   3 -28   3    2.20    1.00
   3  28   3    0.10    0.90
  -3 -29   3    0.00    1.00
   3 -29  -3    2.20    1.20
   3  29  -3    0.80    0.70
  -2 -29   3    3.20    0.90
   2 -29  -3    3.00    1.30
   2 -29  -3    5.30    1.40
  -1 -29   3    1.30    0.90
  -1 -29   3    0.40    1.50
   1 -29  -3    1.10    1.10
   1  29  -3    1.40    1.10
   0 -29   3    1.90    1.20
   0 -29  -3    1.30    1.00
   0 -29  -3    1.40    1.70
   0 -29   3   -0.40    1.10
  -1 -29  -3    3.10    1.00
   1 -29   3    4.30    1.80
   1 -29   3    3.70    1.20
   2 -29   3    1.40    1.00
  -2 -29  -3    0.90    1.00
   2  29   3   -1.30    1.10
   3 -29   3   11.20    1.60
   3  29   3   13.30    1.70
   3 -30  -3   12.20    1.40
  -3 -30   3   12.00    1.50
   3  30  -3   11.10    1.30
   2 -30  -3   -2.00    1.20
  -2 -30   3    0.20    0.90
   2 -30  -3    0.20    0.80
   2  30  -3    0.20    0.80
  -1 -30   3   10.70    1.70
   1 -30  -3    9.90    2.00
  -1 -30   3   12.00    2.70
   1 -30  -3   10.80    1.90
   1  30  -3   11.20    1.70
   0 -30   3    2.60    1.20
   0 -30  -3    0.70    2.40
   0 -30  -3    3.10    1.10
   1 -30   3    1.90    2.60
  -1 -30  -3   -0.40    0.80
   1 -30   3    5.70    1.70
  -2 -30  -3    2.30    1.00
   2 -30   3    6.30    1.50
   2  30   3    4.20    1.20
   3 -30   3   18.20    1.70
   3  30   3   19.80    1.70
   3 -31  -3    0.90    0.80
  -3 -31   3    0.10    0.70
   3  31  -3    0.20    0.80
   2 -31  -3    6.50    2.10
  -2 -31   3    1.80    0.80
   2 -31  -3    5.20    1.50
   2  31  -3    2.90    0.80
  -1 -31   3   16.30    2.60
   1 -31  -3   19.70    2.00
   1 -31  -3   15.80    1.90
  -1 -31   3   15.70    1.90
   1  31  -3   15.40    1.80
   0 -31   3    1.40    1.00
   0 -31  -3    1.20    0.80
   0 -31   3    0.80    1.10
   0  31  -3    2.00    1.00
   1 -31   3    2.70    1.00
  -1 -31  -3    3.10    0.90
  -2 -31  -3    2.70    1.00
   2 -31   3    4.40    1.50
   2  31   3    4.10    1.30
   3 -31   3   -1.50    1.00
   3  31   3   -0.30    0.90
  -3 -32   3   13.70    1.50
   3 -32  -3   17.10    1.30
   3  32  -3   17.90    1.30
   2 -32  -3   12.20    1.90
   2  32  -3    8.70    1.30
   1 -32  -3    0.80    0.80
   1 -32  -3   -1.10    1.00
  -1 -32   3    0.40    0.90
   1  32  -3   -0.10    0.90
   0 -32  -3    3.10    1.20
   0 -32   3    1.60    1.10
   0 -32   3    1.70    1.00
   0  32  -3    2.60    1.00
   1 -32   3    5.20    1.40
  -1 -32  -3    7.50    1.60
  -1  32  -3    2.80    1.30
   2 -32   3    7.40    1.40
   2  32   3    9.80    2.30
   2 -33  -3   49.20    2.30
   2  33  -3   52.89    2.70
   1 -33  -3    0.20    1.00
  -1 -33   3   -1.10    1.60
  -1 -33   3   -0.80    0.80
   1 -33  -3   -0.20    0.80
   1  33  -3    0.80    0.80
   0 -33  -3    1.70    0.80
   0 -33   3    1.40    1.00
   0 -33   3    0.70    1.10
   0  33  -3    0.50    1.00
  -1 -33  -3    1.10    1.00
   1 -33   3    0.90    0.90
  -2 -33  -3   -1.80    1.00
   2 -33   3   -0.20    0.90
  -2 -34   3    0.60    0.80
   2 -34  -3   -0.10    0.80
   2  34  -3   -0.40    0.80
  -1 -34   3    0.80    1.20
   1 -34  -3    2.30    0.80
   1 -34  -3    1.00    1.20
  -1 -34   3    1.60    2.20
   1  34  -3    1.70    0.80
   0 -34   3    1.70    1.00
   0 -34  -3    1.10    0.70
   0  34  -3   -0.20    1.10
  -1 -34  -3   38.00    2.10
   1 -34   3   33.90    2.00
   2 -34   3    0.10    0.80
  -2 -34  -3    1.80    0.90
  -2 -35   3   32.80    1.60
   2 -35  -3   30.30    1.80
   2  35  -3   31.30    1.60
   1 -35  -3    2.00    1.40
  -1 -35   3    5.00    1.40
   1 -35  -3   -1.00    1.10
   1  35  -3   -0.20    1.30
   0 -35   3    1.00    1.00
   0 -35  -3   -0.40    1.40
   0 -35   3    2.80    1.20
   0  35  -3    1.10    1.00
  -1 -35  -3   13.60    1.60
   1 -35   3   13.30    1.60
  -1 -36   3    0.50    0.70
   1 -36  -3    0.00    0.80
   1  36  -3    1.10    0.90
   0 -36   3    1.80    1.10
   0  36  -3   -0.60    1.30
  -1 -36  -3    7.40    1.30
   1 -36   3   11.50    1.50
   0 -37  -3    1.20    0.70
   5   0  -4    6.40    1.80
  -5   0   4    3.00    2.40
   4   0  -4    3.40    1.40
  -4   0   4    3.60    2.00
  -4   0   4    8.50    3.00
  -3   0   4   65.99    3.50
   3   0  -4   61.49    3.80
  -3   0   4   62.29    3.50
  -3   0   4   56.79    3.80
  -2   0   4  121.29    4.80
   0   0  -4  565.54   17.50
   0   0  -4  570.84   17.40
  -1   0  -4  498.45   15.40
  -1   0  -4  485.75   15.50
   2   0   4  270.97    9.70
  -2   0  -4  272.87    9.50
   3   0   4   46.50    2.60
   3   0   4   47.00    2.80
  -4   0  -4   10.90    3.30
   4   0   4   14.40    2.00
   4   0   4   12.00    1.80
   5   0   4   22.80    1.90
   5   0   4   22.50    1.80
  -5   0  -4   19.50    3.40
  -5  -1   4    6.60    2.60
   5  -1  -4    9.80    1.90
  -5   1   4   11.80    3.10
   5   1  -4    8.00    1.80
  -4  -1   4    1.00    1.80
   4  -1  -4    0.60    1.30
  -4   1   4    1.20    1.70
   4   1  -4    2.20    1.30
  -4   1   4    2.70    1.90
  -3  -1   4   96.89    4.40
   3  -1  -4   93.89    4.30
  -3  -1   4   89.59    4.60
  -3  -1   4   85.49    4.30
  -3   1   4   94.29    4.30
  -3   1   4   85.99    4.30
  -3   1   4   90.59    4.20
  -2  -1   4   20.20    2.40
  -2   1   4   20.00    2.20
   0  -1  -4    4.40    1.00
   0   1  -4    5.70    1.10
   0   1  -4    4.50    0.90
  -1  -1  -4  300.07    9.60
  -1  -1  -4  306.77    9.80
  -1   1  -4  306.87    9.60
  -1   1  -4  301.67    9.80
   1   1   4  273.67   10.00
   2  -1   4  128.19    5.30
  -2  -1  -4  100.09    4.90
   2   1   4  101.59    5.00
  -2   1  -4  110.59    4.90
   3  -1   4   94.99    3.90
   3  -1   4   96.29    4.00
   3   1   4   97.79    4.00
   3   1   4   93.59    3.90
   4  -1   4   10.20    2.10
  -4  -1  -4    6.10    2.80
   4  -1   4    6.70    1.80
  -4   1  -4    4.60    2.70
   4   1   4    9.60    2.00
   4   1   4    5.50    1.60
  -5  -1  -4   -0.60    2.50
   5  -1   4    0.90    1.00
   5  -1   4    0.80    0.80
  -5   1  -4   -0.40    2.40
   5   1   4    4.00    1.30
   5   1   4    2.40    1.00
  -5  -2   4   26.70    3.60
   5  -2  -4   27.10    2.40
   5   2  -4   27.90    2.00
  -5   2   4   27.60    3.30
  -4  -2   4   23.20    3.10
   4  -2  -4   25.40    2.60
   4   2  -4   23.10    2.20
  -4   2   4   22.20    3.00
  -4   2   4   24.20    3.00
  -3  -2   4   16.60    2.90
  -3  -2   4   18.70    2.70
   3  -2  -4   13.90    2.70
  -3  -2   4   19.80    3.20
  -3   2   4   21.40    2.30
  -3   2   4   17.20    3.00
  -3   2   4   18.60    2.60
  -2  -2   4  186.78    6.70
  -2   2   4  183.38    6.60
   0  -2  -4  421.56   13.30
   0   2  -4  458.65   13.40
   0   2  -4  410.76   13.20
  -1  -2  -4   37.70    2.30
   1   2   4   37.70    2.90
  -1   2  -4   34.80    2.30
  -1   2  -4   36.20    2.00
  -2  -2  -4 2089.09   62.29
   2  -2   4 2026.90   62.49
   2   2   4 2029.70   62.49
  -2   2  -4 2023.80   62.19
   3  -2   4   47.90    2.60
   3  -2   4   47.20    2.90
   3   2   4   52.39    2.80
   3   2   4   50.09    2.70
   4  -2   4   20.10    2.20
  -4  -2  -4   19.40    3.60
   4  -2   4   20.20    2.30
   4   2   4   19.70    2.20
   4   2   4   21.40    2.10
  -4   2  -4   22.30    3.70
   5  -2   4    0.00    1.00
  -5  -2  -4    0.00    2.30
   5  -2   4   -0.20    0.80
   5   2   4    0.00    0.80
   5   2   4   -0.40    0.80
  -5  -3   4    8.00    2.80
   5  -3  -4    6.00    1.40
   5   3  -4    9.30    1.70
  -5   3   4   11.30    3.00
   4  -3  -4   19.60    2.50
  -4  -3   4   20.00    3.20
  -4   3   4   24.60    2.90
  -4   3   4   14.40    3.40
   4   3  -4   21.30    2.10
  -3  -3   4  115.29    5.00
  -3  -3   4  105.49    4.70
  -3  -3   4  105.89    5.00
   3  -3  -4  103.69    4.90
  -3   3   4  117.29    4.80
  -3   3   4  112.39    4.70
  -3   3   4  109.69    4.70
  -2  -3   4   98.09    4.50
  -2   3   4  100.79    4.10
  -1   3   4    7.20    2.30
   0  -3  -4  170.68    6.80
   0   3  -4  212.88    6.20
  -1  -3  -4  456.05   14.20
   1   3   4  433.56   14.30
  -1   3  -4  447.76   14.00
  -2  -3  -4   66.09    3.90
   2   3   4   76.39    3.80
  -2   3  -4   52.89    3.80
   3  -3   4    0.60    1.20
   3  -3   4    0.40    1.20
   3   3   4    1.30    1.30
   3   3   4   -1.10    1.10
  -4  -3  -4   -1.20    2.60
   4  -3   4    0.20    1.10
  -4   3  -4   -3.70    2.50
   4   3   4    0.80    1.20
   4   3   4    1.50    1.10
   5  -3   4    0.00    0.70
  -5  -3  -4    0.50    2.80
   5  -3   4    0.60    1.10
  -5   3  -4    1.40    3.80
   5   3   4   -0.40    0.90
   5  -4  -4   23.30    2.40
  -5  -4   4   12.30    4.10
   5   4  -4   18.10    1.80
  -5   4   4   20.80    3.00
   4  -4  -4   34.20    2.90
  -4  -4   4   29.50    3.70
   4   4  -4   32.10    2.40
  -4   4   4   31.30    3.00
  -3  -4   4   24.30    3.10
  -3  -4   4   21.80    3.00
  -3  -4   4   19.90    3.50
   3  -4  -4   24.80    3.40
  -3   4   4   24.80    2.50
  -3   4   4   24.00    2.70
  -2  -4   4  255.97    8.80
  -2   4   4  251.67    8.60
  -1   4   4  251.77    8.30
   0  -4  -4   40.30    1.80
   0   4  -4   37.80    1.70
  -1  -4  -4  221.68    7.40
  -1   4  -4  223.18    7.20
   1   4   4  206.28    7.50
  -2  -4  -4  125.99    5.30
  -2   4  -4  122.99    5.20
   2   4   4  115.09    5.20
   3  -4   4   88.59    3.80
   3  -4   4   89.99    3.60
   3   4   4   90.09    3.80
   3   4   4   90.59    3.90
  -3   4  -4   86.39    4.90
   4  -4   4    7.30    1.60
  -4  -4  -4    7.20    2.70
   4  -4   4    6.20    2.00
  -4   4  -4    5.40    2.60
   4   4   4    7.30    2.00
   4   4   4    5.90    1.80
   5  -4   4    6.90    1.80
  -5  -4  -4   10.40    3.20
   5  -4   4    5.90    1.30
  -5   4  -4    5.10    2.80
   5   4   4    7.20    1.30
   5   4   4    5.30    1.00
   5  -5  -4    3.40    1.50
  -5  -5   4    6.00    3.50
   5   5  -4    2.60    1.00
  -5   5   4    3.70    2.00
   4  -5  -4   37.70    3.40
  -4   5   4   36.80    3.00
  -4   5   4   44.50    4.00
   4   5  -4   38.60    2.50
  -3  -5   4   70.59    4.50
  -3  -5   4   77.49    4.20
  -3  -5   4   76.49    3.90
  -3   5   4   68.19    3.70
  -3   5   4   76.79    3.70
  -3   5   4   71.89    3.80
  -2  -5   4    4.40    2.20
  -2   5   4    2.10    1.30
  -1   5   4    1.10    1.20
   0  -5  -4    1.50    0.50
   0   5  -4    3.90    1.00
   0   5   4    2.20    0.50
  -1  -5  -4  131.09    4.80
  -1   5  -4  129.19    4.60
   1   5   4  116.79    4.80
  -2   5  -4   54.49    3.70
   2   5   4   48.90    3.40
   3  -5   4   13.60    2.20
   3  -5   4   13.00    1.80
   3   5   4   10.10    2.30
  -3   5  -4   16.30    3.60
   3   5   4   16.10    2.10
  -4  -5  -4    2.90    2.70
   4  -5   4    0.80    1.20
   4   5   4   -0.80    1.10
  -4   5  -4    0.60    2.50
   4   5   4    1.00    1.10
   5  -5   4    4.60    1.30
  -5  -5  -4    4.90    3.80
   5  -5   4    9.40    2.10
   5   5   4    5.30    1.30
   5   5   4    4.60    1.50
  -5   5  -4    4.30    2.60
  -5   6   4   84.89    4.40
   5   6  -4   85.09    3.90
   4  -6  -4    2.30    1.90
  -4  -6   4    0.90    3.80
  -4   6   4    0.20    1.40
   4   6  -4    0.80    1.10
  -4   6   4    1.70    1.70
  -3  -6   4   82.09    4.80
  -3  -6   4   91.49    4.70
  -3  -6   4   85.99    4.20
  -3   6   4   88.99    4.10
  -3   6   4   85.19    4.00
  -3   6   4   86.59    4.00
  -2   6   4   16.90    1.90
   1  -6  -4   71.89    2.70
  -1   6   4   73.39    3.20
  -1   6   4   75.19    2.80
   0  -6  -4   11.80    1.30
   0   6   4   13.00    1.40
   0   6   4   14.90    1.80
   0   6  -4   12.50    1.20
  -1  -6  -4    2.10    0.80
   1   6   4    2.50    1.20
  -1   6  -4    2.20    0.60
  -2   6  -4   22.80    3.20
   2   6   4   15.30    2.80
   3  -6   4   35.90    2.60
   3  -6   4   34.70    2.20
   3   6   4   32.50    2.40
   3   6   4   33.60    2.80
  -3   6  -4   36.10    4.00
  -4  -6  -4   11.70    3.50
   4  -6   4   13.10    2.20
   4  -6   4   14.80    1.90
   4   6   4   18.10    2.40
  -4   6  -4   18.10    3.70
   4   6   4   16.50    2.00
   5  -6   4    0.90    1.30
  -5  -6  -4    1.40    2.40
  -5   6  -4    4.60    2.80
   5   6   4   -0.20    0.90
   5   6   4   -0.30    0.80
  -5   7   4   10.50    2.60
   5   7  -4    9.60    1.40
  -4  -7   4  182.38    7.10
  -4  -7   4  164.98    7.40
  -4   7   4  179.98    7.00
   4   7  -4  185.58    6.60
  -3  -7   4   49.20    3.80
  -3  -7   4   40.50    3.20
  -3  -7   4   45.80    4.00
  -3   7   4   44.60    3.00
  -3   7   4   43.40    3.00
  -3   7   4   46.00    2.90
  -2   7   4   41.50    2.50
   1  -7  -4  126.09    4.40
  -1   7   4  129.99    4.40
  -1   7   4  127.79    4.80
   0  -7   4   17.80    1.60
   0  -7  -4   17.90    1.50
   0   7   4   19.30    1.90
   0   7   4   22.00    1.70
   0   7  -4   17.80    1.30
  -1  -7  -4   12.90    2.20
   1   7   4   14.40    2.20
  -1   7  -4   10.40    1.70
   2  -7   4    2.00    1.20
   2   7   4    3.10    1.80
   2   7   4    4.50    2.10
   3  -7   4   13.10    2.10
   3  -7   4   12.30    1.80
  -3   7  -4   15.20    3.60
   3   7   4   10.40    2.10
   3   7   4    9.40    1.80
  -4  -7  -4    3.80    2.60
   4  -7   4    7.30    2.00
   4  -7   4    4.00    1.30
   4   7   4    7.60    1.80
   4   7   4    5.90    1.30
  -4   7  -4    4.90    2.70
  -5  -7  -4   17.10    3.30
   5  -7   4   21.30    2.70
   5  -7   4   16.20    1.50
   5   7   4   14.50    1.50
   5   7   4   14.80    1.60
   5   8  -4   23.80    1.60
  -5   8   4   21.50    3.00
  -4  -8   4    8.30    3.30
  -4  -8   4    9.60    3.20
   4   8  -4    7.70    1.90
  -4   8   4    9.80    2.60
  -3  -8   4   -1.30    1.40
  -3   8   4    0.30    1.20
  -3   8   4   -0.60    1.50
  -3   8   4    1.20    1.10
  -2   8   4  210.08    8.10
   1  -8  -4   46.70    2.30
  -1   8   4   46.00    2.50
  -1   8   4   47.10    2.30
   0  -8  -4  124.99    4.40
   0  -8   4  119.79    4.40
   0   8   4  120.19    4.60
   0   8  -4  122.29    4.20
   0   8   4  120.59    4.60
  -1  -8  -4   74.49    3.60
   1   8   4   75.89    3.60
  -1   8  -4   77.19    3.30
   2  -8   4    0.80    1.30
   2  -8   4    1.00    1.00
  -2   8  -4    2.50    3.10
   2   8   4   -0.60    1.30
   2   8   4    0.20    1.90
   3  -8   4    3.20    1.30
   3  -8   4    3.70    1.10
   3   8   4    4.30    1.30
   3   8   4    3.30    1.70
  -3   8  -4    6.00    2.60
   3   8   4    7.40    2.70
   4  -8   4   14.10    1.70
   4  -8   4   13.90    2.20
  -4   8  -4   16.00    3.80
   4   8   4   12.80    2.10
   4   8   4   14.00    1.90
   5  -8   4   20.30    1.50
  -5  -8  -4   13.30    3.30
  -5   8  -4   20.00    4.10
   5   8   4   14.70    1.60
   5   8   4   17.90    1.50
  -5   9   4    1.30    1.90
   5   9  -4    2.50    0.80
  -4  -9   4   61.19    3.90
   4   9  -4   63.19    3.10
  -4   9   4   67.39    3.90
  -3  -9   4   34.60    2.90
  -3  -9   4   30.40    4.30
  -3   9   4   29.00    2.50
  -3   9   4   24.70    2.70
  -3   9   4   31.10    2.40
  -2  -9   4   24.70    2.40
  -2   9   4   21.00    2.00
  -2   9   4   21.00    2.30
   1  -9  -4    0.70    0.70
  -1   9   4    1.20    0.80
  -1   9   4    0.50    1.10
   0  -9  -4   77.79    3.30
   0  -9   4   78.09    3.40
   0   9   4   81.19    3.40
   0   9  -4   82.09    3.10
   0   9   4   84.99    3.40
  -1   9  -4   21.70    2.10
   1   9   4   17.30    2.40
   1   9   4   26.50    2.40
   2  -9   4   19.80    2.10
   2  -9   4   17.60    2.40
   2   9   4   17.60    2.60
   2   9   4   13.10    2.60
  -2   9  -4   18.60    4.00
   3  -9   4    4.30    1.50
   3  -9   4    2.90    1.30
   3   9   4    3.20    1.70
   3   9   4    2.60    2.40
  -3   9  -4    6.00    2.80
   3   9   4    3.90    1.30
   4  -9   4   28.90    2.00
   4  -9   4   27.10    2.40
  -4   9  -4   19.00    4.10
   4   9   4   26.80    2.20
   4   9   4   28.70    2.40
   5  -9   4    1.90    0.80
  -5  -9  -4    0.00    2.30
   5   9   4    1.30    0.80
  -5   9  -4    4.00    3.40
   5   9   4    2.30    1.00
  -5  10   4   11.60    3.20
   5  10  -4   13.50    1.40
  -4 -10   4    1.20    1.50
   4  10  -4   -0.70    1.00
  -4  10   4    2.30    1.80
  -3 -10   4    3.20    1.40
  -3 -10   4   11.80    4.10
  -3  10   4    3.80    1.70
  -3  10   4    3.40    1.10
   3  10  -4    3.70    2.00
  -3  10   4    3.30    1.30
  -2 -10   4   11.30    2.50
  -2 -10   4   20.00    2.20
  -2  10   4   18.10    2.00
  -2  10   4   19.80    2.30
   1 -10  -4  280.67    9.10
  -1 -10   4  281.67    9.00
  -1  10   4  280.27    9.20
  -1  10   4  287.77    9.20
   1  10  -4  257.37    8.80
   0 -10  -4   12.30    2.00
   0 -10   4   11.60    2.30
   0  10   4   12.30    2.00
   0  10   4   14.20    1.80
   0  10  -4   12.80    1.70
   1  10   4    0.70    1.10
  -1  10  -4   -0.90    0.80
   1  10   4    2.90    1.50
   2 -10   4    1.40    1.20
   2 -10   4    1.20    1.20
  -2  10  -4   -0.20    3.60
   2  10   4    1.90    1.80
   2  10   4    1.40    1.40
   3 -10   4   12.00    3.40
   3 -10   4   12.10    1.70
   3  10   4   13.60    3.40
   3  10   4    9.10    3.00
  -3  10  -4    7.50    3.00
   3  10   4    9.90    2.10
   4 -10   4    0.60    1.00
   4 -10   4   -0.50    1.20
  -4  10  -4    4.70    3.30
   4  10   4    2.40    1.30
   4  10   4    0.30    1.00
  -5 -10  -4   25.20    3.60
   5 -10   4   36.10    2.00
   5  10   4   29.60    1.90
   5  10   4   28.60    1.80
  -5  11   4   27.60    3.00
   5  11  -4   29.40    1.70
  -4 -11   4    6.90    1.70
  -4  11   4    9.10    2.80
   4  11  -4    8.00    1.70
  -3 -11   4    7.10    2.80
  -3 -11   4    0.40    1.30
  -3  11   4    1.10    1.20
  -3  11   4   -0.30    1.50
   3  11  -4    1.00    1.80
  -3  11   4    1.10    1.00
  -2 -11   4   57.79    3.40
  -2 -11   4   61.39    3.10
  -2  11   4   58.29    3.00
  -2  11   4   58.99    3.10
  -2  11   4   63.89    3.10
   1 -11  -4   22.70    2.60
  -1 -11   4   21.40    2.70
  -1  11   4   22.10    2.50
  -1  11   4   25.20    2.00
   1  11  -4   19.60    1.90
   0 -11   4   48.70    3.20
   0 -11  -4   43.50    3.00
   0  11  -4   45.40    2.50
   0  11   4   46.00    2.90
   0  11   4   50.39    2.60
  -1  11  -4  149.49    5.70
   1  11   4  153.08    5.70
   1  11   4  147.29    6.10
   2 -11   4   21.00    2.20
   2 -11   4   24.50    2.30
   2  11   4   25.50    2.50
   2  11   4   23.10    3.00
   3 -11   4   60.89    3.10
   3 -11   4   60.69    3.20
  -3  11  -4   57.99    5.00
   3  11   4   57.39    3.10
   3  11   4   57.99    4.70
   4 -11   4    7.80    1.80
   4 -11   4    7.60    2.10
  -4  11  -4   14.50    3.90
   4  11   4   11.20    2.20
   4  11   4    4.80    1.70
  -5 -11  -4   -1.70    2.60
   5 -11   4    1.10    0.80
   5  11   4    0.30    0.70
   5  11   4    0.60    1.00
  -5  12   4    9.30    2.60
   5  12  -4    3.30    1.10
  -4 -12   4  234.78    8.50
   4  12  -4  271.37    9.40
  -4  12   4  225.28    8.90
  -3  12   4  154.58    5.60
  -3  12   4  155.28    6.10
   3  12  -4  148.69    6.00
  -3  12   4  146.19    5.60
  -2 -12   4   25.00    3.40
  -2 -12   4   24.70    2.30
  -2 -12   4   27.70    2.90
  -2  12   4   23.00    2.30
  -2  12   4   22.60    2.20
  -2  12   4   25.40    2.10
   1 -12  -4   30.30    3.30
  -1 -12   4   32.30    3.40
   1  12  -4   33.70    2.40
  -1  12   4   36.00    2.30
  -1  12   4   35.60    3.10
   0 -12   4   49.10    3.70
   0  12   4   54.29    2.80
   0  12  -4   49.60    2.80
   0  12   4   53.39    3.20
  -1  12  -4    4.40    1.20
   1  12   4    1.30    1.40
   2 -12   4    7.70    1.90
   2 -12   4    7.20    2.00
   2 -12   4   16.20    3.50
   2  12   4    9.10    2.20
   2  12   4    9.80    2.70
   3 -12   4  137.99    5.00
   3 -12   4  140.39    4.90
   3  12   4  133.19    5.60
   3  12   4  130.09    6.50
  -3  12  -4  117.59    6.60
   3  12   4  137.49    5.10
   4 -12   4    4.80    1.10
   4 -12   4    2.00    1.30
   4  12   4    4.70    1.60
   4  12   4    4.50    1.40
  -4  12  -4   -3.80    3.50
  -5 -12  -4   17.90    3.80
   5 -12   4   10.10    1.40
   5  12   4    9.80    1.60
   5  12   4   12.10    1.30
  -5  13   4    2.80    1.90
   5  13  -4    0.50    1.10
  -4 -13   4    5.30    1.50
   4  13  -4    6.70    1.70
   4  13  -4    8.70    2.70
  -4  13   4    7.30    2.40
  -3 -13   4   -0.30    1.20
  -3  13   4    2.00    1.20
  -3  13   4    0.40    1.60
  -2 -13   4   46.50    4.10
  -2 -13   4   49.20    2.80
  -2 -13   4   49.50    3.20
  -2  13   4   50.79    2.80
  -2  13   4   49.10    2.70
  -2  13   4   50.79    2.90
  -1  13   4   56.59    3.90
  -1  13   4   52.49    3.10
   1  13  -4   53.19    3.10
   0  13   4  106.69    4.80
   0  13  -4  102.09    4.40
   0  13   4  104.79    4.30
   1  13   4  271.57   11.10
  -1  13  -4  280.37    9.90
   1  13   4  295.07    9.80
   2 -13   4   28.30    3.50
   2 -13   4   28.80    2.30
   2 -13   4   26.80    2.30
   2  13   4   26.60    2.40
   2  13   4   26.70    3.20
   3 -13   4   31.50    2.50
   3 -13   4   32.60    2.30
   3  13   4   34.20    2.40
   3  13   4   31.30    3.90
   4 -13   4   28.90    2.70
   4 -13   4   35.50    2.10
   4  13   4   34.00    2.20
   5 -13   4    1.40    0.80
  -5 -13  -4    0.80    3.10
   5  13   4   -0.80    1.10
   5  13   4   -0.30    0.70
  -5  14   4    4.50    1.90
   5  14  -4    3.20    0.90
  -4 -14   4    1.90    1.50
   4  14  -4    2.50    1.80
   4  14  -4    2.00    1.00
  -4  14   4    2.10    2.00
  -3 -14   4   60.59    3.20
  -3  14   4   58.79    3.40
  -3  14   4   53.09    3.20
   3  14  -4   57.79    3.50
  -2 -14   4    1.60    1.20
  -2 -14   4    2.00    2.00
  -2 -14   4    0.00    1.10
  -2  14   4   -0.10    1.00
  -2  14   4    0.40    0.90
  -2  14   4   -2.00    1.40
  -1 -14   4    7.60    2.40
  -1 -14   4    5.30    1.30
  -1 -14   4    7.70    2.30
  -1 -14   4   11.50    2.30
  -1  14   4    5.30    1.70
  -1  14   4    8.30    1.80
   1  14  -4   10.00    2.80
  -1  14   4    6.20    1.80
   0  14   4   51.69    3.90
   0  14   4   52.69    2.90
   0  14  -4   51.09    3.40
   1 -14   4   12.50    2.10
   1 -14   4   10.80    2.80
   1 -14   4    9.70    2.50
   1  14   4   10.80    2.20
   2 -14   4   12.80    3.10
   2 -14   4   11.20    2.10
   2 -14   4    7.60    2.10
   2  14   4   10.70    3.00
   2  14   4   12.30    2.20
   3 -14   4    8.30    1.80
   3 -14   4    1.80    1.30
   3  14   4    2.80    2.80
   3  14   4    4.90    1.20
   4 -14   4    5.90    2.10
   4 -14   4    9.80    1.60
   4  14   4   11.40    2.60
   4  14   4   11.20    1.60
   5 -14   4    4.60    1.40
  -5 -14  -4    6.90    5.00
   5  14   4    5.50    1.20
   5  15  -4    6.20    1.10
  -5  15   4    3.40    2.00
  -4 -15   4   -1.40    1.40
   4  15  -4   -0.20    1.00
   4  15  -4   -1.30    2.60
  -4  15   4    1.00    2.00
  -3 -15   4  233.98    8.10
   3  15  -4  220.28    7.90
  -3  15   4  226.58    8.30
  -3  15   4  211.68    7.60
  -2 -15   4   -2.60    1.90
  -2 -15   4   -0.70    1.00
  -2 -15   4    0.30    1.20
  -2  15   4   -1.90    1.00
  -2  15   4   -0.90    1.30
  -2  15   4    0.70    0.90
  -1 -15   4   62.19    3.30
  -1 -15   4   63.69    3.80
  -1 -15   4   61.89    3.10
  -1 -15   4   61.59    3.40
   1  15  -4   71.79    4.30
  -1  15   4   58.39    3.30
  -1  15   4   64.19    2.90
  -1  15   4   69.49    5.40
  -1  15   4   65.89    3.20
   0 -15   4   24.00    2.40
   0 -15   4   15.50    2.90
   0  15   4   23.50    4.00
   0  15  -4   23.10    3.30
   0  15   4   25.80    2.30
   0  15   4   20.90    2.00
   1 -15   4  182.38    6.50
   1 -15   4  178.88    6.30
   1 -15   4  185.98    6.30
   1  15   4  187.18    6.90
   1  15   4  175.58    6.40
   2 -15   4    3.60    1.20
   2 -15   4    2.60    1.60
   2 -15   4    7.50    1.90
   2  15   4    4.30    1.30
   2  15   4    4.40    2.50
   3 -15   4   11.20    2.30
   3 -15   4    9.60    1.80
   3  15   4    8.70    1.90
   3  15   4   11.60    3.30
   4 -15   4   12.10    2.40
   4 -15   4   14.80    1.70
   4  15   4   11.30    3.80
   5 -15   4   21.00    1.60
   5  15   4   18.40    1.40
   5  16  -4    4.70    1.40
  -5  16   4    2.00    1.80
  -4 -16   4    1.20    1.60
   4  16  -4    1.30    1.00
  -4  16   4    4.00    2.10
   4  16  -4    0.80    1.50
  -3 -16   4   50.59    3.10
  -3  16   4   49.00    2.90
  -3  16   4   48.20    3.40
   3  16  -4   48.80    3.10
  -2 -16   4    0.70    1.20
  -2 -16   4   -1.20    2.00
  -2 -16   4    2.20    1.10
  -2  16   4    1.70    1.80
  -2  16   4    1.00    0.90
  -1 -16   4   91.59    3.90
  -1 -16   4   89.89    4.40
  -1 -16   4   91.49    4.20
  -1 -16   4   87.79    4.00
  -1  16   4   99.79    4.10
   1  16  -4  101.29    7.20
  -1  16   4   92.99    3.70
   0 -16   4    3.10    1.40
   0 -16   4    0.80    1.40
   0 -16   4    3.20    2.00
   0 -16   4    4.40    1.20
   0  16   4    2.40    0.90
   0  16   4    4.80    1.50
   0  16  -4    1.70    1.80
   1 -16   4   36.00    2.70
   1 -16   4   35.80    2.50
   1 -16   4   35.50    2.70
   1  16   4   32.70    3.70
   1  16   4   35.60    2.70
   1  16   4   37.00    3.00
   2 -16   4   37.50    3.10
   2 -16   4   39.00    2.50
   2 -16   4   43.30    2.70
   2  16   4   35.40    2.70
   2  16   4   35.10    4.10
   3 -16   4   22.60    2.30
   3 -16   4   19.80    2.10
   3 -16   4   29.80    4.30
   3  16   4   21.90    2.10
   3  16   4   20.80    4.20
   4 -16   4   23.40    2.40
  -4 -16  -4   19.20    4.10
   4 -16   4   16.20    1.80
   4  16   4   19.60    1.70
   5 -16   4    1.20    1.00
   5  16   4   -0.10    0.60
   5  17  -4    0.60    1.20
  -5  17   4    0.70    2.20
  -4 -17   4   -1.50    1.30
   4 -17  -4    0.50    1.10
   4  17  -4   -0.20    1.40
   4  17  -4    0.70    1.40
  -4  17   4   -0.80    1.70
  -3 -17   4  122.79    4.90
  -3  17   4  118.39    4.70
   3  17  -4  121.19    4.90
  -2 -17   4    0.60    1.00
  -2 -17   4   -1.20    1.20
  -2  17   4    2.10    1.70
  -2  17   4    0.60    0.90
  -1 -17   4    6.20    1.40
  -1 -17   4    5.90    1.70
  -1 -17   4    5.70    1.50
  -1 -17   4    7.90    2.00
  -1  17   4    6.50    2.20
  -1  17   4    6.30    1.70
   0 -17   4  189.88    6.40
   0 -17   4  180.68    6.60
   0 -17   4  177.78    6.90
   0 -17   4  188.88    6.70
   0  17   4  192.38    6.90
   0  17   4  181.88    6.30
   1 -17   4   27.40    2.50
   1 -17   4   23.10    2.30
   1 -17   4   26.30    2.20
   1  17   4   25.00    2.90
   1  17   4   23.00    3.60
   2 -17   4   19.70    3.10
  -2 -17  -4   12.20    2.20
   2  17   4   12.20    3.40
   3 -17   4    3.60    1.20
   3 -17   4    2.60    1.30
   3  17   4    1.40    1.00
  -4 -17  -4   13.90    4.30
   4 -17   4   12.60    2.80
   4 -17   4   16.00    1.80
   4  17   4   16.10    1.60
   5  17   4    1.40    0.60
   5  18  -4    0.80    0.70
   4 -18  -4    1.70    1.00
  -4 -18   4   -1.50    1.20
   4  18  -4    1.80    0.90
   4  18  -4    1.20    1.30
  -4  18   4   -1.50    1.80
  -3 -18   4   -1.10    1.10
  -3  18   4    0.60    1.70
  -3  18   4    0.10    1.10
   3  18  -4   -1.60    1.20
  -2 -18   4   89.59    3.90
  -2 -18   4   84.69    4.90
  -2 -18   4   95.69    4.10
  -2  18   4   95.79    4.20
  -2  18   4   75.29    4.30
  -1 -18   4   10.30    2.90
  -1 -18   4   10.40    2.60
  -1 -18   4   12.10    2.30
  -1  18   4    9.40    2.50
  -1  18   4   10.00    1.70
   0 -18   4   47.80    3.10
   0 -18   4   50.69    2.80
   0 -18   4   48.90    3.00
   0 -18   4   50.19    3.70
   0  18   4   50.59    2.50
   0  18   4   49.40    3.20
   1 -18   4   18.30    2.00
   1 -18   4   17.90    2.30
   1 -18   4   11.50    2.30
   1  18   4   12.60    3.40
   1  18   4   15.00    2.80
   2 -18   4   62.69    3.40
   2 -18   4   61.59    3.10
   2 -18   4   58.39    3.30
  -2 -18  -4   54.29    4.00
   2  18   4   59.29    4.40
   2  18   4   61.89    3.20
   3 -18   4   12.10    2.20
   3 -18   4   15.40    2.10
   3 -18   4   18.80    3.30
   3  18   4   10.40    1.90
  -4 -18  -4    0.60    4.10
   4 -18   4    0.60    1.10
   4  18   4   -0.10    0.80
   5  19  -4    1.60    0.70
   4 -19  -4    5.90    1.50
   4  19  -4    7.10    1.50
   4  19  -4    7.90    2.10
  -4  19   4    3.50    2.00
  -3 -19   4   11.50    2.30
  -3  19   4   11.70    2.40
  -3  19   4   11.20    2.40
   3  19  -4   13.50    2.10
  -2 -19   4   28.70    3.90
  -2 -19   4   34.30    2.80
  -2 -19   4   40.60    2.50
  -2  19   4   37.40    3.00
  -2  19   4   34.50    2.30
  -1 -19   4   56.49    3.10
  -1 -19   4   49.70    3.20
  -1 -19   4   49.30    3.40
  -1  19   4   48.50    3.20
  -1  19   4   50.19    2.50
   0 -19   4   38.80    2.50
   0 -19  -4   38.20    3.90
   0 -19   4   36.20    2.70
   0 -19   4   41.50    3.40
   0 -19   4   37.70    2.80
   0  19   4   41.20    3.10
   0  19   4   40.00    2.30
   1 -19   4    2.20    1.40
   1 -19   4    0.30    1.10
   1 -19   4    1.20    1.10
   1  19   4    1.10    1.90
   1  19   4   -1.70    2.10
   2 -19   4   18.10    2.20
  -2 -19  -4   20.50    3.30
   2 -19   4   17.40    2.10
   2 -19   4   19.20    2.40
   2  19   4   14.90    3.30
   2  19   4   18.40    2.30
   3 -19   4    2.50    1.80
   3 -19   4    0.70    1.20
   3 -19   4    1.20    1.30
   3  19   4    0.50    1.00
   4 -19   4   -0.40    1.00
  -4 -19  -4   -5.70    3.60
   4  19   4    0.40    0.80
   4 -20  -4    0.90    0.80
  -4 -20   4    0.90    1.20
   4  20  -4    1.00    0.80
   4  20  -4    2.50    1.20
  -4  20   4    2.40    2.00
  -3 -20   4    0.20    1.10
   3  20  -4    0.00    1.10
  -3  20   4    0.40    1.20
  -3  20   4   -2.40    1.80
  -2 -20   4   14.40    2.40
  -2 -20   4    9.70    2.20
  -2 -20   4   15.30    2.10
  -2  20   4   12.40    1.90
  -2  20   4   14.00    2.50
  -1 -20   4   -1.30    1.20
  -1 -20   4    0.10    1.40
  -1 -20   4    0.20    1.60
  -1  20   4    1.40    0.80
  -1  20   4    2.70    1.80
   0 -20   4    1.40    1.50
   0 -20  -4    2.50    1.90
   0 -20   4   -1.20    1.00
   0 -20   4    0.60    1.10
   0 -20   4    0.30    1.40
   0  20   4   -0.30    1.80
   0  20   4    0.70    0.80
   1 -20   4   15.40    4.00
   1 -20   4   16.70    2.40
   1 -20   4   15.00    2.50
   1  20   4   16.20    3.30
   1  20   4   16.90    3.20
   2 -20   4   19.80    2.20
  -2 -20  -4   25.10    3.20
   2 -20   4   16.80    2.20
   2 -20   4   22.90    2.50
   2  20   4   16.70    2.30
   2  20   4   12.50    4.00
   3 -20   4    2.00    1.70
   3 -20   4    2.90    1.20
   3 -20   4    3.10    1.30
   3  20   4    2.50    1.10
   4 -20   4    0.80    1.00
  -4 -20  -4   -1.80    4.30
   4  20   4    0.60    0.80
  -4 -21   4   -0.60    1.10
   4 -21  -4    1.00    0.80
   4  21  -4   -0.50    0.80
   4  21  -4    1.20    1.10
  -4  21   4    0.60    2.20
  -3 -21   4   14.90    2.10
   3 -21  -4   14.40    2.20
   3  21  -4   16.50    2.00
  -3  21   4   13.10    2.80
  -2 -21   4    2.30    1.30
  -2 -21   4    1.10    1.20
  -2  21   4    2.30    0.90
  -2  21   4    3.80    1.90
   2  21  -4    3.80    1.20
  -1 -21   4   20.90    2.80
  -1 -21   4   20.00    2.50
  -1  21   4   22.50    1.90
  -1  21   4   24.00    2.70
   0 -21   4    2.00    1.50
   0 -21   4    3.10    1.50
   0 -21  -4    3.30    1.80
   0 -21   4    2.30    1.90
   0  21   4    1.70    1.70
   0  21   4    1.60    1.90
   1 -21   4   -3.30    2.40
   1 -21   4    0.40    1.10
   1 -21   4    0.70    1.20
   1  21   4   -1.30    2.40
   1  21   4   -0.70    2.10
   2 -21   4    2.80    1.30
   2 -21   4   -0.70    1.30
  -2 -21  -4    1.10    1.50
   2 -21   4    3.00    1.20
   2  21   4    1.40    1.20
   3 -21   4    1.50    1.30
   3 -21   4    1.30    1.30
   3  21   4    3.00    1.00
   4 -21   4    5.50    1.40
  -4 -21  -4    6.30    4.80
   4  21   4    9.00    1.40
   4 -22  -4    3.60    1.30
  -4 -22   4    8.30    2.20
   4  22  -4    3.20    0.90
  -4  22   4    1.40    2.30
   4  22  -4    7.30    1.80
   3 -22  -4    3.00    1.00
  -3 -22   4    2.00    1.10
  -3  22   4    2.30    2.00
   3  22  -4    3.00    1.10
  -2 -22   4    5.30    1.30
  -2 -22   4    0.90    1.90
  -2 -22   4    4.20    1.30
  -2  22   4    6.20    1.70
   2  22  -4    6.30    1.80
  -2  22   4    6.30    2.60
  -1 -22   4    0.00    1.50
   1 -22  -4    0.20    1.20
  -1 -22   4    0.90    1.40
  -1 -22   4   -0.60    1.10
  -1  22   4   -0.60    2.00
  -1  22   4   -0.30    0.70
   0 -22   4   20.90    2.40
   0 -22  -4   17.50    3.40
   0 -22   4   26.30    3.00
   0 -22   4   21.40    2.00
   0  22   4   19.50    3.20
   1 -22   4  224.98    7.70
   1 -22   4  222.18    7.70
   1 -22   4  232.88    7.60
   1  22   4  218.28    8.10
   1  22   4  220.08    8.70
   2 -22   4   18.30    2.50
   2 -22   4   17.80    2.20
   2 -22   4   13.10    2.30
  -2 -22  -4   14.80    2.90
   2  22   4   13.20    2.20
   2  22   4   22.40    4.50
   3 -22   4   12.80    2.30
   3 -22   4   12.00    2.50
   3 -22   4    9.60    2.20
   4  22   4    1.70    0.80
  -4 -23   4    1.20    1.20
   4 -23  -4   -0.20    0.70
   4  23  -4    0.30    0.80
  -4  23   4    1.30    2.60
   4  23  -4    1.00    1.00
   3 -23  -4    6.80    1.60
  -3 -23   4    7.70    1.90
  -3  23   4   10.50    3.20
   3  23  -4    7.90    2.20
  -2 -23   4   51.99    3.80
   2 -23  -4   52.99    2.80
  -2  23   4   55.09    3.80
  -2  23   4   52.99    2.70
   2  23  -4   51.29    2.80
  -1 -23   4    1.30    1.00
  -1 -23   4    2.40    1.50
  -1 -23   4   -3.20    1.50
   1 -23  -4    0.40    1.20
  -1  23   4    1.40    2.00
  -1  23   4    1.00    0.80
   0 -23   4   44.50    2.70
   0 -23  -4   53.49    3.60
   0 -23   4   44.20    2.80
   0 -23   4   48.00    3.20
   0 -23   4   42.50    3.30
   0  23   4   42.60    3.90
   1 -23   4   92.29    3.90
   1 -23   4   87.89    4.00
   1 -23   4   90.09    3.70
   1  23   4   75.19    4.50
   1  23   4   75.69    5.20
  -2 -23  -4   10.40    2.60
   2 -23   4   10.50    2.60
   2 -23   4   14.20    2.20
   2 -23   4    7.00    2.30
   2  23   4   12.00    2.10
   2  23   4   11.70    3.80
   3 -23   4    9.90    2.20
   3 -23   4    4.00    1.50
   3 -23   4   10.80    2.50
   3  23   4    5.60    1.70
   4  23   4   10.80    1.30
   4 -24  -4    9.20    1.30
  -4 -24   4   12.20    2.20
  -4  24   4   -0.30    4.30
   4  24  -4   12.10    1.50
   4  24  -4   12.50    2.10
   3 -24  -4    0.80    0.80
  -3 -24   4    0.80    1.00
  -3  24   4    1.70    2.40
   3  24  -4    2.30    1.20
   3  24  -4    1.50    1.00
  -2 -24   4    1.10    1.90
  -2 -24   4    2.10    1.00
   2 -24  -4    2.40    1.00
   2  24  -4    1.00    1.10
  -2  24   4    2.40    2.30
   1 -24  -4   28.20    2.50
  -1 -24   4   31.70    3.10
  -1 -24   4   31.90    2.80
  -1 -24   4   30.10    2.40
  -1  24   4   28.70    3.40
   0 -24   4  190.28    7.00
   0 -24   4  199.28    7.10
   0 -24   4  199.68    6.90
   0 -24  -4  197.08    7.30
   0  24   4  189.98    7.80
   1 -24   4   -1.20    1.60
   1 -24   4    3.30    1.20
   1 -24   4    2.50    1.10
   1  24   4    0.90    2.00
   2 -24   4    6.40    2.10
  -2 -24  -4    0.40    1.20
   2 -24   4    0.90    1.20
   2 -24   4    1.90    1.60
   2  24   4    1.30    3.70
   2  24   4    1.90    1.20
   3 -24   4   17.80    2.60
   3 -24   4   13.40    2.20
   3 -24   4   21.10    3.10
   3  24   4   18.30    1.90
   4  24   4    0.10    0.70
   4 -25  -4   -0.40    0.70
  -4 -25   4    6.00    2.00
   4  25  -4    0.60    0.90
   4  25  -4   -0.60    0.90
  -3 -25   4   26.50    2.20
   3 -25  -4   28.60    2.00
  -3  25   4   17.30    3.60
   3  25  -4   27.50    2.00
   3  25  -4   25.20    2.20
  -2 -25   4    1.10    1.00
  -2 -25   4    3.10    1.70
   2 -25  -4    1.30    1.00
  -2  25   4    3.10    2.40
   2  25  -4   -0.70    1.00
   1 -25  -4   12.40    2.20
  -1 -25   4   15.60    2.80
  -1 -25   4   15.60    2.20
  -1 -25   4   15.50    2.50
  -1  25   4   17.20    3.60
   0 -25   4    0.60    1.20
   0 -25   4    0.90    1.30
   0 -25   4    3.00    1.70
   0 -25  -4   -1.40    1.70
   1 -25   4  108.39    4.80
   1 -25   4  118.39    4.80
   1 -25   4  118.49    4.50
   1  25   4  112.39    6.50
  -2 -25  -4    3.70    1.30
   2 -25   4    4.70    1.70
   2 -25   4    6.30    2.10
   2 -25   4    8.00    2.00
   2  25   4   12.20    4.90
   3 -25   4    9.40    1.90
   3  25   4   12.70    1.80
   4  25   4    0.70    0.60
  -4 -26   4    0.70    1.30
   4 -26  -4    3.60    1.20
   4  26  -4   -0.80    0.90
   4  26  -4   -0.30    1.20
   3 -26  -4    7.30    1.30
  -3 -26   4   11.10    1.60
   3  26  -4    9.40    1.60
  -3  26   4    8.00    3.10
   3  26  -4   10.40    1.90
  -2 -26   4    2.50    1.00
   2 -26  -4    1.00    1.00
   2  26  -4    1.80    1.00
  -2  26   4    1.50    2.70
   1 -26  -4   -0.40    1.10
  -1 -26   4   -0.80    1.40
  -1 -26   4    2.20    1.10
  -1 -26   4    0.40    1.40
  -1  26   4   -0.20    3.10
   0 -26  -4   25.70    5.10
   0 -26   4   32.40    2.50
   0 -26   4   34.70    2.70
   0 -26   4   34.40    3.10
   0  26   4   35.10    4.80
   1 -26   4    9.80    2.90
  -1 -26  -4    2.40    1.20
   1 -26   4    3.10    1.10
   1 -26   4    2.20    1.10
   1  26   4    5.20    4.30
   2 -26   4    0.30    1.10
   2  26   4    2.20    1.30
   2  26   4    6.20    5.50
   3 -26   4   13.40    2.10
   3  26   4   13.70    1.80
   4 -27  -4    3.20    1.20
   4  27  -4    2.50    1.30
   3 -27  -4    8.90    1.60
  -3 -27   4   11.80    1.70
   3  27  -4   12.90    1.90
   3  27  -4   12.60    1.60
  -3  27   4    0.80    4.00
  -2 -27   4    2.70    1.80
  -2  27   4    4.90    3.00
  -1 -27   4   -0.20    1.40
  -1 -27   4   -0.50    1.40
  -1 -27   4    1.80    1.50
   1 -27  -4   -0.40    1.10
  -1  27   4    1.90    3.30
   0 -27   4   29.70    3.30
   0 -27   4   36.10    2.70
   0 -27   4   31.40    2.50
   0  27   4   25.00    5.30
  -1 -27  -4   10.60    2.00
   1  27   4   16.40    5.20
  -2 -27  -4   13.90    2.20
   2 -27   4   16.00    1.90
   2  27   4   15.80    2.30
   3 -27   4   27.10    2.20
   3  27   4   28.10    1.90
  -3 -28   4    1.70    1.00
   3 -28  -4    1.60    0.90
   3  28  -4   -1.40    1.30
   3  28  -4   -0.10    0.80
   2 -28  -4    2.30    0.90
  -2 -28   4    0.80    2.00
  -2 -28   4    4.70    1.40
  -2  28   4    1.40    4.90
   2  28  -4    1.60    1.00
  -1 -28   4   23.60    2.80
  -1 -28   4   23.50    2.20
   1 -28  -4   25.00    2.10
  -1  28   4   20.00    5.40
   0 -28   4    5.50    1.90
   0 -28   4    2.40    1.30
   1 -28   4   17.70    2.20
  -1 -28  -4   18.20    2.10
   2 -28   4   19.50    1.90
  -2 -28  -4   22.40    2.30
   2  28   4   21.10    2.40
   3 -28   4    7.60    2.30
   3  28   4    5.90    1.60
  -3 -29   4    1.00    0.70
   3 -29  -4    0.90    0.70
   3  29  -4    0.80    0.80
   2 -29  -4    0.40    0.80
  -2 -29   4    1.10    0.80
   2  29  -4    0.50    0.80
  -1 -29   4   16.80    2.60
   1 -29  -4   13.90    1.90
  -1 -29   4   13.40    2.30
   0 -29   4    0.50    1.10
   0 -29   4   -0.30    1.90
  -1 -29  -4    1.10    1.00
   1 -29   4    2.50    1.10
   2 -29   4   71.49    3.80
  -2 -29  -4   69.49    3.20
   2  29   4   61.79    3.30
   3 -29   4   23.30    2.00
   3  29   4   26.70    1.80
   3 -30  -4    6.70    1.30
   3  30  -4    5.80    1.20
   2 -30  -4   -0.40    0.70
   2 -30  -4   -1.10    1.00
  -2 -30   4    0.50    0.70
   2  30  -4    0.50    0.80
  -1 -30   4   21.50    2.40
  -1 -30   4   16.30    1.80
   1 -30  -4   15.90    2.10
   1  30  -4   18.40    1.70
   0 -30   4    1.00    1.00
   0 -30  -4    2.20    1.00
   0 -30   4    2.40    1.20
   1 -30   4    3.90    1.10
  -1 -30  -4    6.20    1.80
   2 -30   4   10.10    1.60
  -2 -30  -4    6.20    2.00
   3 -30   4    2.50    1.30
   3  30   4   -0.10    1.10
  -3 -31   4    1.00    0.80
   3 -31  -4    1.20    0.70
   3  31  -4    1.30    0.70
   2 -31  -4   -0.80    1.00
  -2 -31   4    0.00    0.80
   2 -31  -4    0.60    1.20
   2  31  -4   -0.10    0.90
   1 -31  -4   12.20    2.00
  -1 -31   4    7.40    1.70
   1 -31  -4    8.80    1.70
  -1 -31   4   13.30    2.40
   1  31  -4    9.90    1.60
   0 -31   4   12.90    2.20
   0 -31   4   13.90    2.10
   0 -31  -4   10.30    1.70
   1 -31   4    5.00    1.50
  -1 -31  -4   10.70    2.20
  -2 -31  -4   10.70    1.90
   2 -31   4    8.00    1.50
  -2 -32   4    4.50    1.30
   2 -32  -4    1.40    0.90
   2 -32  -4    0.90    1.00
   2  32  -4    0.40    0.70
   1 -32  -4   -0.80    0.80
  -1 -32   4   -0.90    1.30
   1 -32  -4    0.00    1.10
  -1 -32   4    1.10    0.80
   1  32  -4    1.20    0.80
   0 -32   4   -0.30    1.00
   0 -32   4    4.70    1.70
   0 -32  -4    1.20    0.80
   0  32  -4    0.90    0.80
  -1 -32  -4    0.20    1.20
   2 -32   4    0.00    0.80
   2 -33  -4    0.70    0.80
   2 -33  -4    6.10    2.10
  -2 -33   4    0.90    0.60
  -1 -33   4    8.30    2.20
   1 -33  -4   13.60    1.60
  -1 -33   4   11.40    1.40
   1  33  -4    8.80    1.40
   0 -33   4    0.80    1.20
   0 -33   4    2.10    1.10
   0 -33  -4    1.10    1.40
   0  33  -4    4.30    1.40
  -1 -33  -4    6.70    1.80
  -1  33  -4    9.20    2.00
   2 -33   4    1.00    0.90
  -2 -33  -4    0.40    1.20
  -2 -34   4   64.39    2.40
   2 -34  -4   55.39    2.40
  -1 -34   4   20.90    1.60
   1 -34  -4   22.20    1.60
  -1 -34   4   19.00    2.60
   1  34  -4   20.80    1.60
   0 -34   4    1.60    1.30
   0 -34  -4    0.40    0.70
   0  34  -4    1.20    0.80
  -1 -34  -4    1.20    0.80
   1 -34   4    1.50    1.10
  -1  34  -4    1.90    1.40
   1 -35  -4   16.20    1.50
  -1 -35   4   14.10    1.40
   1  35  -4   13.70    1.40
   0 -35   4    0.40    1.30
   0 -35   4    1.90    1.00
   0 -35  -4    0.70    0.70
   0  35  -4    0.10    0.90
  -1 -35  -4    4.00    0.80
   0 -36   4    5.90    1.80
  -5   0   5   -2.80    2.70
   5   0  -5   -1.10    1.10
   4   0  -5    1.30    1.40
  -4   0   5   -0.50    1.40
  -4   0   5   -0.30    2.20
  -4   0   5    1.30    1.40
  -3   0   5    2.00    1.10
  -3   0   5   -0.30    1.20
  -3   0   5   -1.50    1.70
  -2   0   5   -3.10    1.60
  -1   0   5    0.60    1.40
   0   0  -5   -0.20    0.50
   0   0  -5    0.00    0.70
  -1   0  -5    0.00    1.20
  -1   0  -5    1.50    0.80
   1   0   5    3.20    2.20
   2   0   5    7.40    2.30
   2   0   5    9.30    3.10
   3   0   5    4.40    1.80
   4   0   5    1.40    1.10
   4   0   5    0.90    1.10
  -4   0  -5    0.60    2.90
  -5   0  -5   -3.10    2.80
   5   0   5   -0.50    0.70
   5   0   5   -0.50    0.80
  -5  -1   5    2.30    2.90
  -5   1   5    6.10    2.70
   4  -1  -5   71.39    3.60
  -4  -1   5   63.99    3.60
  -4  -1   5   70.49    4.30
  -4  -1   5   70.89    3.80
   4   1  -5   73.69    3.40
  -4   1   5   66.69    4.00
  -4   1   5   72.19    3.70
  -4   1   5   70.59    4.20
   3  -1  -5   -0.90    1.70
  -3  -1   5   -0.10    1.00
  -3  -1   5   -0.50    1.90
  -3  -1   5   -0.60    1.30
  -3   1   5    2.00    1.10
  -3   1   5   -1.40    1.60
  -3   1   5   -0.40    1.30
  -2  -1   5    3.50    1.80
  -2   1   5    3.30    1.60
  -1   1   5   59.79    3.00
   0  -1  -5    2.20    0.60
   0  -1  -5    1.60    0.70
   0   1   5    4.80    2.10
   0   1  -5    4.30    1.30
   0   1  -5    2.70    0.80
   1  -1   5  681.63   22.40
  -1  -1  -5  703.53   22.40
  -1  -1  -5  744.33   22.20
   1   1   5  691.03   22.40
  -1   1  -5  750.82   22.20
  -1   1  -5  696.23   22.40
   2  -1   5  283.27   10.20
   2  -1   5  256.37    9.10
   2  -1   5  275.97    9.20
   2   1   5  262.27    9.20
   2   1   5  289.57   10.00
   2   1   5  306.77    9.80
   3   1   5   75.69    4.10
  -4  -1  -5    1.50    2.70
   4  -1   5    1.70    1.10
   4  -1   5    6.70    2.30
   4   1   5    1.60    1.10
  -4   1  -5    1.60    2.80
   4   1   5    2.80    1.10
  -5  -1  -5   -2.40    2.50
   5  -1   5    0.20    0.90
   5  -1   5    0.30    0.80
   5   1   5    0.40    0.80
  -5   1  -5    4.50    2.70
   5   1   5   -0.20    0.90
  -5  -2   5   -1.00    3.20
   5  -2  -5   -0.40    1.40
   5   2  -5    1.40    1.10
  -5   2   5    1.00    3.00
   4  -2  -5   16.70    2.50
  -4  -2   5   16.50    3.30
  -4  -2   5   12.20    2.90
  -4  -2   5   10.30    2.60
  -4   2   5   14.80    2.40
  -4   2   5   16.70    3.00
   4   2  -5   15.90    2.10
  -3  -2   5   68.89    4.00
  -3  -2   5   66.89    3.50
   3  -2  -5   60.39    3.80
  -3  -2   5   67.89    3.70
  -3   2   5   66.49    3.50
  -3   2   5   64.59    3.60
  -3   2   5   61.19    3.40
  -2  -2   5   99.19    4.50
  -2   2   5  105.09    4.30
  -1   2   5   57.69    3.00
   0  -2  -5  281.47    8.80
   0  -2  -5  263.67    8.60
   0   2  -5  273.57    8.80
   0   2   5  253.37    9.00
   0   2  -5  274.27    8.60
  -1  -2  -5   11.60    2.90
  -1  -2  -5    9.50    2.10
   1  -2   5   12.20    2.80
   1   2   5   12.90    2.70
  -1   2  -5   10.00    2.00
   2  -2   5  232.08    8.10
   2  -2   5  242.48    8.20
   2   2   5  239.98    8.20
   2   2   5  268.27    9.10
   3  -2   5   13.60    2.80
   3  -2   5   19.80    3.30
   3   2   5   17.00    2.40
   3   2   5   16.00    2.60
   4  -2   5    5.40    1.90
   4  -2   5    2.20    1.00
  -4  -2  -5   -2.50    2.90
  -4   2  -5    5.30    2.90
   4   2   5    0.90    1.00
   4   2   5    0.30    1.10
  -5  -2  -5   14.20    3.40
   5  -2   5    8.10    1.30
   5  -2   5    9.00    1.50
   5   2   5    8.10    1.30
   5   2   5    8.50    1.50
  -5   2  -5    6.20    2.80
  -5  -3   5   -0.30    3.70
   5  -3  -5    0.90    1.60
  -5   3   5    1.90    3.40
   5   3  -5   -0.10    1.00
  -4  -3   5  133.69    6.10
   4  -3  -5  127.89    5.30
  -4  -3   5  139.09    5.50
  -4  -3   5  137.79    5.60
   4   3  -5  135.19    5.20
  -4   3   5  140.59    5.90
  -4   3   5  133.69    5.40
  -3  -3   5   -0.60    1.50
   3  -3  -5   -2.30    1.80
  -3  -3   5   -1.30    1.10
  -3  -3   5   -2.40    2.10
  -3   3   5   -1.20    1.10
  -3   3   5   -0.80    1.60
  -3   3   5    0.40    1.20
  -2  -3   5   17.30    3.10
  -2   3   5   28.20    2.30
  -1   3   5  506.65   16.00
   0  -3  -5    1.20    0.70
   0   3  -5   -0.20    0.50
   0   3   5    1.50    1.50
   0   3  -5    0.60    0.80
   1  -3   5   19.40    4.00
  -1  -3  -5   29.30    3.50
  -1  -3  -5   30.10    2.30
  -1   3  -5   24.50    3.30
   1   3   5   22.50    2.70
  -1   3  -5   23.00    2.30
   2  -3   5    1.20    1.20
   2   3   5    1.60    1.20
   2   3   5    1.00    2.10
   3  -3   5   40.60    2.30
   3  -3   5   41.00    2.70
   3   3   5   40.90    2.60
   3   3   5   29.20    3.70
   4  -3   5   25.50    2.00
   4  -3   5   28.80    2.30
  -4  -3  -5   30.60    4.00
  -4   3  -5   24.20    3.90
   4   3   5   25.70    2.00
   4   3   5   26.50    2.10
  -5  -3  -5    0.60    2.20
   5  -3   5    4.70    1.20
   5  -3   5    2.00    0.90
   5   3   5    2.20    0.80
  -5   3  -5    4.90    3.00
   5   3   5    5.60    1.40
   5   4  -5   10.90    1.60
  -5   4   5   11.50    3.00
  -4  -4   5    8.10    2.80
   4  -4  -5   12.60    2.90
  -4  -4   5    6.90    1.60
   4   4  -5    7.00    1.90
  -4   4   5    9.50    2.30
  -4   4   5   14.10    2.90
  -3  -4   5    9.60    2.60
  -3  -4   5    7.50    1.30
  -3  -4   5    7.50    1.60
  -3   4   5    7.70    2.30
  -3   4   5    6.70    1.30
  -3   4   5   10.00    2.30
  -2  -4   5   15.40    3.20
  -2  -4   5   30.00    3.50
  -2   4   5   22.90    2.60
  -1   4   5  694.53   21.60
   0  -4  -5   45.00    2.50
   0   4  -5   46.30    2.20
   0   4  -5   43.90    2.60
   0   4   5   42.80    2.80
   1   4   5   67.09    3.50
  -1   4  -5   68.19    3.30
   2  -4   5  135.89    5.10
   2  -4   5  134.29    4.90
   2   4   5  144.09    6.00
   2   4   5  131.89    5.20
   3  -4   5   36.60    2.40
   3  -4   5   32.40    2.20
   3   4   5   36.10    2.40
  -3   4  -5   31.80    4.00
   4  -4   5    1.00    1.10
   4  -4   5    1.80    0.90
  -4  -4  -5    0.20    2.70
   4   4   5    2.50    1.10
  -4   4  -5    2.40    3.00
   4   4   5    5.00    1.70
   5  -4   5    0.70    0.90
  -5  -4  -5    1.00    2.60
   5   4   5    0.10    0.80
  -5   4  -5   -1.30    2.80
   5   4   5    0.40    0.70
   5   5  -5   81.59    3.30
  -5   5   5   86.79    5.60
  -4  -5   5    8.00    2.40
  -4  -5   5    2.00    3.00
  -4  -5   5    2.70    2.00
  -4   5   5    1.50    1.30
   4   5  -5    0.90    1.20
  -4   5   5    2.80    2.00
  -3  -5   5   55.59    3.70
  -3  -5   5   58.09    3.30
  -3  -5   5   48.10    4.20
  -3   5   5   56.39    3.00
  -3   5   5   58.49    3.20
  -3   5   5   55.89    3.40
  -2  -5   5   -0.40    1.20
  -2  -5   5    0.70    2.70
  -2   5   5   -0.50    1.10
  -2   5   5   -0.60    1.20
  -2   5   5    0.30    1.30
  -1   5   5  159.18    5.70
   0  -5  -5    3.10    0.80
   0   5  -5    6.20    1.50
   0   5   5    4.90    1.40
   1   5   5    1.60    1.60
  -1   5  -5    1.20    0.90
   2  -5   5  165.98    5.90
   2  -5   5  172.98    6.10
   2   5   5  169.38    6.20
   2   5   5  186.08    7.00
   3  -5   5   66.99    3.10
   3  -5   5   68.69    3.20
   3   5   5   65.59    3.20
  -3   5  -5   68.99    5.00
   3   5   5   57.79    4.80
   4  -5   5    1.10    0.90
  -4  -5  -5   -1.30    2.60
   4  -5   5   -0.10    1.10
   4   5   5    1.00    1.20
  -4   5  -5    0.00    2.70
   4   5   5    1.20    1.00
   5  -5   5    0.20    1.10
  -5  -5  -5    0.80    2.60
   5  -5   5    0.10    1.00
  -5   5  -5    4.60    3.00
   5   5   5   -0.10    0.70
   5   5   5    0.30    0.80
  -5   6   5   -0.80    2.10
   5   6  -5   -1.20    0.80
  -4  -6   5    2.40    1.30
   4   6  -5    0.20    1.20
  -4   6   5    0.80    1.20
  -4   6   5    3.00    1.90
  -3  -6   5   13.30    2.80
  -3  -6   5    8.10    1.40
  -3   6   5   12.10    2.10
  -3   6   5   10.60    2.00
  -3   6   5    9.90    2.10
  -2  -6   5   30.30    3.30
  -2  -6   5   35.10    2.70
  -2  -6   5   33.20    2.60
  -2   6   5   30.60    2.60
  -2   6   5   26.80    2.30
  -2   6   5   32.60    2.40
  -1   6   5    5.60    1.20
   0  -6  -5    9.80    2.00
   0   6   5   13.20    1.90
   0   6  -5   13.30    1.70
  -1   6  -5  853.01   26.20
   1   6   5  834.22   26.30
   2  -6   5   18.30    2.10
   2  -6   5   18.80    2.00
   2   6   5   19.70    2.30
   2   6   5   17.10    3.00
   3  -6   5   37.80    2.50
   3  -6   5   40.20    2.20
   3   6   5   41.10    3.10
  -3   6  -5   36.10    4.50
   3   6   5   38.10    2.50
   4  -6   5    8.20    1.60
  -4  -6  -5    8.50    4.40
   4  -6   5    9.10    1.80
   4   6   5   10.00    1.90
   4   6   5    9.90    1.90
  -4   6  -5    6.50    2.90
  -5  -6  -5    3.00    2.50
   5  -6   5    5.60    1.80
   5  -6   5    2.40    1.00
   5   6   5    2.50    0.90
   5   6   5    2.00    0.70
  -5   6  -5   -5.80    3.70
   5   7  -5   17.60    1.50
  -5   7   5   20.60    3.00
  -4  -7   5   69.99    3.50
   4   7  -5   69.99    3.30
  -4   7   5   68.29    3.40
  -4   7   5   69.19    3.90
  -3  -7   5  275.17    9.40
  -3  -7   5  268.97    9.10
  -3   7   5  262.47    9.20
  -3   7   5  273.67    9.00
  -3   7   5  270.47    9.50
  -2  -7   5   38.50    2.70
  -2  -7   5   45.60    3.30
  -2  -7   5   36.00    2.70
  -2   7   5   38.10    2.60
  -2   7   5   42.20    2.60
  -2   7   5   35.00    2.50
   1  -7  -5   -0.70    0.80
  -1   7   5   -0.10    0.90
   0  -7  -5   16.20    2.20
   0   7   5   20.90    2.00
   0   7  -5   18.90    2.20
   1   7   5   48.80    2.90
  -1   7  -5   52.09    3.30
   2  -7   5   57.99    3.00
   2  -7   5   58.99    2.80
   2   7   5   63.49    3.90
   2   7   5   57.69    3.20
   3  -7   5    2.30    1.00
   3  -7   5    2.80    1.20
  -3   7  -5   -1.20    2.90
   3   7   5    1.20    1.60
   3   7   5    4.70    3.00
   3   7   5    2.00    1.20
   4  -7   5    2.40    1.00
   4  -7   5    2.50    1.10
  -4   7  -5    4.70    3.10
   4   7   5    5.80    1.70
   4   7   5    2.40    1.30
   5  -7   5    1.50    0.70
  -5  -7  -5    1.70    2.40
   5   7   5    0.90    0.90
  -5   7  -5   -8.10    4.10
   5   7   5   -0.40    0.70
   5   8  -5   49.70    2.30
  -5   8   5   49.20    3.50
  -4  -8   5   60.59    3.20
  -4   8   5   58.99    3.70
   4   8  -5   57.59    2.90
  -4   8   5   59.39    3.20
  -3  -8   5    1.10    1.20
  -3   8   5    1.40    1.50
  -3   8   5    0.30    1.00
  -2  -8   5    3.00    1.60
  -2  -8   5    0.50    1.20
  -2  -8   5    1.60    1.20
  -2   8   5    3.80    1.50
  -2   8   5    2.30    1.20
  -2   8   5    2.00    0.90
   1  -8  -5    0.60    0.90
  -1   8   5    1.10    1.00
  -1   8   5    2.80    1.00
   0  -8  -5   67.99    3.40
   0   8   5   66.19    3.20
   0   8   5   70.89    3.60
   0   8  -5   68.89    3.10
   1   8   5  202.68    7.20
  -1   8  -5  196.38    7.20
   2  -8   5   15.60    2.00
   2  -8   5   15.20    2.10
  -2   8  -5   14.90    5.10
   2   8   5   10.60    2.40
   2   8   5   15.80    2.80
   3  -8   5    8.60    1.70
   3  -8   5    8.50    2.00
  -3   8  -5   14.20    4.20
   3   8   5    9.10    2.90
   3   8   5    6.00    1.80
   3   8   5    9.20    1.90
   4  -8   5    1.50    1.00
   4  -8   5    1.90    1.00
  -4   8  -5    0.50    3.40
   4   8   5    1.20    0.90
   4   8   5    1.10    1.30
   5  -8   5    0.90    1.20
  -5  -8  -5    1.70    2.40
   5  -8   5    2.10    0.70
   5   8   5    0.80    1.00
   5   8   5    1.50    0.70
  -5   9   5    3.80    1.90
   5   9  -5    3.80    1.40
  -4  -9   5  179.18    6.50
   4   9  -5  178.08    6.50
  -4   9   5  179.28    7.30
  -3  -9   5    9.30    3.20
  -3  -9   5   10.20    3.40
  -3   9   5    4.70    1.10
  -3   9   5    6.90    1.90
  -3   9   5    6.90    2.20
  -2  -9   5   65.19    3.70
  -2  -9   5   58.19    3.20
  -2  -9   5   61.09    3.20
  -2   9   5   64.49    3.20
  -2   9   5   65.49    3.30
  -2   9   5   62.59    3.00
   1  -9  -5   14.90    2.70
  -1   9   5   14.40    1.70
   0  -9  -5   18.00    2.70
   0   9  -5   19.60    2.20
   0   9   5   18.50    2.00
   0   9   5   20.40    2.70
  -1   9  -5    4.80    1.40
   2  -9   5    5.90    1.90
   2  -9   5    2.70    1.10
   2   9   5    3.10    1.50
   2   9   5    4.70    2.10
   3  -9   5   20.10    1.90
   3  -9   5   20.20    2.10
   3   9   5   18.80    3.50
   3   9   5   16.20    3.00
   3   9   5   19.70    2.10
  -3   9  -5   12.50    3.40
   4  -9   5   32.00    2.70
   4  -9   5   25.30    2.20
  -4   9  -5   25.20    4.80
   4   9   5   28.50    2.10
   4   9   5   25.50    2.20
   5  -9   5   -0.50    1.40
   5  -9   5   -0.30    0.80
  -5  -9  -5    1.80    2.30
   5   9   5   -1.40    1.00
  -5  10   5    4.40    1.90
   5  10  -5    6.70    1.30
  -4 -10   5    2.90    1.30
   4  10  -5    5.50    1.60
  -4  10   5    5.30    2.10
  -3 -10   5  106.79    4.50
  -3 -10   5   98.19    6.30
  -3  10   5  107.09    4.40
  -3  10   5  104.59    4.70
  -2 -10   5    2.40    1.60
  -2 -10   5    0.40    1.10
  -2 -10   5    0.90    1.20
  -2  10   5   -0.70    0.80
  -2  10   5   -0.50    1.40
  -2  10   5   -1.40    1.00
   1 -10  -5  112.09    5.10
  -1  10   5  112.29    5.10
   0  10   5  216.08    7.80
   0  10   5  211.38    7.50
   0  10  -5  220.18    7.50
   1 -10   5   -2.30    1.30
   1 -10   5    0.00    1.30
   1  10   5    2.40    1.50
  -1  10  -5   -1.50    1.30
   2 -10   5    8.40    2.00
   2 -10   5    8.80    1.80
   2  10   5    7.90    2.30
   2  10   5    5.90    1.50
   3 -10   5    0.60    1.10
   3 -10   5    1.50    1.20
   3  10   5    2.40    1.10
   3  10   5   -0.10    2.00
   3  10   5    4.80    2.70
  -3  10  -5   -0.20    3.70
   4 -10   5    5.60    1.90
   4 -10   5    9.90    1.60
  -4  10  -5    8.80    3.70
   4  10   5   16.80    3.10
   4  10   5   12.00    1.70
   5 -10   5   -1.00    0.70
  -5 -10  -5    1.00    2.50
   5  10   5    0.10    0.70
   5  10   5    1.60    1.10
  -5  11   5   10.70    2.50
   5  11  -5    8.40    1.20
  -4 -11   5   11.20    2.40
  -4  11   5   13.60    2.60
   4  11  -5   12.00    1.70
  -3 -11   5   19.70    2.50
  -3 -11   5   28.50    3.30
  -3  11   5   22.00    2.20
  -3  11   5   21.60    2.80
  -3  11   5   22.10    2.20
  -2 -11   5    6.10    1.30
  -2 -11   5    4.50    1.20
  -2 -11   5    2.50    1.60
  -2  11   5    3.50    1.50
  -2  11   5    7.40    2.00
  -2  11   5    4.20    1.00
   1 -11  -5   33.20    4.00
  -1 -11   5   31.90    2.60
  -1 -11   5   33.90    3.70
  -1 -11   5   30.10    2.90
  -1  11   5   35.40    2.40
  -1  11   5   31.70    2.20
  -1  11   5   29.30    4.00
   0  11   5  128.19    5.00
   0  11   5  127.39    5.70
   0  11  -5  125.99    5.10
   1 -11   5    4.70    1.30
   1 -11   5    8.20    2.00
   1  11   5    6.80    2.00
   2 -11   5    3.50    1.10
   2 -11   5    4.60    1.20
   2  11   5    2.90    1.50
   2  11   5    3.90    2.10
   3 -11   5   41.10    2.40
   3 -11   5   37.00    2.30
   3  11   5   32.70    3.90
   3  11   5   36.70    2.50
   3  11   5   31.80    3.90
   4 -11   5   11.00    1.70
   4  11   5   13.70    1.70
   4  11   5   14.10    2.30
  -5 -11  -5    2.80    2.60
   5 -11   5    1.70    0.70
   5  11   5    1.90    0.70
  -5  12   5   -1.30    1.90
   5  12  -5    0.70    0.70
  -4 -12   5    6.80    2.30
   4  12  -5    4.50    1.50
  -4  12   5    5.80    2.00
  -3 -12   5   20.40    3.30
  -3 -12   5   17.70    2.50
   3  12  -5   11.70    3.30
  -3  12   5   16.60    2.20
  -3  12   5   13.90    2.00
  -3  12   5   15.10    2.40
  -2 -12   5   64.09    3.20
  -2 -12   5   58.99    3.70
  -2 -12   5   59.99    3.00
  -2  12   5   64.49    3.30
  -2  12   5   61.89    3.00
  -2  12   5   61.49    2.90
  -1 -12   5  104.39    4.70
  -1 -12   5   90.59    5.50
  -1 -12   5  103.79    4.20
  -1 -12   5  108.69    4.60
  -1  12   5  110.19    6.00
  -1  12   5  105.99    4.50
  -1  12   5  114.69    4.40
  -1  12   5  106.39    4.00
   0 -12   5   52.99    4.40
   0  12  -5   59.09    3.70
   0  12   5   61.89    4.50
   0  12   5   58.19    3.10
   1 -12   5   18.30    3.30
   1 -12   5   28.60    2.40
   1 -12   5   25.60    2.30
   1  12   5   29.60    2.50
   2 -12   5    0.70    1.10
   2 -12   5    1.60    1.10
   2 -12   5   -0.50    2.20
   2  12   5    1.90    2.10
   2  12   5    4.20    1.50
   3 -12   5   -0.30    1.10
   3 -12   5    2.30    1.00
   3  12   5    1.10    1.10
   3  12   5    0.60    2.70
   4 -12   5    8.40    1.90
   4  12   5    7.50    2.50
   5 -12   5    5.90    1.90
   5  12   5    9.10    1.10
   5  13  -5    7.50    1.50
  -5  13   5    3.20    1.70
  -4 -13   5    8.60    2.30
   4  13  -5    9.10    1.60
  -4  13   5   12.90    2.60
  -3 -13   5   62.69    3.20
  -3 -13   5   66.89    4.10
  -3  13   5   64.99    3.70
  -3  13   5   60.49    3.10
   3  13  -5   54.49    4.00
  -3  13   5   62.89    3.40
  -2 -13   5   69.09    3.30
  -2 -13   5   71.29    3.90
  -2 -13   5   73.89    3.40
  -2  13   5   71.19    3.10
  -2  13   5   70.79    3.30
  -2  13   5   72.49    3.70
  -1 -13   5   19.00    2.10
  -1 -13   5   10.60    2.30
  -1 -13   5   11.80    2.90
  -1 -13   5   18.60    2.80
  -1  13   5   17.10    1.80
  -1  13   5   15.10    2.00
  -1  13   5   13.30    2.40
  -1  13   5   11.20    2.40
   0 -13   5   24.70    2.30
   0 -13   5   22.20    3.00
   0 -13   5   25.10    2.20
   0  13   5   31.40    4.80
   0  13   5   27.80    2.20
   0  13   5   27.80    2.40
   0  13  -5   23.70    3.60
   1 -13   5   23.30    2.20
   1 -13   5   19.00    3.10
   1 -13   5   22.50    2.20
   1  13   5   23.70    2.40
   1  13   5   17.80    2.80
   2 -13   5   36.40    2.30
   2 -13   5   38.10    2.40
   2 -13   5   31.00    4.00
   2  13   5   40.50    2.90
   2  13   5   37.10    3.40
   3 -13   5   10.00    1.80
   3 -13   5   14.70    2.00
   3  13   5   11.10    2.00
   3  13   5   12.10    3.70
   4 -13   5    1.60    0.90
   4 -13   5   -0.20    1.10
   4  13   5   -0.70    0.90
   5 -13   5    0.20    0.70
   5  13   5    0.30    0.70
   5  14  -5   18.40    1.30
  -5  14   5   15.70    2.50
   4  14  -5   -0.70    0.90
  -4  14   5    0.90    1.90
  -3 -14   5   35.40    3.70
  -3 -14   5   35.40    2.60
   3  14  -5   34.50    3.40
  -3  14   5   31.00    2.80
  -3  14   5   36.30    2.50
  -2 -14   5   11.20    2.00
  -2 -14   5    9.30    2.70
  -2 -14   5    7.60    2.10
  -2  14   5   10.00    1.80
  -2  14   5    9.10    1.90
  -1 -14   5    4.40    1.30
  -1 -14   5    6.70    1.50
  -1 -14   5    5.00    1.20
  -1  14   5    8.20    2.30
  -1  14   5    6.80    1.90
  -1  14   5    4.90    1.60
   0 -14   5    7.60    2.70
   0 -14   5   10.50    2.00
   0  14   5   12.70    1.90
   0  14  -5    7.20    1.80
   0  14   5   11.40    2.10
   1 -14   5   96.79    3.90
   1 -14   5   96.89    4.50
   1 -14   5  102.59    3.90
   1  14   5   96.29    4.50
   1  14   5   94.89    4.20
   2 -14   5    8.30    1.90
   2 -14   5    6.90    2.00
   2  14   5    8.50    2.40
   2  14   5   11.20    2.30
   3 -14   5    2.20    1.20
   3 -14   5   -0.50    1.00
   3  14   5    0.70    1.10
   3  14   5    0.00    2.60
   4 -14   5    0.30    1.00
   4 -14   5    0.00    0.90
   4  14   5   -0.20    0.80
   5 -14   5    4.60    1.40
   5  14   5    3.10    1.00
  -5  15   5    1.00    2.00
   5  15  -5    1.10    0.60
  -4 -15   5    8.80    2.20
  -4  15   5    7.70    2.50
  -3 -15   5    1.30    1.20
  -3 -15   5   -0.30    1.90
  -3  15   5    1.50    1.00
   3  15  -5    0.60    1.70
  -3  15   5    5.10    2.20
  -2 -15   5    4.30    1.50
  -2 -15   5    3.40    1.10
  -2 -15   5    6.70    1.90
  -2  15   5    3.50    1.10
  -2  15   5    2.80    0.90
  -2  15   5    3.00    1.90
  -1 -15   5    9.60    2.10
  -1 -15   5    8.30    2.60
  -1 -15   5   10.60    2.60
  -1 -15   5   11.30    2.10
  -1  15   5   11.20    2.40
  -1  15   5   12.40    1.70
  -1  15   5   10.10    2.20
   0 -15   5   10.10    2.00
   0 -15   5   13.20    2.00
   0 -15   5   12.50    3.80
   0 -15   5   12.90    2.60
   0  15   5    8.70    1.80
   1 -15   5   11.60    1.90
   1 -15   5   12.00    2.60
   1 -15   5   10.10    2.10
   1  15   5   10.70    2.20
   1  15   5   12.90    2.90
   1  15   5    5.70    2.40
   2 -15   5    2.80    1.90
   2 -15   5    3.60    1.10
   2 -15   5    6.20    1.90
   2  15   5    3.40    2.20
   2  15   5    3.90    1.50
   3 -15   5    5.40    1.90
   3 -15   5    9.40    1.80
   3  15   5    6.10    3.10
   3  15   5    5.40    2.00
   4 -15   5    5.50    1.60
   4 -15   5    8.90    1.90
   4  15   5    4.70    1.40
   5 -15   5   14.50    1.30
   5  15   5   16.10    1.20
   5  16  -5    1.70    0.70
  -4 -16   5    1.20    1.10
  -4  16   5   -2.20    1.90
   4  16  -5    0.20    0.90
  -3 -16   5   94.79    5.10
  -3 -16   5   99.89    4.20
   3  16  -5   95.69    4.50
  -3  16   5   99.79    4.00
  -3  16   5  100.49    4.70
  -2 -16   5  129.69    5.00
  -2 -16   5  132.19    5.40
  -2 -16   5  130.29    5.10
  -2  16   5  132.29    5.40
  -1 -16   5   -0.10    1.10
  -1 -16   5    0.60    1.00
  -1 -16   5   -0.10    1.40
  -1 -16   5    0.00    1.30
  -1  16   5    0.10    0.70
  -1  16   5   -2.10    1.10
  -1  16   5    1.20    1.40
   0 -16   5   14.00    3.80
   0 -16   5   17.60    2.50
   0 -16   5   17.00    2.10
   0 -16   5   16.40    2.10
   0  16   5   16.40    1.90
   0  16   5   15.30    2.30
   1 -16   5    0.10    1.00
   1 -16   5   -0.30    1.40
   1 -16   5   -1.30    1.00
   1  16   5   -0.20    1.80
   1  16   5   -0.30    1.10
   2 -16   5    3.20    1.80
   2 -16   5    8.50    2.00
   2 -16   5    8.60    1.80
   2  16   5    6.40    2.30
   2  16   5    5.60    2.30
   3 -16   5   20.60    2.10
   3 -16   5   24.80    2.10
   3  16   5   20.40    2.20
   3  16   5   18.10    4.10
   4 -16   5    6.60    1.80
   4 -16   5    1.60    0.90
   4  16   5    3.00    0.90
   5  17  -5    1.40    0.70
  -4 -17   5    7.10    2.10
   4  17  -5    7.70    1.40
  -4  17   5    3.90    1.70
  -3 -17   5    0.50    2.00
  -3 -17   5    0.70    1.20
  -3  17   5    1.60    1.00
  -3  17   5    2.40    1.50
   3  17  -5    0.70    1.40
  -2 -17   5  658.03   20.50
  -2 -17   5  651.13   20.20
  -2 -17   5  640.94   20.20
  -2  17   5  632.54   20.70
  -2  17   5  637.84   20.00
  -1 -17   5   16.50    2.80
  -1 -17   5   17.40    2.10
  -1 -17   5   15.70    2.10
  -1 -17   5   15.00    2.70
  -1  17   5   19.70    1.70
  -1  17   5   19.90    2.30
   0 -17   5   21.90    2.40
   0 -17   5   23.80    2.10
   0 -17   5   17.90    2.30
   0 -17   5   22.10    3.70
   0  17   5   24.10    2.60
   0  17   5   23.40    2.00
   1 -17   5    9.00    2.40
   1 -17   5    9.60    1.90
   1 -17   5   10.20    1.80
   1  17   5    7.50    2.20
   1  17   5   10.60    2.60
   2 -17   5    7.90    1.80
   2 -17   5    9.80    1.90
   2 -17   5    9.70    2.10
   2  17   5   11.30    2.80
   2  17   5    7.40    2.30
   3 -17   5    6.60    1.80
   3 -17   5    1.80    1.20
   3  17   5    1.70    1.20
   3  17   5    3.30    3.10
   4 -17   5   10.10    1.60
  -4 -17  -5    4.10    3.10
   4 -17   5    5.60    1.90
   4  17   5    6.10    1.30
   4 -18  -5   -0.80    0.90
  -4 -18   5    0.20    1.10
  -4  18   5   -1.70    1.70
   4  18  -5    0.80    1.10
   4  18  -5    1.80    1.80
  -3 -18   5   41.20    2.70
  -3 -18   5   35.80    3.90
   3  18  -5   39.50    2.90
  -3  18   5   45.40    2.50
  -3  18   5   37.10    3.00
  -2 -18   5   22.30    2.50
  -2 -18   5   26.80    2.20
  -2 -18   5   21.40    3.20
  -2  18   5   27.40    2.00
  -2  18   5   25.80    2.60
  -1 -18   5    0.00    1.40
  -1 -18   5    0.30    1.30
  -1 -18   5    1.80    1.00
  -1 -18   5    0.50    1.20
  -1  18   5    3.90    1.60
  -1  18   5    1.50    0.80
   0 -18   5    8.40    2.30
   0 -18   5    6.00    1.80
   0 -18   5    9.80    3.20
   0 -18   5    7.70    2.00
   0  18   5   12.50    2.40
   0  18   5   11.50    1.70
   1 -18   5   21.70    3.00
   1 -18   5   24.10    2.90
   1 -18   5   26.70    2.30
   1  18   5   20.50    3.00
   2 -18   5   86.69    4.20
   2 -18   5   90.39    3.70
   2 -18   5   88.39    3.60
  -2 -18  -5   84.49    5.20
   2  18   5   85.89    3.90
   2  18   5   83.09    5.00
   3 -18   5   16.00    1.90
   3 -18   5   12.70    2.00
   3  18   5   12.60    2.00
  -4 -18  -5    6.10    3.40
   4 -18   5    9.70    1.60
   4 -18   5    6.20    1.40
   4  18   5    7.30    1.40
  -4 -19   5    2.80    1.10
   4 -19  -5    5.20    1.40
   4  19  -5    3.10    0.90
  -4  19   5    3.30    1.90
   4  19  -5    8.90    2.70
  -3 -19   5   75.49    6.00
  -3 -19   5   96.29    4.00
  -3  19   5   91.79    3.70
  -3  19   5   92.89    4.60
   3  19  -5   89.79    4.00
  -2 -19   5   60.09    3.00
  -2 -19   5   61.99    3.90
  -2 -19   5   57.59    3.70
  -2  19   5   59.89    2.80
  -2  19   5   60.89    3.50
  -1 -19   5    4.30    1.30
  -1 -19   5    2.10    1.60
  -1 -19   5   10.30    2.80
  -1  19   5    3.90    0.80
  -1  19   5    6.30    1.80
   0 -19   5   31.30    2.40
   0 -19   5   30.80    2.20
   0 -19   5   27.90    2.70
   0 -19   5   29.20    3.40
   0  19   5   29.40    2.10
   0  19   5   26.60    3.20
   1 -19   5    4.90    1.80
   1 -19   5    2.90    1.30
   1 -19   5    3.70    1.40
   1  19   5    4.90    2.40
   2 -19   5   43.90    3.50
  -2 -19  -5   46.20    3.80
   2 -19   5   41.50    3.20
   2 -19   5   41.00    2.50
   2  19   5   43.30    2.90
   3 -19   5    0.00    1.00
   3 -19   5    0.00    1.00
   3 -19   5   -0.60    2.40
   3  19   5   -0.60    1.00
  -4 -19  -5   -0.30    3.50
   4 -19   5    1.70    0.80
   4  19   5    0.10    0.70
   4 -20  -5    0.40    0.80
  -4 -20   5    0.80    1.00
  -4  20   5    0.20    1.80
   4  20  -5    0.90    0.80
   4  20  -5    3.40    1.50
  -3 -20   5    3.60    1.10
  -3  20   5    5.20    1.90
  -3  20   5    3.40    1.00
   3  20  -5    4.30    1.20
  -2 -20   5   31.10    2.70
  -2 -20   5   38.50    2.40
  -2 -20   5   34.90    3.30
  -2  20   5   37.70    2.20
  -1 -20   5   14.20    2.50
  -1 -20   5   11.00    2.60
  -1 -20   5   14.90    2.20
  -1  20   5   14.80    1.70
  -1  20   5   14.10    2.40
   0 -20   5    7.00    2.10
   0 -20   5    5.70    2.70
   0 -20   5    6.20    1.40
   0 -20   5    7.40    1.80
   0  20   5    5.60    1.90
   0  20   5    8.70    1.60
   1 -20   5    8.10    1.90
   1 -20   5    8.80    2.20
   1 -20   5    5.10    1.30
   1  20   5    7.10    2.40
   2 -20   5   32.50    2.30
  -2 -20  -5   35.30    3.60
   2 -20   5   37.80    2.40
   2 -20   5   31.90    2.90
   2  20   5   32.40    2.80
   2  20   5   41.00    4.30
   3 -20   5   26.70    3.20
   4 -20   5    5.50    1.60
  -4 -20  -5    5.60    4.10
   4  20   5    4.30    1.30
  -4 -21   5    6.70    1.80
   4 -21  -5    3.10    0.80
   4  21  -5    3.80    1.30
  -4  21   5    2.50    2.20
  -3 -21   5   29.10    2.30
  -3  21   5   28.80    3.00
   3  21  -5   29.20    2.30
  -2 -21   5   14.60    2.00
  -2 -21   5   10.00    2.60
  -2  21   5   15.50    2.70
  -2  21   5   11.90    1.70
  -1 -21   5   14.90    2.70
  -1 -21   5   12.30    2.50
  -1 -21   5   14.30    2.30
  -1  21   5   13.40    1.70
  -1  21   5   13.20    2.50
   0 -21   5   16.60    3.30
   0 -21   5   18.80    2.50
   0 -21   5   19.30    2.00
   0 -21   5   20.40    2.40
   0  21   5   21.30    1.90
   0  21   5   15.30    2.90
   1 -21   5   81.89    3.80
   1 -21   5   82.39    3.60
   1 -21   5   81.19    3.50
   1  21   5   75.69    4.70
   2 -21   5    1.30    1.20
  -2 -21  -5    2.40    1.70
   2 -21   5   -1.20    1.40
   2 -21   5    0.80    1.10
   2  21   5    3.70    3.10
   2  21   5    1.30    1.30
   3 -21   5    0.10    1.00
   3 -21   5   -0.70    1.70
   3 -21   5    0.90    1.10
   3  21   5    0.80    1.00
   4 -21   5   10.80    1.80
   4  21   5    9.00    1.20
  -4 -22   5    2.70    1.00
   4 -22  -5    1.90    0.80
  -4  22   5    9.10    3.10
   4  22  -5    1.70    0.80
   4  22  -5    3.00    1.30
  -3  22   5   15.60    2.90
   3  22  -5   13.30    1.90
  -2 -22   5    7.90    1.90
  -2 -22   5    5.30    1.20
  -2 -22   5    5.30    1.60
  -2  22   5    7.00    1.60
  -2  22   5    8.20    2.60
   2  22  -5    9.00    2.30
  -1 -22   5   -0.70    1.20
  -1 -22   5   -0.30    1.30
  -1 -22   5    0.70    1.40
  -1  22   5   -1.50    1.90
  -1  22   5   -0.50    0.90
   0 -22   5    2.60    1.20
   0 -22   5    3.90    1.60
   0 -22   5    2.40    1.10
   0 -22   5    3.20    1.40
   0  22   5    2.40    2.20
   0  22   5    5.30    1.60
   1 -22   5   -1.40    1.30
   1 -22   5   -0.80    1.00
   1 -22   5   -0.10    1.10
   1  22   5    0.50    2.90
   2 -22   5   10.20    2.30
   2 -22   5   14.50    1.90
   2 -22   5   11.30    2.20
  -2 -22  -5   11.70    3.00
   2  22   5   14.90    2.60
   2  22   5   17.10    3.90
   3 -22   5   16.30    2.90
   3 -22   5   19.80    1.80
   3 -22   5   13.00    1.90
   3  22   5   19.90    1.90
   4 -22   5   -1.70    1.60
   4  22   5    0.90    0.70
  -4 -23   5    0.50    0.90
   4  23  -5   -1.40    0.70
  -4  23   5   -1.10    2.60
   4  23  -5    0.20    1.30
   3 -23  -5    1.50    0.90
  -3 -23   5    1.50    0.90
  -3  23   5    3.20    2.00
   3  23  -5    0.30    0.90
  -2 -23   5   38.60    2.50
  -2 -23   5   40.00    2.60
   2 -23  -5   37.60    2.40
  -2 -23   5   36.40    3.00
  -2  23   5   40.00    2.30
   2  23  -5   41.20    2.50
  -2  23   5   33.90    3.30
  -1 -23   5    0.60    1.10
  -1 -23   5   -1.30    1.30
  -1 -23   5   -1.00    1.40
   1 -23  -5   -0.50    1.30
  -1  23   5    0.20    0.80
  -1  23   5    1.50    2.10
   0 -23   5   15.00    2.80
   0 -23   5   18.70    2.30
   0 -23   5   11.50    3.00
   0 -23   5   14.10    2.20
   0  23   5   14.40    3.10
   1 -23   5  132.89    4.90
   1 -23   5  136.59    5.10
   1 -23   5  125.99    4.90
   1  23   5  129.59    6.40
  -2 -23  -5   -1.40    1.50
   2 -23   5   -1.10    1.30
   2 -23   5   -1.10    1.00
   2 -23   5    2.10    1.20
   2  23   5    0.70    1.40
   2  23   5   -1.70    3.40
   3 -23   5   -2.00    1.60
   3 -23   5   -0.50    1.10
   3 -23   5    0.50    1.20
   3  23   5   -0.20    1.00
   4  23   5   13.60    1.30
   4 -24  -5    9.40    1.30
  -4 -24   5   12.20    1.70
   4  24  -5   12.40    1.30
  -3 -24   5   32.80    2.00
   3 -24  -5   31.50    2.00
   3  24  -5   29.20    2.10
  -3  24   5   25.90    3.30
   2 -24  -5   13.10    1.80
  -2 -24   5   11.40    1.70
  -2 -24   5   11.30    2.60
  -2  24   5   19.20    2.90
   2  24  -5   12.80    1.90
  -1 -24   5   57.89    3.20
  -1 -24   5   63.49    4.30
  -1 -24   5   53.29    3.30
   1 -24  -5   58.89    3.00
  -1  24   5   56.39    2.70
  -1  24   5   56.39    4.10
   0 -24   5   84.39    4.20
   0 -24   5   84.49    3.90
   0 -24   5   86.89    3.90
   0 -24   5   91.19    3.70
   0  24   5   82.69    4.90
   1 -24   5   23.00    2.60
   1 -24   5   20.10    2.30
   1 -24   5   17.70    2.30
   1  24   5   18.00    4.00
  -2 -24  -5   62.29    4.30
   2 -24   5   61.19    2.90
   2 -24   5   57.69    3.10
   2 -24   5   62.39    3.10
   2  24   5   55.99    5.10
   3 -24   5    7.40    2.40
   3 -24   5   13.00    1.90
   3 -24   5   11.10    2.10
   3  24   5   10.80    1.70
   4  24   5   27.30    1.60
   4 -25  -5    3.10    1.10
  -4 -25   5    2.10    1.00
   4  25  -5    1.10    0.80
  -3 -25   5   24.40    2.00
   3 -25  -5   23.80    1.70
   3  25  -5   23.00    1.90
   3  25  -5   24.00    1.90
  -3  25   5   20.60    3.40
  -2 -25   5    7.60    2.50
   2 -25  -5    8.60    1.70
  -2  25   5    6.70    2.40
   2  25  -5    6.90    1.70
  -1 -25   5   28.30    2.70
  -1 -25   5   32.00    2.50
  -1 -25   5   28.90    2.50
   1 -25  -5   31.30    2.50
  -1  25   5   32.90    3.70
   0 -25   5   82.29    4.30
   0 -25   5   83.09    3.80
   0 -25   5   79.89    3.90
   0  25   5   79.19    4.90
   1 -25   5   10.20    1.80
   1 -25   5    9.20    2.20
   1 -25   5   11.30    2.30
   1  25   5   10.00    3.40
   2 -25   5   67.59    3.30
   2 -25   5   72.49    3.20
  -2 -25  -5   73.99    3.60
   2 -25   5   68.19    3.20
   2  25   5   59.89    5.80
   2  25   5   68.69    3.60
   3 -25   5   19.10    2.50
   3 -25   5   11.90    2.50
   3  25   5   17.30    1.70
   3 -26  -5    0.30    0.70
  -3 -26   5   -0.10    0.80
  -3  26   5    2.60    2.80
   3  26  -5    0.00    1.00
   3  26  -5    0.30    0.90
  -2 -26   5    0.20    1.40
   2 -26  -5    0.00    0.90
  -2 -26   5    0.20    1.40
   2  26  -5   -0.70    1.40
  -2  26   5    0.30    2.40
  -1 -26   5    0.30    1.20
   1 -26  -5    0.30    1.20
  -1 -26   5    0.60    1.30
  -1 -26   5    1.50    1.10
  -1  26   5    1.80    2.70
   0 -26   5    7.10    2.10
   0 -26   5    9.80    2.50
   0 -26   5    5.40    1.50
   0  26   5    4.80    3.00
   1 -26   5    2.60    1.20
   1 -26   5    4.00    1.40
   1 -26   5    1.10    1.00
   1  26   5   -1.80    3.40
  -2 -26  -5    1.10    1.20
   2 -26   5    1.60    0.90
   2 -26   5    3.20    1.50
   2 -26   5    1.80    1.10
   2  26   5    4.50    4.60
   2  26   5    2.90    1.50
   3 -26   5   39.60    3.40
   3  26   5   36.70    2.20
   3 -27  -5   19.70    1.70
  -3 -27   5   19.20    1.80
  -3  27   5   19.70    5.00
   3  27  -5   22.20    1.90
   3  27  -5   23.00    1.80
  -2 -27   5   -0.20    0.80
   2 -27  -5   -0.20    0.80
  -2 -27   5   -1.30    1.40
   2  27  -5   -0.40    0.90
  -2  27   5    1.80    2.90
   1 -27  -5    2.90    1.30
  -1 -27   5   -0.10    1.40
  -1 -27   5    1.50    1.00
  -1 -27   5    3.40    1.50
  -1  27   5    0.50    3.00
   0 -27   5   60.09    3.40
   0 -27   5   72.89    3.60
   0 -27   5   67.89    3.20
   0  27   5   57.89    5.10
   1 -27   5   38.30    2.80
   1 -27   5   38.00    2.80
  -1 -27  -5   39.70    2.50
   1  27   5   35.20    5.40
   2 -27   5   -0.30    2.10
   2 -27   5    2.20    1.00
  -2 -27  -5    2.80    1.30
   2 -27   5    2.50    1.00
   2  27   5    4.50    1.50
   2  27   5   -3.50    5.70
   3 -27   5    7.40    2.40
  -3 -28   5   23.80    1.70
   3 -28  -5   22.10    1.50
   3  28  -5   23.10    2.00
   3  28  -5   22.40    1.70
   2 -28  -5    0.60    0.80
  -2 -28   5    0.30    0.70
   2  28  -5    0.00    0.90
  -2  28   5    5.20    3.20
  -1 -28   5   10.80    1.80
  -1 -28   5   12.00    2.10
   1 -28  -5    8.90    2.10
  -1 -28   5   10.50    2.20
  -1  28   5    8.40    3.40
   0 -28   5   73.49    3.80
   0 -28   5   70.59    3.50
   0 -28   5   67.69    3.60
   0  28   5   68.69    5.80
   1 -28   5   33.30    2.30
   1 -28   5   26.30    2.90
  -1 -28  -5   30.60    2.30
   1  28   5   41.50    6.70
  -2 -28  -5   14.30    2.30
   3 -28   5    2.10    1.70
   3  28   5   -1.10    1.10
  -3 -29   5    7.80    1.30
   3 -29  -5    6.00    1.10
   3  29  -5    7.20    1.50
  -2 -29   5    0.20    0.60
   2 -29  -5    0.70    1.10
  -2 -29   5   -2.30    1.60
   2  29  -5    0.50    0.80
  -1 -29   5   23.60    1.90
   1 -29  -5   21.20    2.10
  -1 -29   5   21.40    2.50
   1  29  -5   19.80    1.80
   0 -29   5    9.30    1.90
   0 -29   5   10.40    2.20
   0  29   5    9.60    5.00
  -1 -29  -5   16.90    1.90
   1 -29   5   12.80    1.80
  -2 -29  -5   -1.30    1.30
   2 -29   5   -0.20    0.90
  -3 -30   5   55.09    2.20
   3 -30  -5   54.39    2.30
   3  30  -5   54.59    2.30
   2 -30  -5    1.90    1.00
   2 -30  -5    1.80    0.80
  -2 -30   5    0.30    0.70
   2  30  -5    1.70    0.90
   1 -30  -5    0.10    1.30
  -1 -30   5    0.50    0.80
  -1 -30   5    0.80    1.20
   1  30  -5    0.90    0.80
   0 -30   5   25.60    2.30
   0 -30  -5   25.80    2.20
   0 -30   5   17.80    2.40
   1 -30   5   -0.60    0.90
  -1 -30  -5    0.80    0.90
   2 -30   5    4.70    1.60
  -2 -30  -5    0.60    1.30
   2 -31  -5    2.90    0.90
   2 -31  -5    1.00    1.10
  -2 -31   5    2.40    0.70
   2  31  -5    2.10    0.80
   1 -31  -5   16.00    1.70
   1 -31  -5   20.00    2.30
  -1 -31   5   17.90    2.10
  -1 -31   5   16.60    1.70
   1  31  -5   17.20    1.60
   0 -31   5    4.70    1.70
   0 -31   5    2.60    1.20
  -1 -31  -5   11.50    1.60
   1 -31   5    7.20    1.80
   2 -31   5    5.40    1.50
  -2 -31  -5   -2.10    1.40
   2 -32  -5    1.30    0.90
   2 -32  -5    2.00    1.00
  -2 -32   5    0.80    0.60
   2  32  -5    0.90    0.70
   1 -32  -5   14.00    3.40
   1 -32  -5   15.30    1.60
  -1 -32   5   16.00    1.50
  -1 -32   5   15.00    1.90
   1  32  -5   19.90    1.50
   0 -32  -5   25.60    2.20
   0 -32   5   23.70    2.40
   0 -32   5   24.40    2.10
   0  32  -5   23.00    1.80
  -1 -32  -5    1.90    0.80
   1 -32   5    4.90    1.60
   2 -32   5    2.30    0.90
  -2 -33   5    2.40    0.70
   2 -33  -5    0.10    0.90
   2  33  -5    3.20    1.10
   1 -33  -5    0.50    0.70
  -1 -33   5   -0.10    1.10
  -1 -33   5    0.40    0.80
   1  33  -5   -0.50    0.70
   0 -33   5    2.00    1.30
   0 -33  -5    1.60    0.80
   0  33  -5    1.90    0.80
  -1 -33  -5   -0.10    0.80
   1 -33   5    1.10    1.00
  -1  33  -5    0.80    0.90
  -1 -34   5   26.40    2.30
   1 -34  -5   33.40    1.70
  -1 -34   5   34.20    1.80
   1  34  -5   36.40    1.70
   0 -34   5   -0.60    1.90
   0 -34  -5    0.60    0.70
   0  34  -5    0.70    0.80
  -1 -34  -5   -0.50    0.80
   0 -35   5   -0.60    0.90
   0 -35  -5    0.00    0.60
   0  35  -5    0.40    0.80
  -5   0   6   17.90    4.90
   5   0  -6   14.60    2.40
  -4   0   6   14.50    2.30
   4   0  -6   14.80    2.40
  -4   0   6   13.80    3.30
  -4   0   6   11.70    2.10
  -3   0   6    9.70    2.50
  -3   0   6   14.10    2.90
  -2   0   6  259.37    8.70
  -2   0   6  264.97    9.10
  -2   0   6  258.67    9.00
  -1   0   6   78.09    3.80
   0   0  -6  932.61   28.80
   0   0  -6  964.60   28.70
   0   0   6  904.71   29.00
   1   0   6   30.50    3.60
  -1   0  -6   33.00    3.70
   2   0   6   80.19    3.60
   2   0   6   85.49    5.00
   2   0   6   80.89    3.50
   3   0   6    7.20    1.80
   4   0   6    3.00    1.00
   4   0   6    5.20    1.60
  -4   0  -6    0.40    2.90
   5   0   6    0.70    0.70
  -5   0  -6   -5.20    3.10
   5   0   6    1.80    0.70
  -5   1   6    5.60    3.10
   5   1  -6    3.40    1.30
  -4  -1   6  113.79    5.60
  -4  -1   6  112.99    4.50
  -4  -1   6  115.29    4.80
   4  -1  -6  109.69    4.70
  -4   1   6  118.19    4.70
  -4   1   6  114.59    5.50
  -4   1   6  115.09    4.50
   4   1  -6  116.39    4.60
  -3  -1   6   14.60    3.10
  -3  -1   6    8.50    2.60
  -3  -1   6   10.60    2.80
  -3   1   6   13.10    2.80
  -3   1   6    6.60    1.90
  -3   1   6    7.90    1.40
  -2  -1   6   35.20    4.40
  -2  -1   6   21.40    2.20
  -2  -1   6   15.70    3.10
  -2  -1   6   27.80    2.90
  -2   1   6   21.40    2.70
  -2   1   6   26.30    2.10
  -2   1   6   26.10    2.70
  -1  -1   6   23.40    2.90
  -1   1   6   27.20    2.40
   0  -1  -6   80.79    3.60
   0  -1  -6   82.59    4.00
   0  -1   6   72.99    4.10
   0   1  -6   79.29    3.50
   0   1   6   79.09    4.00
   0   1  -6   70.39    4.00
  -1  -1  -6  200.08    7.50
   1  -1   6  195.28    7.60
  -1   1  -6  203.18    7.40
   1   1   6  191.28    7.40
   2  -1   6  123.39    4.70
   2  -1   6  119.79    4.70
   2  -1   6  126.69    6.10
   2   1   6  126.89    4.70
   2   1   6  122.99    4.80
   2   1   6  128.99    5.90
   3  -1   6  121.49    4.80
   3  -1   6  125.19    4.60
   3   1   6  124.69    4.80
   3   1   6  123.49    4.70
   4  -1   6    7.10    1.60
  -4  -1  -6    6.90    3.30
   4  -1   6    6.20    1.60
  -4   1  -6    6.00    3.00
   4   1   6    7.00    1.80
   4   1   6    7.10    1.60
  -5  -1  -6    3.20    3.10
   5  -1   6    7.60    1.20
   5  -1   6    6.40    1.30
   5   1   6    6.20    1.20
   5   1   6    6.20    1.30
  -5   1  -6    6.30    3.60
   5   2  -6   -1.10    1.10
  -5   2   6    3.40    2.80
  -4  -2   6   36.30    2.50
  -4  -2   6   43.60    2.90
   4  -2  -6   40.90    3.20
  -4  -2   6   40.00    4.20
  -4   2   6   41.60    3.60
  -4   2   6   45.10    2.60
  -4   2   6   44.00    2.80
   4   2  -6   42.10    2.60
  -3  -2   6   16.20    2.50
   3  -2  -6   20.80    3.50
  -3  -2   6   18.10    2.00
  -3  -2   6   21.70    3.50
  -3   2   6   20.80    2.80
  -3   2   6   15.80    2.30
  -3   2   6   12.10    2.60
  -2  -2   6   40.60    3.30
  -2  -2   6   39.90    3.40
  -2  -2   6   44.50    2.70
  -2  -2   6   46.30    3.00
  -2   2   6   45.00    3.00
  -2   2   6   42.90    2.50
  -2   2   6   43.20    3.10
  -1  -2   6  146.99    6.10
  -1   2   6  161.18    5.70
   0  -2  -6   19.80    2.40
   0  -2  -6   24.30    3.00
   0  -2   6   19.20    3.70
   0   2  -6   21.60    3.20
   0   2   6   16.40    2.60
   0   2  -6   14.70    2.20
  -1  -2  -6    1.20    1.40
   1  -2   6   -0.20    2.90
   1   2   6    4.20    2.10
  -1   2  -6    2.20    1.40
   2  -2   6   14.50    2.10
   2  -2   6   14.70    2.10
   2  -2   6   17.20    4.40
   2   2   6   16.40    2.50
   2   2   6   18.10    2.30
   2   2   6   18.10    3.60
   3  -2   6   59.69    2.80
   3  -2   6   59.99    2.90
   3   2   6   53.99    3.00
   3   2   6   53.49    2.90
   4  -2   6    5.10    1.60
   4  -2   6    6.20    1.60
  -4  -2  -6    4.30    3.10
  -4   2  -6    5.10    3.10
   4   2   6    7.30    1.70
   4   2   6    6.00    1.60
   5  -2   6    4.50    1.30
   5  -2   6    2.20    0.70
  -5  -2  -6    2.40    3.00
   5   2   6    4.90    1.20
   5   2   6    2.10    0.70
   5   3  -6    7.80    1.80
  -5   3   6    5.20    2.60
  -4  -3   6   43.00    2.90
  -4  -3   6   37.00    2.60
  -4  -3   6   41.90    4.60
  -4   3   6   40.10    2.70
  -4   3   6   39.80    3.60
   4   3  -6   39.80    2.60
  -4   3   6   42.50    2.70
  -3  -3   6   69.29    3.80
  -3  -3   6   74.69    3.40
  -3  -3   6   78.39    4.70
  -3   3   6   76.99    4.10
  -3   3   6   71.09    3.30
  -3   3   6   73.89    3.60
  -2  -3   6   35.10    2.80
  -2  -3   6   33.10    2.60
  -2  -3   6   37.50    3.00
  -2  -3   6   31.10    3.50
  -2   3   6   31.80    2.40
  -2   3   6   34.00    2.70
  -2   3   6   35.90    2.80
  -1   3   6  226.78    7.80
   0  -3  -6    0.20    1.20
   0  -3  -6   -0.20    1.00
   0   3  -6    1.00    1.40
   0   3  -6    0.90    0.90
   0   3   6   -0.90    1.60
  -1  -3  -6  130.09    5.70
   1  -3   6  110.19    6.20
  -1   3  -6  123.19    5.50
   1   3   6  128.09    5.40
   2  -3   6   35.10    2.40
   2  -3   6   38.70    2.50
   2   3   6   36.50    2.90
   2   3   6   33.40    2.60
   2   3   6   31.10    3.40
   3  -3   6  248.48    8.40
   3  -3   6  249.68    8.40
   3   3   6  255.07    8.50
   3   3   6  253.27    8.60
   4  -3   6   30.80    3.00
   4  -3   6   30.30    2.10
  -4  -3  -6   34.00    5.20
   4   3   6   28.80    2.00
  -4   3  -6   22.40    4.10
   4   3   6   27.60    2.10
   5  -3   6    3.30    1.10
   5  -3   6    4.10    1.40
  -5  -3  -6   -0.50    2.70
   5   3   6    3.10    1.10
   5   3   6    2.90    0.80
  -5   4   6    3.50    2.40
   5   4  -6    4.60    1.60
  -4  -4   6    1.10    1.20
  -4  -4   6    0.80    1.40
  -4   4   6    1.90    1.10
  -4   4   6    1.20    2.10
  -4   4   6    0.70    1.10
   4   4  -6    0.60    1.10
  -3  -4   6    0.40    1.00
  -3  -4   6    0.90    1.30
  -3  -4   6   -1.80    3.20
  -3   4   6    0.60    1.10
  -3   4   6    0.30    1.00
  -3   4   6    1.20    1.70
  -2  -4   6  102.59    4.50
  -2  -4   6  101.49    4.60
  -2  -4   6  102.49    4.30
  -2   4   6  104.59    4.50
  -2   4   6  103.79    4.20
  -2   4   6  104.59    4.40
  -1   4   6  106.59    4.30
   0  -4  -6   91.29    4.60
   0  -4  -6   97.39    4.00
   0   4  -6   94.39    4.00
   0   4  -6   88.29    4.80
   0   4   6   91.09    4.10
  -1  -4  -6    4.50    1.50
   1  -4   6   -7.10    6.00
   1   4   6    6.50    2.70
  -1   4  -6    3.90    1.40
   2  -4   6   59.89    3.00
   2  -4   6   68.79    3.10
   2   4   6   62.59    3.20
   2   4   6   61.89    3.60
   2   4   6   64.09    4.20
   3  -4   6   10.60    1.80
   3  -4   6    7.10    1.80
  -3   4  -6   15.00    4.20
   4  -4   6    1.40    1.00
  -4  -4  -6   -0.50    3.20
   4  -4   6    1.10    1.00
   4   4   6    1.30    1.00
   4   4   6    2.90    1.60
  -4   4  -6    6.50    3.00
  -5  -4  -6    1.30    2.70
   5  -4   6    1.80    0.70
   5   4   6    0.30    0.70
   5   4   6    0.20    0.80
   5   5  -6   26.10    1.80
  -5   5   6   25.00    3.30
  -4  -5   6  134.99    4.90
  -4  -5   6  124.49    5.20
  -4   5   6  128.29    5.70
  -4   5   6  128.39    5.00
   4   5  -6  129.49    4.90
  -4   5   6  123.89    4.90
  -3  -5   6   40.30    3.10
  -3  -5   6   41.10    2.60
  -3   5   6   40.60    2.50
  -3   5   6   41.90    3.20
  -3   5   6   41.30    4.00
  -2  -5   6   90.79    3.90
  -2  -5   6   83.89    4.20
  -2  -5   6   86.59    3.90
  -2   5   6   89.59    4.00
  -2   5   6   83.09    3.90
  -2   5   6   85.19    3.60
  -1   5   6  112.69    4.50
   0   5   6   36.50    2.70
   0   5  -6   38.50    2.80
   0   5  -6   37.10    3.90
   1  -5   6   47.60    3.10
  -1  -5  -6   47.40    4.10
   1  -5   6   44.70    2.80
   1   5   6   43.60    3.20
  -1   5  -6   46.60    4.10
   2  -5   6   97.39    3.90
   2  -5   6  100.99    4.00
   2   5   6  100.19    4.10
   2   5   6   98.29    4.50
   2   5   6   96.79    5.10
   3  -5   6    3.00    1.10
   3  -5   6    3.30    1.10
   3   5   6    3.60    1.50
  -3   5  -6    6.30    3.50
   3   5   6    6.70    1.90
   4  -5   6   18.80    1.80
  -4  -5  -6   18.60    4.10
   4  -5   6   19.10    1.80
   4   5   6   21.10    1.90
   4   5   6   15.70    2.80
  -4   5  -6   19.00    4.40
   5  -5   6    1.30    0.90
  -5  -5  -6    2.40    2.80
   5  -5   6    0.10    0.70
   5   5   6    0.40    0.80
   5   5   6    1.70    0.90
  -5   6   6   25.10    3.40
   5   6  -6   28.50    1.80
  -4  -6   6    8.30    2.60
  -4  -6   6    9.40    2.00
   4   6  -6    6.60    1.80
  -4   6   6    8.30    2.80
  -4   6   6   10.40    2.00
  -4   6   6   10.70    2.20
  -3  -6   6  524.25   16.20
  -3  -6   6  507.65   16.50
  -3   6   6  510.45   16.10
  -3   6   6  514.65   16.80
  -3   6   6  497.75   16.30
  -2  -6   6   40.40    2.80
  -2  -6   6   41.60    3.20
  -2  -6   6   38.60    2.70
  -2   6   6   39.30    2.60
  -2   6   6   40.20    2.70
  -2   6   6   38.90    2.40
  -1  -6   6   20.10    2.90
  -1   6   6   17.40    2.00
   0  -6  -6  134.39    5.90
   0   6  -6  142.49    5.40
   0   6   6  140.79    5.30
   0   6  -6  134.09    6.20
   1  -6   6   19.50    2.40
   1  -6   6   22.80    2.50
  -1   6  -6   16.80    3.90
   1   6   6   20.70    2.60
   2  -6   6   16.70    1.90
   2  -6   6   18.00    2.10
   2   6   6   24.10    2.30
   2   6   6   18.90    3.20
   3  -6   6   -0.90    1.00
   3  -6   6   -0.20    1.00
  -3   6  -6    3.00    3.80
   3   6   6    0.40    1.50
   3   6   6    0.30    1.00
   4  -6   6    1.20    0.90
   4  -6   6    0.60    1.20
  -4  -6  -6    1.00    2.70
   4   6   6   -0.50    1.10
  -4   6  -6    1.10    3.20
  -5  -6  -6    3.20    2.90
   5  -6   6    0.50    0.90
   5  -6   6   -0.40    0.60
   5   6   6   -0.10    0.60
   5   6   6    1.40    1.00
  -5   7   6    0.40    2.10
  -4  -7   6   47.60    2.70
  -4  -7   6   42.00    3.30
  -4   7   6   51.79    2.90
  -4   7   6   49.99    3.60
  -4   7   6   48.70    2.80
   4   7  -6   45.10    2.60
  -3  -7   6   15.90    2.30
  -3  -7   6   23.50    2.60
  -3   7   6   16.40    2.60
  -3   7   6   21.50    2.00
  -3   7   6   19.40    2.20
  -2  -7   6    1.90    1.20
  -2  -7   6    2.70    1.10
  -2  -7   6    0.60    1.40
  -2   7   6    1.30    1.30
  -2   7   6    0.90    1.00
  -2   7   6    0.50    0.80
  -1  -7   6   92.39    4.30
  -1  -7   6   91.39    4.10
  -1  -7   6  102.99    4.30
  -1   7   6   91.19    3.80
  -1   7   6   94.39    3.90
   0   7   6   51.29    2.90
   0   7  -6   45.90    3.40
   1  -7   6  192.68    6.70
   1  -7   6  190.18    6.70
   1   7   6  208.58    7.40
   2  -7   6    2.00    1.10
   2  -7   6    2.60    1.10
   2   7   6    0.60    1.20
   2   7   6    1.50    2.40
   3  -7   6    6.80    1.70
   3  -7   6   11.30    1.90
  -3   7  -6   11.10    3.70
   3   7   6    7.90    1.90
   3   7   6    7.60    2.60
   4   7   6    1.10    1.10
  -4   7  -6    0.90    4.00
  -5  -7  -6    6.60    3.10
   5  -7   6    3.90    1.10
   5   7   6    7.10    1.80
  -5   8   6   24.60    2.80
   5   8  -6   27.00    1.60
  -4  -8   6    3.30    1.60
  -4  -8   6    7.30    1.90
  -4   8   6    4.10    1.10
  -4   8   6    9.90    2.70
   4   8  -6    4.60    1.20
  -4   8   6    4.50    1.20
  -3  -8   6  227.28    7.70
  -3  -8   6  221.48    8.00
  -3   8   6  218.48    7.60
  -3   8   6  224.18    8.30
  -3   8   6  226.38    7.90
  -2  -8   6    4.70    1.30
  -2  -8   6    4.50    1.60
  -2  -8   6    4.40    1.10
  -2   8   6    3.50    0.80
  -2   8   6    4.50    1.50
  -2   8   6    3.60    1.20
  -1  -8   6   12.80    2.80
  -1  -8   6   13.00    2.30
  -1  -8   6   16.50    2.50
  -1   8   6   17.10    1.80
  -1   8   6   15.50    1.90
  -1   8   6    9.90    2.60
   0   8  -6   78.19    4.10
   0   8   6   75.59    3.60
   1  -8   6    0.60    1.10
   1  -8   6    2.00    1.10
   1   8   6    0.70    1.70
   2  -8   6    5.90    1.80
   2  -8   6    4.00    1.00
   2   8   6    4.60    1.30
   3  -8   6    2.60    1.20
   3  -8   6    2.00    1.00
   3   8   6    1.10    1.80
   3   8   6    1.20    1.10
  -3   8  -6    5.80    3.80
   4  -8   6    4.40    1.50
   4   8   6    3.30    1.20
  -4   8  -6   -1.30    4.30
   5  -8   6    0.70    1.00
   5  -8   6    2.20    0.70
  -5   9   6   37.90    3.10
   5   9  -6   47.30    2.10
  -4  -9   6   60.29    2.90
  -4   9   6   57.39    3.70
  -4   9   6   54.39    4.00
  -4   9   6   53.39    2.90
   4   9  -6   53.99    2.70
  -3  -9   6    2.30    1.50
  -3  -9   6    0.70    1.10
  -3   9   6    1.70    0.90
  -3   9   6   -0.10    1.50
  -3   9   6    0.10    2.00
  -2  -9   6  148.29    5.70
  -2  -9   6  139.69    5.50
  -2  -9   6  143.09    5.40
  -2   9   6  145.89    5.20
  -2   9   6  142.79    5.50
  -2   9   6  145.39    5.70
  -1  -9   6   19.40    2.40
  -1  -9   6   15.10    2.40
  -1   9   6   17.50    2.10
  -1   9   6   20.20    1.90
  -1   9   6   19.80    2.60
   0  -9   6   40.00    3.50
   0  -9   6   48.10    2.90
   0   9  -6   48.20    3.80
   0   9   6   48.20    2.80
   1  -9   6   17.80    4.40
   1  -9   6    9.80    2.10
   1  -9   6   14.30    2.00
   1   9   6   12.60    2.40
   2  -9   6   10.30    1.70
   2  -9   6   13.30    1.90
   2   9   6   11.40    2.20
   2   9   6    9.10    2.60
   3  -9   6    1.60    1.00
   3  -9   6    3.10    1.10
   3   9   6    1.90    2.70
   3   9   6    2.10    1.00
   3   9   6    1.40    1.90
   4  -9   6    4.10    1.40
   4  -9   6    5.30    1.60
   4   9   6    2.90    1.30
   4   9   6    1.80    0.90
   5  -9   6    5.30    1.90
   5  -9   6    3.40    1.00
   5   9   6    4.60    1.00
   5  10  -6    9.30    1.50
  -5  10   6    8.90    2.70
  -4 -10   6   99.99    3.90
   4  10  -6   93.29    4.70
  -4  10   6   99.59    4.70
  -4  10   6   92.29    4.40
  -3 -10   6   18.90    2.20
  -3 -10   6   19.90    2.90
  -3  10   6   19.50    2.00
  -3  10   6   13.90    2.50
  -3  10   6   15.40    2.00
  -2 -10   6  126.39    5.20
  -2 -10   6  129.19    5.00
  -2 -10   6  121.69    4.80
  -2  10   6  126.49    4.90
  -2  10   6  126.19    5.20
  -2  10   6  125.59    4.60
  -1 -10   6    7.90    1.40
  -1 -10   6    9.20    1.80
  -1 -10   6   10.00    2.70
  -1 -10   6   12.40    2.20
  -1  10   6   10.30    1.80
  -1  10   6    9.50    2.50
  -1  10   6   11.40    2.00
   0 -10   6    3.30    1.40
   0 -10   6    4.20    1.40
   0 -10   6    3.40    1.50
   0  10   6    7.00    2.00
   0  10  -6   12.70    3.90
   0  10   6    4.40    1.50
   1 -10   6   10.70    2.00
   1 -10   6    9.20    1.90
   1 -10   6   12.00    3.90
   1  10   6   10.20    2.40
   1  10   6    8.60    2.10
   2 -10   6    2.40    1.10
   2 -10   6    1.80    1.00
   2  10   6    2.90    1.20
   2  10   6    1.40    2.10
   3 -10   6    6.20    1.60
   3 -10   6    7.10    1.80
   3  10   6    7.80    1.80
   3  10   6    7.90    3.00
   4 -10   6    9.40    1.60
   4 -10   6   10.40    1.40
   4  10   6    5.70    1.50
   4  10   6    8.30    1.50
   5 -10   6    8.20    1.10
   5  10   6    6.50    1.00
  -5  11   6    0.90    2.00
   5  11  -6    1.00    0.70
  -4  11   6    9.80    2.40
   4  11  -6    7.40    1.60
  -3 -11   6  167.18    6.50
  -3 -11   6  165.58    6.10
  -3  11   6  170.38    7.40
  -3  11   6  168.78    6.70
  -3  11   6  165.58    5.90
  -2 -11   6   43.80    2.90
  -2 -11   6   42.00    3.00
  -2 -11   6   45.20    2.60
  -2  11   6   43.70    2.70
  -2  11   6   43.20    2.40
  -2  11   6   42.60    2.70
  -1 -11   6    7.70    2.20
  -1 -11   6    6.40    1.70
  -1 -11   6    7.20    1.80
  -1 -11   6    9.60    2.60
  -1  11   6    6.60    1.80
  -1  11   6    7.60    2.30
  -1  11   6    6.80    1.60
   0 -11   6   88.19    3.60
   0 -11   6   78.39    4.00
   0 -11   6   81.79    3.70
   0  11   6   84.39    3.60
   0  11  -6   81.09    5.40
   0  11   6   86.09    3.90
   1 -11   6    0.20    1.10
   1 -11   6    0.80    1.10
   1 -11   6    3.10    1.90
   1  11   6   -0.90    1.50
   1  11   6    1.20    1.70
   1  11   6    1.70    2.20
   2 -11   6   44.90    2.50
   2 -11   6   47.40    2.50
   2  11   6   43.60    3.10
   2  11   6   46.80    3.70
   3 -11   6   12.30    1.90
   3 -11   6   15.60    1.70
   3  11   6   15.60    2.00
   3  11   6   15.80    3.80
   4 -11   6   29.40    2.00
   4 -11   6   26.80    1.80
   4  11   6   28.30    1.90
   5 -11   6    1.20    0.70
   5  11   6    1.20    0.60
   5  12  -6   12.60    1.20
  -5  12   6    8.90    2.80
  -4 -12   6    6.80    2.00
  -4  12   6    5.60    2.00
  -3 -12   6   35.50    3.20
  -3 -12   6   29.00    2.60
  -3  12   6   32.70    2.20
  -3  12   6   34.10    3.50
  -3  12   6   29.60    2.30
  -2 -12   6    8.40    2.00
  -2 -12   6    7.50    2.40
  -2 -12   6    7.80    2.00
  -2  12   6    7.70    1.70
  -2  12   6    6.80    1.90
  -2  12   6    7.30    1.80
  -1 -12   6  121.09    4.90
  -1 -12   6  104.99    4.70
  -1 -12   6  119.29    4.70
  -1  12   6  122.69    4.90
  -1  12   6  114.59    4.70
  -1  12   6  114.19    4.30
   0 -12   6  168.38    6.40
   0 -12   6  168.48    6.00
   0 -12   6  150.98    6.40
   0 -12   6  177.48    5.90
   0  12   6  174.08    6.40
   0  12  -6  170.28    7.90
   0  12   6  172.38    5.90
   1 -12   6    9.50    3.20
   1 -12   6   -0.30    1.10
   1 -12   6   -0.30    1.00
   1  12   6    1.40    1.80
   1  12   6    2.00    1.30
   2 -12   6   78.59    4.00
   2 -12   6   94.59    3.70
   2  12   6   98.09    4.10
   2  12   6   90.69    5.00
   3 -12   6   14.90    2.00
   3 -12   6   14.20    1.80
   3  12   6    8.60    3.20
   3  12   6   12.90    2.50
   4 -12   6    1.30    0.80
   4 -12   6    2.50    1.00
   4  12   6    2.20    0.90
  -5  13   6   -3.70    2.30
  -4 -13   6    0.30    1.00
   4  13  -6    0.50    0.80
  -4  13   6    0.40    1.50
  -3 -13   6   54.39    3.50
  -3 -13   6   52.69    3.00
  -3  13   6   50.59    2.70
  -3  13   6   51.39    2.80
  -3  13   6   45.00    3.30
  -2 -13   6    6.30    2.00
  -2 -13   6    8.30    1.90
  -2 -13   6    8.50    2.10
  -2  13   6    7.00    1.90
  -2  13   6    7.00    1.80
  -2  13   6    7.60    2.20
  -1 -13   6    0.30    1.00
  -1 -13   6   -2.00    1.10
  -1 -13   6    0.50    1.20
  -1 -13   6   -1.90    1.30
  -1  13   6    0.60    1.10
  -1  13   6    0.10    0.70
  -1  13   6   -0.90    1.40
   0 -13   6   10.40    1.90
   0 -13   6   10.40    1.90
   0 -13   6    8.40    1.80
   0  13   6   11.00    2.20
   0  13   6   15.60    1.90
   1 -13   6    0.00    1.00
   1 -13   6   -1.00    1.00
   1 -13   6    0.40    1.70
   1  13   6   -2.00    1.90
   1  13   6   -2.00    1.20
   2 -13   6    5.80    3.70
   2 -13   6    1.40    1.00
   2  13   6    2.40    1.40
   2  13   6    2.50    2.30
   3 -13   6    8.90    1.90
   3 -13   6   14.50    1.70
   3  13   6    9.10    3.60
   3  13   6    9.90    1.90
   4 -13   6    1.40    0.80
   4 -13   6    0.80    0.90
   4  13   6    1.00    1.00
   5  14  -6    0.50    0.60
  -4 -14   6   -0.70    1.00
   4  14  -6    0.00    0.90
  -4  14   6   -0.20    1.50
  -3 -14   6   58.59    3.60
  -3 -14   6   58.29    3.10
  -3  14   6   50.99    3.30
  -3  14   6   57.79    3.20
   3  14  -6   50.89    3.90
  -3  14   6   58.89    2.80
  -2 -14   6    6.10    2.00
  -2 -14   6    7.90    1.90
  -2 -14   6   12.10    2.50
  -2  14   6   10.00    1.70
  -2  14   6   13.00    1.90
  -2  14   6   10.20    2.10
  -1 -14   6   61.89    3.40
  -1 -14   6   54.49    3.10
  -1 -14   6   63.29    3.00
  -1 -14   6   60.49    3.30
  -1  14   6   58.59    2.80
  -1  14   6   60.39    3.20
  -1  14   6   56.99    3.40
   0 -14   6   40.00    2.40
   0 -14   6   44.00    3.20
   0 -14   6   31.50    3.70
   0 -14   6   37.20    2.40
   0  14   6   37.40    2.80
   0  14   6   35.90    2.30
   1 -14   6   12.60    2.90
   1 -14   6    9.20    1.80
   1 -14   6    9.40    1.80
   1  14   6   13.70    3.50
   1  14   6    8.30    2.40
   2 -14   6   74.19    3.30
   2 -14   6   69.39    4.70
   2 -14   6   73.59    3.20
   2  14   6   73.19    4.50
   2  14   6   77.39    3.70
   3 -14   6    8.70    1.80
   3 -14   6    6.70    1.70
   3  14   6    5.40    1.90
   3  14   6    4.10    3.00
   4 -14   6   14.60    1.60
   4 -14   6   13.40    1.70
   4  14   6   13.30    1.60
   5  15  -6   10.40    1.10
  -4 -15   6    2.50    1.00
   4  15  -6    2.40    0.90
  -4  15   6    2.20    1.70
  -3 -15   6    5.30    1.20
  -3 -15   6    9.70    2.80
  -3  15   6    4.60    1.70
   3  15  -6    4.60    1.80
  -3  15   6    5.40    1.70
  -2 -15   6  213.58    7.30
  -2 -15   6  213.38    7.30
  -2 -15   6  211.78    7.60
  -2  15   6  203.38    7.70
  -2  15   6  211.58    7.10
  -2  15   6  212.88    7.40
  -1 -15   6   12.40    2.50
  -1 -15   6   18.40    2.50
  -1 -15   6   19.40    2.10
  -1 -15   6   16.30    2.10
  -1  15   6   18.80    2.40
  -1  15   6   19.50    1.70
  -1  15   6   21.90    3.50
   0 -15   6   -0.60    1.70
   0 -15   6    1.30    1.10
   0 -15   6    0.50    1.00
   0 -15   6    1.00    1.40
   0  15   6    0.90    0.90
   0  15   6   -1.20    1.50
   1 -15   6    1.20    1.50
   1 -15   6    0.60    1.00
   1 -15   6    0.30    1.00
   1  15   6    1.10    1.10
   1  15   6    2.70    1.90
   2 -15   6    0.60    1.00
   2 -15   6   -0.50    1.00
   2 -15   6    0.80    2.00
   2  15   6   -2.30    2.30
   2  15   6    0.30    1.40
   3 -15   6   12.60    1.70
   3 -15   6   14.50    1.70
   3  15   6   13.50    3.80
   3  15   6   11.30    2.00
   4 -15   6    2.00    0.90
   4 -15   6    1.50    0.80
   4  15   6    1.00    0.80
   5  16  -6    0.00    0.60
  -4 -16   6    6.50    1.80
   4  16  -6    5.10    1.30
  -4  16   6    3.20    1.80
  -3 -16   6    1.10    1.50
  -3 -16   6    0.90    1.10
  -3  16   6   -0.60    1.60
  -3  16   6    0.40    0.90
   3  16  -6   -0.20    1.60
  -2 -16   6  242.78    8.20
  -2 -16   6  244.18    8.20
  -2 -16   6  237.18    8.40
  -2  16   6  231.08    8.60
  -2  16   6  236.88    8.00
  -2  16   6  245.38    8.30
  -1 -16   6   26.90    2.80
  -1 -16   6   33.50    3.00
  -1 -16   6   33.90    2.40
  -1 -16   6   29.70    2.60
  -1  16   6   31.80    2.30
  -1  16   6   30.10    2.60
  -1  16   6   32.10    2.60
   0 -16   6   16.20    2.00
   0 -16   6   18.70    2.70
   0 -16   6   17.50    3.20
   0 -16   6   15.00    2.10
   0  16   6   16.60    1.80
   0  16   6   14.50    2.50
   1 -16   6   14.00    1.80
   1 -16   6   15.30    3.00
   1 -16   6   13.90    1.90
   1  16   6   17.80    2.80
   1  16   6   12.90    2.20
   2 -16   6    7.70    1.70
   2 -16   6   12.20    1.80
   2 -16   6   12.70    3.40
   2  16   6   10.50    2.90
   2  16   6   13.80    2.50
   3 -16   6   19.30    1.90
   3 -16   6   19.70    2.00
   3  16   6   17.60    2.10
   3  16   6   17.00    4.00
  -4 -16  -6   -2.30    2.70
   4 -16   6    0.90    0.80
   4 -16   6   -0.20    0.90
   4  16   6   -0.20    0.80
  -4 -17   6   15.30    1.90
   4  17  -6   13.20    1.40
  -4  17   6    9.60    2.40
  -3 -17   6    3.80    1.10
  -3 -17   6    8.40    2.70
  -3  17   6    3.30    0.90
   3  17  -6    1.30    1.50
  -3  17   6    7.90    4.00
  -2 -17   6   -1.70    0.90
  -2 -17   6   -0.90    1.30
  -2 -17   6   -0.30    1.00
  -2  17   6    0.60    1.50
  -2  17   6    0.20    0.80
  -1 -17   6  163.18    5.90
  -1 -17   6  161.18    5.80
  -1 -17   6  161.98    6.20
  -1 -17   6  162.28    5.70
  -1  17   6  156.38    5.60
  -1  17   6  152.68    6.30
   0 -17   6   11.60    3.10
   0 -17   6   12.70    3.10
   0  17   6    7.40    2.50
   0  17   6   12.90    2.50
   1 -17   6   47.80    2.60
   1 -17   6   44.90    3.20
   1 -17   6   43.20    2.50
   1  17   6   41.20    3.50
   1  17   6   44.70    2.70
   2 -17   6   21.40    3.40
   2 -17   6   23.50    2.20
   2 -17   6   24.80    2.10
   2  17   6   23.70    3.70
   2  17   6   23.60    2.70
   3 -17   6    1.40    0.90
   3 -17   6    1.70    1.00
   3  17   6    4.40    3.70
   3  17   6    1.80    1.10
   4 -17   6   21.10    1.50
  -4 -17  -6   14.90    4.10
   4 -17   6   17.00    1.80
   4  17   6   16.50    1.50
  -4 -18   6    0.70    0.90
   4 -18  -6    0.50    0.90
  -4  18   6   -0.50    1.70
   4  18  -6    1.20    0.80
  -3 -18   6    3.40    1.60
  -3 -18   6    2.20    1.10
  -3  18   6    2.10    0.90
   3  18  -6    3.60    1.50
  -3  18   6    2.40    1.70
  -2 -18   6  234.08    7.90
  -2 -18   6  232.18    7.80
  -2 -18   6  235.08    8.10
  -2  18   6  227.48    7.60
  -2  18   6  200.88   10.00
  -1 -18   6   29.70    2.30
  -1 -18   6   30.30    2.30
  -1 -18   6   25.10    2.80
  -1 -18   6   22.20    2.50
  -1  18   6   29.10    2.70
  -1  18   6   29.80    2.00
   0 -18   6    3.80    1.30
   0 -18   6    2.40    1.10
   0 -18   6    1.30    1.00
   0  18   6    2.60    0.80
   0  18   6    0.40    1.70
   1 -18   6    8.20    1.70
   1 -18   6    8.10    2.50
   1 -18   6    8.10    2.00
   1  18   6   11.10    3.40
   2 -18   6   34.10    2.20
   2 -18   6   31.70    3.40
   2  18   6   34.60    4.00
   2  18   6   33.30    2.90
   3  18   6   37.00    2.70
  -4 -18  -6    1.30    3.30
   4 -18   6    0.30    0.70
   4  18   6   -0.60    0.80
   4 -19  -6    1.10    1.00
  -4 -19   6    0.80    0.90
   4  19  -6    1.50    0.80
  -4  19   6    1.20    1.90
  -3 -19   6   -0.30    1.00
  -3  19   6    0.60    0.80
  -3  19   6   -0.40    1.70
  -2 -19   6   -0.30    1.40
  -2 -19   6    1.40    1.00
  -2 -19   6    1.30    1.00
  -2  19   6    2.50    1.80
  -2  19   6    2.20    1.00
  -1 -19   6   91.09    4.30
  -1 -19   6   98.49    3.90
  -1 -19   6   86.19    4.00
  -1  19   6   93.99    4.60
  -1  19   6   91.59    3.60
   0 -19   6   -1.30    1.10
   0 -19   6    0.30    1.00
   0 -19   6    2.20    1.30
   0 -19   6   -1.20    1.50
   0  19   6    0.50    0.80
   0  19   6   -1.00    1.80
   1 -19   6   28.00    2.70
   1 -19   6   28.70    2.20
   1 -19   6   26.50    2.20
   1  19   6   24.10    3.50
   2 -19   6   11.40    3.00
   2 -19   6    9.60    1.70
   2 -19   6    8.50    1.70
   2  19   6    8.40    2.50
   2  19   6   11.10    3.70
   3 -19   6   12.30    1.70
   3 -19   6   13.60    1.50
   3  19   6   16.00    1.90
  -4 -19  -6   -5.20    3.60
   4 -19   6    2.10    0.80
   4  19   6    4.30    1.20
  -4 -20   6    0.80    0.90
   4 -20  -6    1.10    0.70
  -4  20   6    2.70    1.90
   4  20  -6    1.90    0.80
  -3 -20   6   -3.10    1.60
   3  20  -6    1.10    1.20
  -3  20   6    1.60    2.00
  -3  20   6    0.80    0.90
  -2 -20   6   22.40    2.80
  -2 -20   6   29.30    2.10
  -2 -20   6   23.70    2.10
  -2  20   6   24.90    2.80
  -2  20   6   27.40    2.30
  -1 -20   6   67.79    3.60
  -1 -20   6   62.49    3.40
  -1 -20   6   67.89    3.20
  -1  20   6   67.49    3.90
  -1  20   6   68.49    3.00
   0 -20   6    9.80    3.00
   0 -20   6    6.70    1.30
   0 -20   6    6.00    1.10
   0 -20   6   10.80    2.50
   0  20   6    8.50    2.30
   0  20   6    4.90    1.60
   1 -20   6   -0.20    1.30
   1 -20   6    0.50    1.10
   1 -20   6   -0.60    1.70
   2 -20   6    1.20    1.00
   2 -20   6    0.20    1.60
   2 -20   6    1.50    1.00
   2  20   6    0.40    1.40
   2  20   6    2.50    2.90
   3 -20   6    1.50    1.00
   3 -20   6    0.30    0.90
   3  20   6    1.10    1.00
   4 -20   6    1.60    0.90
   4  20   6    0.40    1.00
  -4 -21   6    5.60    1.60
   4 -21  -6    2.50    0.90
   4  21  -6    4.10    1.30
  -4  21   6    0.60    2.10
  -3 -21   6    6.20    1.70
   3  21  -6    8.10    1.90
  -3  21   6    8.30    2.60
  -3  21   6    8.00    1.70
  -2 -21   6   38.50    2.30
  -2 -21   6   33.20    2.80
  -2 -21   6   34.00    2.30
  -2  21   6   32.40    3.10
  -2  21   6   35.50    2.30
  -1 -21   6    6.90    2.10
  -1 -21   6    9.90    2.60
  -1 -21   6   13.40    2.00
  -1  21   6   11.40    2.70
  -1  21   6   13.30    1.60
   0 -21   6   22.40    3.10
   0 -21   6   26.00    2.30
   0 -21   6   27.50    2.70
   0 -21   6   23.40    2.20
   0  21   6   22.90    1.90
   0  21   6   23.40    3.10
   1 -21   6   34.20    2.40
   1 -21   6   37.90    3.00
   1 -21   6   36.60    2.80
   1  21   6   34.40    3.80
   2 -21   6   46.90    2.50
  -2 -21  -6   42.80    5.40
   2 -21   6   42.90    2.60
   2 -21   6   47.40    3.20
   2  21   6   45.30    3.10
   2  21   6   45.30    4.20
   3 -21   6   18.50    1.70
   3 -21   6   21.40    1.80
   3  21   6   21.20    1.90
   4 -21   6   -0.10    1.00
   4  21   6    0.00    0.60
  -4 -22   6    2.10    0.80
   4 -22  -6    3.30    1.10
   4  22  -6    2.00    0.70
  -4  22   6   -1.50    2.30
  -3 -22   6   -1.00    0.80
   3 -22  -6    0.60    0.90
  -3  22   6   -3.10    2.10
   3  22  -6   -0.40    1.00
  -3  22   6   -0.60    0.90
  -2 -22   6   26.50    2.10
  -2 -22   6   29.30    3.30
  -2 -22   6   26.40    2.60
  -2  22   6   23.10    2.80
   2  22  -6   26.90    2.30
  -2  22   6   27.20    1.90
  -1 -22   6   43.10    3.00
  -1 -22   6   44.60    2.70
  -1 -22   6   42.50    2.80
  -1  22   6   46.30    3.60
   0 -22   6    2.00    1.20
   0 -22   6    2.40    1.50
   0 -22   6    3.60    1.00
   0 -22   6    4.30    2.40
   0  22   6    1.70    2.20
   0  22   6    4.40    1.50
   1 -22   6   57.39    2.90
   1 -22   6   58.59    2.90
   1 -22   6   61.79    3.30
   1  22   6   65.19    4.50
   2 -22   6   59.59    2.70
   2 -22   6   58.29    2.80
   2 -22   6   62.59    3.30
   2  22   6   51.09    4.90
   2  22   6   58.89    4.80
   3 -22   6    2.50    0.90
   3 -22   6    4.80    1.60
   3  22   6    0.50    1.00
   4  22   6    2.80    0.70
   4 -23  -6    0.00    0.60
  -4 -23   6    1.60    0.80
   4  23  -6    0.90    0.70
  -3 -23   6    1.40    0.90
   3 -23  -6    2.00    0.90
  -3  23   6    0.00    1.80
   3  23  -6    1.40    1.10
  -2 -23   6    6.30    1.60
  -2 -23   6    6.50    1.70
  -2 -23   6    8.20    2.20
  -2  23   6    7.40    1.40
  -2  23   6    8.20    2.70
   2  23  -6    8.70    1.80
  -1 -23   6    8.80    2.00
   1 -23  -6    9.10    2.30
  -1 -23   6    8.50    2.30
  -1 -23   6    6.80    2.10
  -1  23   6   11.10    2.90
  -1  23   6   10.30    1.50
   0 -23   6   10.30    1.90
   0 -23   6    5.90    1.50
   0 -23   6    5.30    1.70
   0 -23   6    9.20    2.30
   0  23   6    4.80    2.40
   1 -23   6   80.69    3.40
   1 -23   6   77.49    3.50
   1 -23   6   80.19    3.70
   1  23   6   77.99    5.00
   2 -23   6   21.60    2.30
   2 -23   6   25.70    2.40
  -2 -23  -6   21.10    3.40
   2  23   6   18.80    4.30
   2  23   6   19.70    2.70
   3 -23   6    4.10    1.10
   3 -23   6    7.10    1.60
   3  23   6    2.00    1.00
  -4 -24   6    0.10    0.80
   4 -24  -6    0.20    0.60
   4  24  -6    1.50    0.70
  -3 -24   6   29.80    2.10
   3 -24  -6   26.60    1.70
  -3  24   6   26.30    3.20
   3  24  -6   26.80    2.00
  -2 -24   6   56.29    3.30
  -2 -24   6   53.69    3.20
  -2  24   6   55.39    3.90
   1 -24  -6   40.10    2.60
  -1 -24   6   36.90    2.80
  -1 -24   6   37.40    2.60
  -1 -24   6   40.90    2.60
  -1  24   6   44.40    2.40
  -1  24   6   38.30    3.60
   0 -24   6    3.30    1.30
   0 -24   6    4.10    1.20
   0 -24   6    4.70    1.50
   0 -24   6    6.20    2.20
   0  24   6    3.20    2.30
   1 -24   6   15.20    2.10
   1 -24   6   15.20    1.80
   1 -24   6   19.30    2.20
   1  24   6   14.20    3.80
   2 -24   6    8.20    2.10
  -2 -24  -6   16.10    3.10
   2 -24   6   15.40    1.90
   2 -24   6   10.70    1.70
   2  24   6   12.90    4.30
   2  24   6   13.80    2.80
   3 -24   6    7.10    1.80
   3 -24   6    6.60    1.60
   3  24   6    6.20    1.70
   3 -25  -6   10.80    1.70
  -3 -25   6    9.70    1.50
   3  25  -6    9.10    1.70
  -3  25   6    5.10    2.50
  -2 -25   6   60.69    2.70
  -2 -25   6   57.59    3.10
   2 -25  -6   54.89    2.70
  -2  25   6   58.29    4.00
   2  25  -6   58.99    2.80
  -1 -25   6    2.90    1.20
  -1 -25   6   -0.40    1.00
  -1 -25   6    2.50    1.30
   1 -25  -6    2.30    1.20
  -1  25   6    1.30    2.30
   0 -25   6    8.90    2.70
   0 -25   6   10.60    2.10
   0 -25   6   14.50    2.00
   0  25   6   13.90    3.50
   1 -25   6   47.30    2.50
   1 -25   6   49.70    2.80
   1 -25   6   46.90    2.70
   1  25   6   45.30    4.50
  -2 -25  -6   24.30    3.10
   2 -25   6   25.90    2.10
   2 -25   6   19.30    2.30
   2 -25   6   24.40    1.80
   2  25   6   28.00    5.00
   3 -25   6    7.50    2.20
   3 -25   6    7.10    1.80
   3 -26  -6   17.50    1.40
  -3 -26   6   18.20    1.50
  -3  26   6   16.10    4.00
   3  26  -6   19.80    1.80
   3  26  -6   16.90    1.60
   2 -26  -6   10.00    1.60
  -2 -26   6   10.30    1.60
   2  26  -6    8.30    1.90
  -2  26   6   10.50    3.40
  -1 -26   6    2.60    1.90
   1 -26  -6    1.90    1.20
  -1  26   6    3.20    2.40
   0 -26   6    5.30    1.70
   0 -26   6    8.70    2.50
   0 -26   6    5.90    1.30
   0  26   6    7.00    2.90
   1 -26   6   26.20    2.20
  -1 -26  -6   25.30    2.30
   1 -26   6   18.40    2.10
   1 -26   6   21.30    2.10
   1  26   6   29.40    4.40
  -2 -26  -6   15.40    3.00
   2 -26   6   17.20    2.10
   2 -26   6   14.40    2.10
   2 -26   6   19.10    1.60
   2  26   6   13.50    4.30
   3  26   6   -0.10    1.30
   3 -27  -6    1.70    0.70
  -3 -27   6    1.80    0.70
   3  27  -6    1.90    1.40
   2 -27  -6    2.60    0.80
  -2 -27   6    4.80    1.60
   2  27  -6    3.00    0.90
  -2  27   6    4.70    2.60
  -1 -27   6    0.00    0.90
  -1 -27   6    0.80    1.00
  -1 -27   6   -0.90    1.10
   1 -27  -6    0.80    1.20
  -1  27   6   -1.60    2.60
   0 -27   6   43.20    2.60
   0 -27   6   42.20    2.70
   0 -27   6   35.40    2.80
   0  27   6   42.50    4.60
   1 -27   6    6.90    1.80
   1 -27   6   12.40    1.90
  -1 -27  -6    8.10    1.90
   1  27   6   12.20    3.90
   2 -27   6    1.50    0.90
   2 -27   6    2.00    1.10
   2 -27   6   -0.90    1.20
   2  27   6    4.00    5.40
   3 -28  -6    0.30    0.60
  -3 -28   6   -0.10    0.70
   3  28  -6   -0.10    0.80
   3  28  -6   -0.10    0.90
  -2 -28   6    0.90    0.70
  -2 -28   6    1.10    1.30
   2 -28  -6    0.20    0.80
   2  28  -6    0.20    0.80
  -2  28   6    0.70    3.30
   1 -28  -6    9.90    2.10
  -1 -28   6    7.20    1.60
  -1 -28   6   11.00    1.90
  -1 -28   6    8.00    1.80
  -1  28   6    5.30    4.00
   0 -28   6   11.00    2.50
   0 -28   6    8.20    1.80
   0 -28   6   10.00    2.10
   0  28   6   18.50    4.50
   1 -28   6    0.10    1.20
   1 -28   6    2.10    1.00
   1  28   6    4.80    4.60
   2 -28   6    0.70    1.10
   3 -29  -6   75.89    2.70
   3  29  -6   71.89    2.90
  -2 -29   6   -0.40    2.00
   2 -29  -6    0.70    0.80
  -2 -29   6   -1.10    0.70
  -2  29   6   -3.10    4.80
   2  29  -6    0.60    0.80
   1 -29  -6    8.30    2.50
  -1 -29   6    1.30    1.00
  -1 -29   6    2.00    0.90
   1  29  -6    0.40    0.80
  -1  29   6    2.50    3.60
   0 -29   6   20.60    2.50
   0 -29   6   21.50    2.20
   0 -29   6   13.30    2.20
   0  29   6   16.80    5.50
   1 -29   6    2.20    1.50
  -1 -29  -6    0.70    0.90
   1  29   6    5.50    6.00
   2 -29   6    0.80    1.00
  -2 -30   6    0.10    0.70
  -2 -30   6    2.00    2.60
   2 -30  -6    1.20    1.00
   2  30  -6    0.70    0.70
   2  30  -6    1.10    1.40
  -1 -30   6    0.00    0.90
  -1 -30   6    0.60    0.90
   1  30  -6    0.60    0.80
   0 -30   6   12.50    2.30
   0 -30  -6   18.60    1.70
   0 -30   6   20.40    1.80
   1 -30   6    1.40    1.00
  -1 -30  -6   -0.40    0.90
   2 -30   6   13.60    1.70
  -2 -31   6    2.30    0.80
   2 -31  -6    1.10    0.80
   2 -31  -6    5.40    1.60
   2  31  -6    0.80    0.80
  -1 -31   6    0.40    0.80
   1 -31  -6    2.50    0.90
  -1 -31   6    1.30    1.00
   1  31  -6    2.00    0.80
   0 -31  -6    5.10    1.50
   0 -31   6    6.10    1.70
   1 -31   6   11.70    1.80
  -1 -31  -6   12.00    1.70
   2 -31   6    1.60    1.10
   2 -32  -6    1.40    1.00
  -2 -32   6    1.60    0.60
   2  32  -6    1.80    0.70
   1 -32  -6    5.00    1.10
  -1 -32   6    8.70    1.50
  -1 -32   6    3.40    1.00
   1  32  -6    6.80    1.20
   0 -32   6    1.70    0.90
   0 -32  -6    2.70    1.10
   0  32  -6    1.00    0.70
   1 -32   6    4.80    1.40
  -1 -32  -6    1.90    0.80
   1 -33  -6   23.70    1.50
  -1 -33   6   20.70    1.90
   1  33  -6   20.30    1.40
   0 -33   6    8.10    1.80
   0  33  -6    8.70    1.20
   1 -33   6   -1.10    0.80
  -1 -33  -6    0.50    0.90
  -1  33  -6    1.20    0.90
   0 -34   6   20.60    1.60
   0 -34  -6   21.20    1.40
   0  34  -6   20.30    1.50
  -4   0   7   -4.50    2.90
  -4   0   7    0.30    0.90
  -4   0   7    0.40    1.00
  -3   0   7   -1.50    0.90
  -3   0   7   -0.40    2.30
  -3   0   7   -1.10    1.10
  -2   0   7   -1.70    2.00
  -2   0   7    0.40    1.10
  -2   0   7    0.60    0.80
  -1   0   7    3.00    2.10
  -1   0   7    0.70    0.90
  -1   0   7    0.30    1.40
   0   0   7    4.30    2.50
   0   0  -7   -3.50    1.50
   1   0   7    2.50    1.60
   1   0   7   -5.10    2.80
   1   0   7    0.00    1.30
   2   0   7    7.40    1.90
   2   0   7    6.70    2.20
   2   0   7    5.60    3.10
   3   0   7    0.80    1.10
   3   0   7   -0.30    1.10
   4   0   7   -0.70    0.90
   4   0   7    0.00    0.90
  -4   0  -7   -3.30    3.10
   5   0   7   -1.20    0.70
   5   0   7    0.20    0.70
  -4  -1   7   26.90    4.70
  -4  -1   7   35.40    2.50
  -4  -1   7   31.00    2.20
  -4   1   7   34.10    2.40
  -4   1   7   31.50    3.90
  -4   1   7   36.10    2.20
  -3  -1   7   55.69    3.20
   3  -1  -7   55.19    5.10
  -3  -1   7   59.09    4.30
  -3  -1   7   52.99    2.80
  -3   1   7   52.39    3.80
  -3   1   7   53.49    2.70
  -3   1   7   54.29    3.10
  -2  -1   7   11.60    2.40
  -2  -1   7    5.70    2.40
  -2  -1   7    5.10    1.00
  -2  -1   7   11.80    3.10
  -2   1   7    5.00    1.90
  -2   1   7    6.30    1.70
  -2   1   7    6.20    2.30
  -1  -1   7   19.30    2.90
  -1  -1   7   20.30    2.10
  -1  -1   7   22.70    3.60
  -1   1   7   25.10    2.20
  -1   1   7   21.80    2.80
  -1   1   7   21.70    4.50
   0  -1  -7   97.89    4.90
   0  -1   7   82.29    4.80
   0   1   7   83.69    4.40
   0   1  -7   82.79    5.00
   1  -1   7    2.90    3.10
   1  -1   7    3.50    1.40
   1  -1   7    9.50    2.60
   1   1   7    8.60    2.70
   1   1   7    6.30    1.90
   1   1   7    2.30    2.60
   2  -1   7  124.59    4.90
   2  -1   7  132.19    5.10
   2  -1   7  139.89    6.90
   2   1   7  131.59    5.00
   2   1   7  136.69    6.60
   2   1   7  129.09    5.00
   3  -1   7    7.70    1.90
   3  -1   7    8.00    2.10
   3   1   7   10.00    1.80
   4  -1   7    0.50    0.90
  -4  -1  -7    1.70    3.10
   4  -1   7    1.50    0.90
   4   1   7   -1.00    0.90
  -4   1  -7    1.20    3.30
   4   1   7    0.20    0.80
   5  -1   7    0.20    0.70
   5  -1   7    1.40    0.70
   5   1   7   -1.30    0.80
  -4  -2   7   40.20    2.50
  -4  -2   7   41.30    2.60
  -4   2   7   38.10    3.90
  -4   2   7   42.60    2.60
   4   2  -7   42.70    3.00
  -4   2   7   40.80    2.40
  -3  -2   7   61.39    3.30
  -3  -2   7   59.49    2.90
  -3  -2   7   64.69    4.70
  -3   2   7   58.89    3.80
  -3   2   7   56.79    3.20
  -3   2   7   56.29    2.80
  -2  -2   7   14.20    2.70
  -2  -2   7   17.50    2.50
  -2  -2   7   16.20    2.00
  -2   2   7   17.20    2.40
  -2   2   7   14.70    2.50
  -2   2   7   14.60    1.90
  -1  -2   7    3.80    1.20
  -1  -2   7    1.50    1.50
  -1  -2   7    7.10    3.40
  -1   2   7    8.40    2.90
  -1   2   7    1.00    1.00
  -1   2   7    7.40    2.40
   0  -2  -7    5.50    1.90
   0   2   7    8.80    2.30
   0   2  -7    6.80    1.80
   1  -2   7    0.50    5.80
   1  -2   7    2.90    1.40
   1  -2   7   -0.20    1.30
   1   2   7    3.30    1.60
   1   2   7    0.30    2.50
   2  -2   7   30.90    3.30
   2  -2   7   33.70    2.40
   2  -2   7   34.00    5.20
   2   2   7   41.40    4.10
   2   2   7   40.10    2.80
   2   2   7   39.10    2.50
   3  -2   7   28.70    2.20
   3  -2   7   28.20    2.20
   3   2   7   26.80    2.20
   3   2   7   23.50    2.40
   4  -2   7   -0.10    0.80
  -4  -2  -7   -5.50    3.20
   4  -2   7    1.10    0.90
   4   2   7    0.00    1.00
  -4   2  -7    0.10    3.10
   4   2   7    1.10    0.80
   5  -2   7    9.10    1.30
   5  -2   7    3.90    1.10
   5   2   7    6.70    1.10
   5   3  -7    1.70    1.40
  -4  -3   7    6.80    1.80
  -4  -3   7   14.20    2.00
  -4   3   7   12.40    1.80
   4   3  -7   13.80    2.10
  -4   3   7    9.30    1.90
  -4   3   7    9.20    2.50
  -3  -3   7   46.30    2.40
  -3  -3   7   43.90    2.90
  -3   3   7   37.30    2.50
  -3   3   7   43.30    3.40
  -3   3   7   44.10    2.70
  -2  -3   7   47.90    2.90
  -2  -3   7   41.60    2.60
  -2  -3   7   40.70    3.10
  -2   3   7   41.10    2.40
  -2   3   7   40.10    2.90
  -2   3   7   42.90    2.80
  -1  -3   7   56.19    3.10
  -1  -3   7   49.60    3.70
  -1  -3   7   59.99    4.00
  -1   3   7   58.89    3.70
  -1   3   7   59.89    3.40
  -1   3   7   53.89    2.80
   0  -3  -7    9.10    2.00
   0  -3   7   15.80    3.70
   0  -3   7   14.00    4.00
   0   3  -7    7.00    1.90
   0   3   7    9.60    2.40
   0   3   7   11.40    3.00
   1  -3   7   20.60    6.40
   1  -3   7   33.80    2.60
   1  -3   7   34.50    2.50
   1   3   7   31.10    3.40
   1   3   7   34.90    3.20
   2  -3   7    5.40    1.20
   2   3   7    6.60    3.00
   2   3   7   11.10    2.50
   3  -3   7   66.29    3.00
   3  -3   7   60.09    3.50
   3   3   7   64.99    3.30
   3   3   7   68.29    3.30
   4  -3   7    0.10    0.90
   4  -3   7   -0.30    0.80
  -4  -3  -7   -1.80    3.00
   4   3   7   -0.40    1.00
  -4   3  -7    4.30    3.40
   4   3   7   -0.20    0.80
   5  -3   7    4.80    1.40
   5  -3   7    3.10    0.70
   5   3   7    4.70    1.00
   5   4  -7    2.60    1.20
  -4  -4   7   27.90    2.20
  -4   4   7   26.60    3.40
   4   4  -7   27.90    2.70
  -4   4   7   32.10    2.20
  -3  -4   7  262.97    8.90
  -3  -4   7  261.57    9.20
  -3   4   7  281.57    9.60
  -3   4   7  255.77    8.80
  -3   4   7  266.57    9.10
  -2  -4   7    2.50    1.20
  -2  -4   7    3.80    1.30
  -2  -4   7    1.60    0.90
  -2   4   7    2.30    1.10
  -2   4   7    1.40    0.90
  -2   4   7    2.60    1.50
  -1  -4   7   11.30    2.20
  -1  -4   7   10.70    2.90
  -1   4   7    9.80    1.80
  -1   4   7   10.90    2.80
  -1   4   7   12.80    2.20
   0  -4   7  173.18    6.60
   0  -4   7  166.18    6.80
   0  -4  -7  182.18    7.70
   0   4   7  169.58    6.30
   0   4  -7  203.88    7.70
   0   4   7  185.88    6.90
   1  -4   7   25.80    2.40
   1  -4   7   28.10    2.60
   1   4   7   27.40    3.20
   1   4   7   24.30    3.20
   2  -4   7    2.80    1.10
   2   4   7   -1.00    2.50
   2   4   7   10.70    2.80
   3  -4   7    0.80    1.00
   3  -4   7    2.70    1.10
   3   4   7    8.10    2.40
   3   4   7    2.20    1.50
  -3   4  -7    3.40    4.00
   4  -4   7    0.80    0.80
   4  -4   7    1.10    0.90
  -4  -4  -7    0.70    3.00
  -4   4  -7    5.80    4.60
   4   4   7   -0.20    0.80
   4   4   7   -1.40    1.00
   5  -4   7    0.80    0.80
   5  -4   7    1.20    0.70
   5   4   7    1.60    0.60
   5   5  -7    0.70    1.10
  -4   5   7   41.70    2.70
  -4   5   7   44.10    3.70
  -4   5   7   46.70    2.60
  -3  -5   7   59.09    3.00
  -3  -5   7   58.09    3.30
  -3   5   7   57.49    2.90
  -3   5   7   58.79    3.20
  -3   5   7   62.89    3.70
  -2  -5   7    0.60    1.30
  -2  -5   7    0.80    1.20
  -2  -5   7    1.00    0.90
  -2   5   7   -0.10    1.10
  -2   5   7    0.20    0.80
  -2   5   7    1.90    1.50
  -1  -5   7   10.60    2.70
  -1  -5   7    4.20    1.30
  -1   5   7    7.20    1.80
  -1   5   7    6.80    1.60
  -1   5   7    7.10    1.60
   0  -5   7  100.69    4.90
   0  -5   7  101.19    5.00
   0  -5  -7   91.29    6.30
   0  -5   7  104.59    4.50
   0   5   7  106.79    4.60
   0   5   7  105.89    4.20
   1  -5   7   36.10    2.50
   1  -5   7   35.60    2.60
   1   5   7   40.80    3.50
   1   5   7   42.00    3.50
   2  -5   7   81.09    3.40
   2  -5   7   85.99    3.50
   2   5   7   82.69    4.60
   2   5   7   78.49    4.70
   3  -5   7   53.19    2.60
   3  -5   7   47.70    2.50
   3   5   7   49.10    2.70
   3   5   7   44.30    3.00
  -3   5  -7   42.90    6.00
   4  -5   7    6.40    1.40
  -4  -5  -7    7.30    3.10
   4  -5   7    7.20    1.40
  -4   5  -7    5.90    4.20
   4   5   7    3.50    1.20
   5  -5   7    1.30    0.70
   5  -5   7    5.50    1.10
   5   5   7    2.90    1.00
   5   6  -7    9.10    1.60
  -4  -6   7   95.39    4.10
  -4  -6   7   98.99    4.70
  -4   6   7   91.99    4.70
  -4   6   7   96.19    3.80
  -3  -6   7    4.00    1.30
  -3  -6   7    4.30    1.00
  -3   6   7    7.30    1.60
  -3   6   7    4.50    2.60
  -3   6   7    6.50    1.80
  -2  -6   7  153.48    5.80
  -2  -6   7  159.28    5.80
  -2  -6   7  159.28    6.00
  -2   6   7  157.38    5.60
  -2   6   7  154.68    6.10
  -2   6   7  156.48    5.90
  -1  -6   7   14.70    2.60
  -1  -6   7   18.20    2.60
  -1  -6   7   20.30    2.60
  -1   6   7   17.20    2.20
  -1   6   7   14.00    2.70
  -1   6   7   14.50    1.90
   0  -6   7    3.20    1.30
   0  -6  -7    0.80    2.30
   0  -6   7    3.60    1.70
   0  -6   7    9.20    3.10
   0  -6   7    2.40    1.70
   0   6   7    1.90    1.70
   0   6   7    0.30    1.10
   1  -6   7   15.90    2.10
   1  -6   7   14.00    2.20
   1   6   7   14.00    3.10
   1   6   7   13.70    2.90
   2  -6   7   12.80    1.80
   2  -6   7   13.60    1.80
   2   6   7    9.40    2.90
   2   6   7   11.40    2.30
   3  -6   7   17.40    1.90
   3   6   7   21.80    2.10
  -3   6  -7   15.70    4.50
   3   6   7   16.10    2.60
   4  -6   7   32.20    2.00
  -4  -6  -7   35.40    4.10
   4  -6   7   33.20    2.30
   4   6   7   30.70    2.20
   4   6   7   27.00    1.90
   5   7  -7    3.50    0.90
  -4  -7   7    7.50    2.10
  -4   7   7    5.60    1.10
  -4   7   7    6.20    1.90
  -3  -7   7   37.20    2.80
  -3  -7   7   39.00    2.40
  -3   7   7   39.80    2.30
  -3   7   7   45.20    4.90
  -3   7   7   40.90    3.20
  -2  -7   7  116.99    5.00
  -2  -7   7  119.29    4.80
  -2  -7   7  117.79    4.70
  -2   7   7  122.29    4.50
  -2   7   7  120.89    4.80
  -2   7   7  119.29    5.00
  -1  -7   7    0.80    1.20
  -1  -7   7    1.90    1.20
  -1  -7   7    1.60    1.30
  -1   7   7   -0.70    1.30
  -1   7   7   -2.30    1.30
  -1   7   7    0.90    0.80
   0  -7   7   11.70    2.20
   0  -7   7   15.60    2.50
   0  -7   7   13.40    3.10
   0  -7   7    8.20    2.00
   0   7   7   12.30    2.20
   0   7   7   10.70    2.30
   1  -7   7    7.00    2.40
   1  -7   7    5.70    1.20
   1  -7   7    5.80    1.20
   1   7   7    8.90    2.80
   1   7   7   12.90    3.20
   2  -7   7  114.49    4.40
   2  -7   7  117.79    4.50
   2   7   7  120.59    4.80
   2   7   7  109.99    5.70
   3  -7   7    2.00    1.10
   3  -7   7    1.60    1.10
   3   7   7    5.70    1.80
   3   7   7    0.80    1.70
  -4  -7  -7    3.00    2.80
   4  -7   7    2.20    1.50
   4  -7   7    5.50    1.40
   4   7   7    0.40    0.90
   4   7   7    3.00    1.30
   5   8  -7   -1.30    0.80
  -4  -8   7    1.60    0.90
  -4  -8   7    1.40    1.30
  -4   8   7    1.00    1.00
  -4   8   7    0.90    0.90
   4   8  -7    1.60    0.90
  -4   8   7   -0.10    1.80
  -3  -8   7  157.88    5.80
  -3  -8   7  156.08    6.00
  -3   8   7  159.18    5.60
  -3   8   7  160.48    6.00
  -3   8   7  153.18    6.40
  -2  -8   7   75.79    3.60
  -2  -8   7   74.39    3.90
  -2   8   7   74.19    3.80
  -2   8   7   71.59    4.70
  -1  -8   7    6.80    1.50
  -1  -8   7    2.30    2.50
  -1  -8   7   11.10    2.20
  -1  -8   7    9.20    2.30
  -1   8   7    6.90    2.30
  -1   8   7    7.10    2.00
  -1   8   7   10.40    1.70
   0  -8   7    0.30    1.90
   0  -8   7    5.30    1.50
   0  -8   7    2.80    1.70
   0  -8   7    5.10    1.30
   0   8   7    6.40    1.80
   0   8   7    8.00    2.10
   1  -8   7   22.30    2.20
   1  -8   7   21.00    2.10
   1  -8   7   23.70    4.00
   1   8   7   23.00    3.50
   1   8   7   22.10    2.90
   2  -8   7    1.50    1.00
   2   8   7    3.20    1.30
   2   8   7   -2.40    2.80
   3  -8   7   -0.50    0.90
   3  -8   7   -1.30    1.30
   3   8   7   -0.20    1.10
   4  -8   7    9.10    1.50
  -4  -8  -7   11.30    3.60
   4  -8   7    7.90    1.40
   4   8   7    9.50    1.40
   4   8   7   12.20    2.30
   5   9  -7   -1.00    0.80
  -4  -9   7    2.80    1.30
  -4  -9   7    4.70    1.60
  -4   9   7    6.60    1.60
   4   9  -7    4.80    1.50
  -4   9   7    0.90    1.80
  -4   9   7    6.20    1.80
  -3  -9   7   33.30    2.60
  -3  -9   7   28.80    2.20
  -3   9   7   28.40    2.10
  -3   9   7   27.90    2.80
  -3   9   7   29.00    2.30
  -2  -9   7  211.78    7.70
  -2  -9   7  213.58    7.40
  -2  -9   7  212.18    7.40
  -2   9   7  215.18    7.50
  -2   9   7  208.88    7.80
  -2   9   7  214.68    7.20
  -1  -9   7    1.60    1.30
  -1  -9   7    1.00    1.20
  -1  -9   7    2.60    1.90
  -1  -9   7    1.00    1.20
  -1   9   7    0.90    1.40
  -1   9   7    1.30    1.30
  -1   9   7   -0.30    0.80
   0  -9   7   -0.80    1.30
   0  -9   7    1.80    1.80
   0  -9   7    0.90    1.50
   0  -9   7    0.10    1.10
   0   9   7   -0.80    1.60
   0   9   7   -0.10    1.00
   1  -9   7    4.20    2.00
   1  -9   7    5.80    1.80
   1  -9   7    5.50    1.30
   1   9   7    4.50    1.90
   2  -9   7   66.49    3.00
   2  -9   7   65.79    3.00
   2   9   7   60.89    4.40
   2   9   7   68.89    3.40
   3  -9   7    3.00    1.00
   3  -9   7    2.90    1.00
   3   9   7    2.80    1.10
  -4  -9  -7   -3.70    2.60
   4  -9   7    1.40    0.90
   4  -9   7    1.40    1.60
   4   9   7    0.00    0.80
   5  10  -7    0.40    0.80
  -4 -10   7    9.40    2.40
  -4 -10   7   10.60    1.60
  -4  10   7    7.50    1.90
   4  10  -7   10.90    1.50
  -4  10   7    9.70    2.50
  -3 -10   7   58.59    3.40
  -3 -10   7   57.39    3.60
  -3  10   7   57.99    3.20
  -3  10   7   53.99    3.40
  -3  10   7   54.99    2.80
  -2 -10   7  137.09    5.30
  -2 -10   7  142.09    5.30
  -2 -10   7  143.09    5.70
  -2  10   7  133.79    5.80
  -2  10   7  140.89    5.10
  -2  10   7  140.59    5.30
  -1 -10   7    3.60    1.80
  -1 -10   7    3.70    1.40
  -1 -10   7    4.80    1.30
  -1 -10   7    7.80    2.10
  -1  10   7    4.70    1.60
  -1  10   7    6.80    2.00
  -1  10   7    7.30    2.30
   0 -10   7   27.20    3.60
   0 -10   7   32.10    3.00
   0 -10   7   28.40    2.50
   0 -10   7   25.80    2.20
   0  10   7   29.00    2.60
   0  10   7   32.80    2.30
   1 -10   7   36.90    2.40
   1 -10   7   33.60    4.00
   1 -10   7   37.30    2.50
   2 -10   7    1.90    1.00
   2 -10   7    0.30    1.00
   2  10   7    1.60    1.30
   2  10   7    2.50    2.50
   3 -10   7    2.00    1.00
   3 -10   7    0.90    0.90
   3  10   7    1.20    2.90
   3  10   7    1.90    1.10
   4 -10   7   20.20    1.50
   4 -10   7   19.90    1.70
   4  10   7   18.10    1.60
   5  11  -7   -1.00    0.80
  -4 -11   7    2.00    1.40
  -4 -11   7    0.30    0.80
   4  11  -7    1.30    0.90
  -4  11   7    2.00    1.80
  -4  11   7    2.60    1.00
  -3 -11   7   13.70    2.50
  -3  11   7   12.80    2.10
  -3  11   7   10.70    2.40
  -3  11   7   15.70    1.70
  -2 -11   7  126.59    5.30
  -2 -11   7  127.59    4.90
  -2 -11   7  126.59    4.90
  -2  11   7  125.69    5.40
  -2  11   7  130.49    4.70
  -2  11   7  128.39    5.00
  -1 -11   7   44.70    2.60
  -1 -11   7   32.00    3.20
  -1 -11   7   41.80    2.80
  -1 -11   7   40.60    2.80
  -1  11   7   46.20    3.20
  -1  11   7   39.40    2.90
  -1  11   7   43.90    2.30
   0 -11   7   75.19    4.40
   0 -11   7   71.09    3.80
   0 -11   7   72.69    3.40
   0 -11   7   79.49    3.30
   0  11   7   77.49    3.30
   0  11   7   75.79    3.90
   1 -11   7   15.10    2.00
   1 -11   7   14.50    3.40
   1 -11   7   13.50    1.80
   1  11   7   17.00    2.70
   1  11   7    9.80    3.00
   2 -11   7    1.50    1.00
   2 -11   7    2.20    1.00
   2  11   7    1.80    1.40
   2  11   7    2.50    2.50
   3 -11   7    1.40    1.20
   3 -11   7    1.40    1.00
   3  11   7    2.30    3.00
   4 -11   7   16.40    2.00
  -4 -11  -7   14.50    3.60
   4 -11   7   19.20    1.50
   4  11   7   17.20    1.60
   5  12  -7    0.00    0.70
  -4 -12   7   18.30    3.30
  -4 -12   7   17.30    1.70
  -4  12   7   21.40    2.10
   4  12  -7   18.60    1.60
  -4  12   7   21.10    2.80
  -3 -12   7    7.60    2.60
  -3 -12   7    6.70    1.80
  -3  12   7    4.20    1.80
  -3  12   7    6.30    1.70
  -3  12   7    9.00    1.70
  -2 -12   7    7.50    1.90
  -2 -12   7    4.80    1.10
  -2 -12   7    6.50    2.40
  -2  12   7    6.60    1.90
  -2  12   7    5.60    1.00
  -2  12   7    6.30    2.00
  -1 -12   7   33.70    2.80
  -1 -12   7   41.80    2.60
  -1 -12   7   45.40    2.80
  -1 -12   7   39.40    3.00
  -1  12   7   41.40    2.20
  -1  12   7   39.80    2.80
  -1  12   7   40.70    2.90
   0 -12   7  104.59    4.10
   0 -12   7  110.99    4.10
   0 -12   7   94.49    4.90
   0 -12   7  101.49    4.50
   0  12   7  104.79    4.00
   0  12   7  107.89    4.80
   1 -12   7    0.60    1.00
   1 -12   7    0.60    1.10
   1 -12   7   -1.40    1.80
   1  12   7    2.20    1.30
   1  12   7    0.90    1.90
   2 -12   7   14.80    1.90
   2 -12   7   13.00    1.80
   2  12   7   18.90    2.50
   2  12   7   14.30    3.50
   3 -12   7   12.10    1.60
   3 -12   7   10.00    2.00
   3  12   7   14.40    2.00
   3  12   7    9.10    3.20
   4 -12   7    4.30    1.30
  -4 -12  -7    4.60    2.70
   4 -12   7    7.00    1.40
   4  12   7    5.70    1.60
   5  13  -7   12.70    1.20
  -4 -13   7    8.40    1.60
  -4  13   7    8.90    2.50
   4  13  -7   12.10    1.40
  -4  13   7   14.20    2.00
  -3 -13   7   37.40    2.50
  -3 -13   7   37.80    3.00
  -3  13   7   34.40    3.20
  -3  13   7   33.90    2.20
  -3  13   7   35.00    2.40
  -2 -13   7   21.80    2.60
  -2 -13   7   19.10    2.10
  -2 -13   7   13.90    2.20
  -2  13   7   17.30    2.00
  -2  13   7   16.80    2.40
  -2  13   7   16.20    1.90
  -1 -13   7   20.20    2.80
  -1 -13   7   16.90    2.70
  -1 -13   7   16.50    2.40
  -1  13   7   18.60    2.30
  -1  13   7   17.00    2.40
  -1  13   7   17.40    1.80
   0 -13   7   16.30    1.90
   0 -13   7   10.00    2.60
   0 -13   7    9.80    1.80
   0 -13   7   10.40    3.40
   0  13   7   12.50    2.40
   0  13   7   13.80    1.80
   1 -13   7   39.70    3.50
   1 -13   7   44.50    2.30
   1 -13   7   41.90    2.40
   1  13   7   43.60    3.50
   1  13   7   37.60    3.00
   2 -13   7    1.70    1.00
   2 -13   7    0.70    1.10
   2  13   7    2.20    4.00
   2  13   7    7.60    2.40
   3 -13   7   15.20    1.80
   3 -13   7   15.70    1.80
   3  13   7   18.30    2.10
   3  13   7   12.80    4.30
   4 -13   7    0.50    0.80
  -4 -13  -7   -0.80    2.60
   4 -13   7    2.50    1.10
   4  13   7    0.40    0.80
  -4 -14   7    1.30    0.80
  -4  14   7    1.20    1.80
  -4  14   7    0.90    1.10
   4  14  -7    1.70    0.80
  -3 -14   7    1.50    1.30
  -3 -14   7   -0.90    1.00
  -3  14   7    1.70    0.80
  -3  14   7    0.20    0.90
  -3  14   7   -0.30    1.80
  -2 -14   7   48.90    2.90
  -2 -14   7   54.39    2.80
  -2 -14   7   53.99    3.30
  -2  14   7   51.19    2.60
  -2  14   7   49.90    2.80
  -2  14   7   49.20    3.30
  -1 -14   7  103.59    4.20
  -1 -14   7   97.39    4.40
  -1 -14   7  103.99    4.20
  -1 -14   7  103.99    4.50
  -1  14   7   98.79    4.60
  -1  14   7  105.19    4.00
  -1  14   7  101.69    4.50
   0 -14   7    0.50    1.70
   0 -14   7    1.60    1.50
   0 -14   7    0.30    1.10
   0  14   7    0.90    1.10
   0  14   7   -0.50    1.60
   1 -14   7    2.70    1.00
   1 -14   7    4.10    1.10
   1 -14   7    3.90    1.60
   1  14   7    3.70    2.00
   1  14   7    2.70    1.30
   2 -14   7    8.10    1.70
   2 -14   7    2.70    2.40
   2 -14   7    8.00    1.60
   2  14   7    6.30    2.80
   2  14   7   12.80    2.50
   3 -14   7   23.00    2.40
   3 -14   7   20.30    1.90
   3  14   7   28.30    2.90
   3  14   7   24.00    5.50
   4 -14   7    1.10    0.80
  -4 -14  -7   -0.70    2.70
   4 -14   7    1.30    0.70
   4  14   7    0.30    0.70
  -4 -15   7    6.70    1.50
  -4  15   7    4.90    1.90
   4  15  -7    8.50    1.30
  -3 -15   7    2.60    1.30
  -3 -15   7    2.30    1.10
  -3  15   7    3.40    1.80
  -3  15   7    1.90    0.80
  -2 -15   7   10.60    2.60
  -2 -15   7    8.10    2.40
  -2 -15   7    7.50    2.40
  -2  15   7    4.70    1.10
  -2  15   7    4.00    1.40
  -2  15   7    7.80    2.60
  -1 -15   7  206.08    7.40
  -1 -15   7  222.18    7.80
  -1 -15   7  225.48    7.50
  -1 -15   7  216.58    7.50
  -1  15   7  224.98    7.70
  -1  15   7  220.18    7.30
  -1  15   7  210.18    8.00
   0 -15   7   38.10    2.40
   0 -15   7   40.50    3.00
   0 -15   7   47.60    3.60
   0 -15   7   39.30    2.50
   0  15   7   37.30    3.10
   0  15   7   40.30    2.40
   1 -15   7    0.50    1.00
   1 -15   7    1.10    1.00
   1 -15   7    0.40    1.50
   1  15   7    0.90    2.00
   1  15   7    0.30    1.10
   2 -15   7   13.40    3.90
   2 -15   7   17.80    2.00
   2 -15   7   16.50    2.40
   2  15   7   23.20    2.60
   2  15   7   20.00    3.60
   3  15   7    2.80    3.20
  -4 -15  -7   -0.40    3.10
   4 -15   7    5.80    1.10
   4 -15   7    4.50    1.30
   4  15   7    4.70    1.30
  -4 -16   7    1.60    0.80
  -4  16   7    3.00    1.80
   4  16  -7    4.60    1.20
  -3 -16   7    1.10    1.30
  -3 -16   7    5.60    1.70
  -3  16   7    0.90    1.80
  -3  16   7    1.20    0.80
  -2 -16   7   56.99    3.00
  -2 -16   7   55.79    3.30
  -2 -16   7   55.89    2.90
  -2  16   7   57.29    3.00
  -2  16   7   55.79    3.50
  -1 -16   7   36.70    2.60
  -1 -16   7   36.40    3.00
  -1 -16   7   36.10    2.70
  -1 -16   7   38.60    2.40
  -1  16   7   38.90    3.10
  -1  16   7   39.30    2.20
  -1  16   7   35.70    2.80
   0 -16   7    9.90    2.40
   0 -16   7   13.40    1.90
   0 -16   7   17.40    3.00
   0 -16   7    9.20    1.80
   0  16   7   12.70    2.50
   0  16   7   12.30    1.80
   1 -16   7   10.70    1.70
   1 -16   7   11.10    1.90
   1 -16   7    8.50    2.80
   1  16   7   13.00    2.90
   1  16   7   11.70    2.20
   2 -16   7    6.40    1.80
   2 -16   7    4.20    2.10
   2 -16   7    6.50    1.50
   2  16   7   11.10    3.20
   2  16   7   12.90    2.50
   3 -16   7    3.00    0.90
   3 -16   7    5.10    1.60
   3  16   7    1.20    1.10
   4 -16   7    1.50    1.20
   4 -16   7    0.70    0.70
  -4 -16  -7    1.10    3.10
   4  16   7    1.50    0.70
  -4 -17   7   10.30    1.50
   4  17  -7   14.70    2.10
  -4  17   7   11.70    2.50
  -3 -17   7   -1.50    1.40
  -3 -17   7    0.70    1.00
   3  17  -7   -1.10    1.90
  -3  17   7    0.60    1.80
  -2 -17   7   42.50    2.50
  -2 -17   7   44.30    3.40
  -2 -17   7   44.40    3.30
  -2  17   7   43.80    2.30
  -2  17   7   45.50    3.20
  -1 -17   7  177.48    6.30
  -1 -17   7  171.38    6.40
  -1 -17   7  177.68    6.60
  -1 -17   7  179.18    6.30
  -1  17   7  183.18    6.10
  -1  17   7  178.48    7.00
   0 -17   7    4.60    1.30
   0 -17   7    5.10    1.10
   0 -17   7    5.80    1.60
   0 -17   7    4.80    1.20
   0  17   7    5.60    1.60
   0  17   7    6.20    2.00
   1 -17   7   14.50    1.90
   1 -17   7   17.30    2.00
   1 -17   7   12.60    2.80
   1  17   7   13.50    4.30
   1  17   7   16.70    2.30
   2 -17   7   -0.20    2.00
   2 -17   7    2.30    0.90
   2 -17   7    1.60    0.90
   2  17   7    5.10    3.10
   2  17   7    8.70    2.50
   3 -17   7   16.30    1.50
   3 -17   7   17.70    1.60
   3  17   7   12.70    1.90
   4 -17   7   11.00    1.20
   4 -17   7   12.80    1.40
  -4 -17  -7   15.90    4.40
   4 -18  -7    0.40    0.80
  -4 -18   7   -0.50    0.70
  -4  18   7   -0.80    1.80
   4  18  -7    0.70    0.90
  -3 -18   7    2.00    1.10
  -3 -18   7    1.40    1.30
   3  18  -7   -0.60    1.60
  -3  18   7    2.40    1.80
  -3  18   7    1.60    0.80
  -2 -18   7   14.40    2.30
  -2 -18   7   13.50    2.00
  -2 -18   7   15.60    1.80
  -2  18   7   14.20    1.60
  -2  18   7   12.20    3.60
  -1 -18   7  277.47   10.20
  -1 -18   7  260.67    8.90
  -1  18   7  253.17    9.20
   0 -18   7   17.50    2.40
   0 -18   7   13.20    1.90
   0 -18   7   16.00    2.90
   0 -18   7   15.00    2.40
   0  18   7   17.20    1.80
   0  18   7   12.30    2.70
   1 -18   7   24.60    2.00
   1 -18   7   18.90    2.70
   1 -18   7   21.10    1.90
   1  18   7   23.40    3.30
   2 -18   7   16.40    1.80
   2 -18   7   18.40    1.80
   2 -18   7   16.60    3.30
   2  18   7   21.50    2.80
   2  18   7   18.90    3.70
   3 -18   7   66.99    2.80
   3 -18   7   68.39    2.80
   3  18   7   64.09    3.10
   4 -18   7    4.10    1.50
   4 -18   7    0.70    0.70
   4  18   7   -0.30    0.70
   4 -19  -7    4.40    1.20
   4  19  -7    4.20    1.10
  -4  19   7    2.60    2.00
  -3 -19   7    0.70    0.90
  -3 -19   7   -0.50    1.30
  -3  19   7    1.30    2.00
   3  19  -7   -1.30    1.50
  -3  19   7    1.20    0.70
  -2 -19   7    7.20    1.70
  -2 -19   7   10.60    2.40
  -2 -19   7    7.00    1.90
  -2  19   7    6.40    2.20
  -2  19   7    8.10    1.40
  -1 -19   7   64.59    3.30
  -1 -19   7   73.59    5.10
  -1 -19   7   66.39    3.40
  -1  19   7   66.49    3.90
  -1  19   7   65.69    2.90
   0 -19   7   13.90    1.90
   0 -19   7   13.80    2.50
   0 -19   7   13.20    1.90
   0 -19   7   12.90    2.80
   0  19   7   13.80    2.90
   0  19   7   15.00    1.80
   1 -19   7   -0.30    1.00
   1 -19   7   -1.20    1.40
   1 -19   7    0.60    0.90
   1  19   7    2.90    2.30
   2 -19   7    8.30    1.60
   2 -19   7    8.60    2.20
   2 -19   7    6.90    1.90
   2  19   7    7.30    2.90
   3 -19   7    0.30    0.80
   3  19   7   -0.20    1.00
   4  19   7    5.10    1.20
  -4 -20   7    1.30    0.70
   4 -20  -7    2.30    0.70
  -4  20   7   -0.40    2.00
   4  20  -7    3.40    1.10
  -3 -20   7    4.80    1.50
  -3 -20   7    4.00    1.30
  -3  20   7    7.40    1.50
  -3  20   7    5.00    2.00
   3  20  -7    4.50    1.50
  -2 -20   7  121.89    4.90
  -2 -20   7  118.29    4.50
  -2 -20   7  117.09    4.50
  -2  20   7  117.79    5.30
  -2  20   7  118.79    4.30
  -1 -20   7    7.00    2.10
  -1 -20   7    7.80    2.50
  -1 -20   7   11.20    1.90
  -1  20   7   12.50    1.50
  -1  20   7   14.00    2.70
   0 -20   7    0.00    1.50
   0 -20   7   -0.40    0.90
   0 -20   7    0.70    1.30
   0 -20   7    0.40    1.10
   0  20   7    0.10    2.00
   0  20   7   -1.40    1.00
   1 -20   7   16.60    1.80
   1 -20   7   12.40    1.90
   1 -20   7   12.90    2.50
   1  20   7   17.50    3.40
   2 -20   7   21.10    2.80
   2 -20   7   18.40    1.90
   2 -20   7   20.00    1.80
   2  20   7   18.30    3.00
   2  20   7   21.00    3.50
   3 -20   7   -0.20    0.90
   3 -20   7   -0.10    0.80
   3  20   7   -1.20    1.00
   4 -21  -7    0.20    0.60
  -4 -21   7   -0.20    0.60
   4  21  -7    1.30    0.60
  -3 -21   7   -1.10    1.30
  -3 -21   7   -0.40    0.70
  -3  21   7   -3.10    1.80
   3  21  -7    0.50    1.30
  -3  21   7    0.90    0.70
  -2 -21   7   22.30    2.00
  -2 -21   7   24.00    2.40
  -2 -21   7   23.00    1.90
  -2  21   7   20.80    2.00
   2  21  -7   21.20    2.30
  -2  21   7   21.10    2.80
  -1 -21   7    1.90    2.30
  -1 -21   7    0.30    1.30
  -1 -21   7   -1.20    1.10
  -1  21   7    1.70    0.70
  -1  21   7    2.90    2.10
   0 -21   7    0.70    1.30
   0 -21   7   -0.70    1.50
   0 -21   7    1.60    1.10
   0 -21   7    0.40    0.90
   0  21   7    0.10    0.70
   0  21   7   -0.20    2.30
   1 -21   7   -0.60    0.90
   1 -21   7   -1.30    1.00
   1 -21   7   -0.30    1.30
   1  21   7    0.10    2.70
   2 -21   7    9.60    2.60
   2 -21   7    7.50    1.60
   2  21   7    7.90    1.90
   2  21   7    6.40    3.00
   3 -21   7    1.50    0.80
   3 -21   7    0.70    0.80
   3  21   7    1.30    1.10
   4 -22  -7    1.20    0.60
  -4 -22   7    1.10    0.70
   4  22  -7    0.30    0.60
  -3 -22   7   12.10    1.50
   3 -22  -7   10.00    1.40
  -3  22   7   10.80    2.80
  -3  22   7   12.10    1.50
   3  22  -7   13.90    2.30
  -2 -22   7    9.00    3.40
  -2  22   7   14.30    3.20
   2  22  -7   14.90    2.20
  -1 -22   7    2.20    1.10
  -1 -22   7    4.40    1.30
  -1 -22   7    4.90    1.40
  -1  22   7    5.70    2.10
  -1  22   7    7.10    1.40
   0 -22   7   14.00    2.70
   0 -22   7   18.40    2.30
   0 -22   7   14.40    1.90
   0 -22   7   17.60    2.10
   0  22   7   15.30    1.70
   0  22   7   10.50    2.90
   1 -22   7    7.50    2.30
   1 -22   7    6.90    1.60
   1 -22   7    6.20    1.70
   1  22   7    8.00    2.70
   2 -22   7   59.99    3.40
   2 -22   7   58.49    2.70
   2 -22   7   58.49    2.60
   2  22   7   54.89    4.80
   3 -22   7    3.80    1.30
   3 -22   7    4.40    1.40
   3 -23  -7    0.10    1.20
  -3 -23   7    0.00    0.80
   3  23  -7    0.80    1.20
  -3  23   7    2.00    2.10
  -2 -23   7   49.10    2.60
  -2 -23   7   52.99    2.50
  -2 -23   7   45.00    2.80
   2 -23  -7   48.30    2.60
   2  23  -7   49.30    2.60
  -2  23   7   49.50    2.30
  -2  23   7   48.80    3.60
  -1 -23   7   20.10    2.30
   1 -23  -7   15.60    2.40
  -1 -23   7   17.00    2.10
  -1 -23   7   17.00    2.00
  -1  23   7   21.70    3.10
  -1  23   7   18.60    1.60
   0 -23   7    0.60    0.90
   0 -23   7    2.80    1.20
   0 -23   7    1.50    1.10
   0 -23   7    2.80    1.50
   0  23   7    1.00    2.20
   1 -23   7   84.79    3.50
   1 -23   7   79.39    3.50
   1 -23   7   85.79    3.80
   1  23   7   84.39    5.00
   2 -23   7   14.30    1.70
   2 -23   7   13.10    1.50
   2 -23   7   12.10    2.40
   2  23   7    9.00    3.10
   3 -23   7    6.60    1.40
   3 -23   7    6.90    1.40
  -3 -24   7    0.50    0.80
  -3  24   7    4.70    2.20
  -2 -24   7   33.60    2.10
   2 -24  -7   35.50    2.10
  -2 -24   7   32.40    2.40
  -2  24   7   31.10    1.90
  -2  24   7   31.50    3.40
   2  24  -7   34.80    2.20
  -1 -24   7    2.00    1.70
   1 -24  -7    2.30    1.30
  -1 -24   7    5.60    1.90
  -1 -24   7    3.70    1.60
  -1  24   7    3.10    0.80
  -1  24   7    2.00    2.20
   0 -24   7   -2.60    1.50
   0 -24   7   -0.90    1.40
   0 -24   7   -0.30    1.00
   0  24   7    2.30    2.30
   1 -24   7   39.80    2.40
   1 -24   7   45.70    2.80
   1 -24   7   43.80    2.70
   1  24   7   44.10    4.90
   2 -24   7   11.70    1.70
   2 -24   7   13.00    1.50
   2 -24   7   13.50    2.30
   2  24   7    5.50    3.30
   3 -24   7    8.10    1.40
   3 -24   7    9.50    1.80
   3 -25  -7   -0.10    0.70
  -3 -25   7    0.30    0.70
   3  25  -7    1.40    0.80
   3  25  -7    0.60    1.10
  -3  25   7   -0.70    2.60
   2 -25  -7    1.30    0.90
  -2 -25   7    1.50    0.80
  -2 -25   7    1.10    1.10
  -2  25   7    4.40    3.70
   2  25  -7    1.40    0.90
  -1 -25   7    6.20    1.70
  -1 -25   7    5.50    1.10
  -1 -25   7    8.60    1.90
   1 -25  -7    8.90    2.30
  -1  25   7   10.30    3.20
   0 -25   7   11.00    1.70
   0 -25   7   13.50    2.80
   0 -25   7   19.00    3.10
   0  25   7   13.10    3.50
   1 -25   7    8.50    2.00
   1 -25   7    7.10    1.40
   1 -25   7    4.80    1.60
   1  25   7   11.70    3.90
   2 -25   7    0.00    0.80
   2 -25   7    2.40    1.30
   2 -25   7    1.10    1.00
   2  25   7   -0.60    3.80
   3 -25   7   33.30    2.30
  -3 -26   7    0.10    0.70
   3  26  -7    0.10    0.70
   3  26  -7   -1.10    1.10
   2 -26  -7   17.40    1.70
  -2 -26   7   17.70    1.70
  -2 -26   7   20.20    2.10
   2  26  -7   18.00    1.70
  -2  26   7   19.70    3.50
   1 -26  -7    0.50    1.40
  -1 -26   7    2.40    1.00
  -1 -26   7    2.00    1.00
  -1 -26   7    3.10    1.00
  -1  26   7    4.30    2.60
   0 -26   7    0.10    1.00
   0 -26   7    1.90    1.10
   0 -26   7    1.70    1.60
   0  26   7    0.90    2.80
   1 -26   7    0.90    1.00
   1 -26   7   -0.50    1.50
   1 -26   7    0.30    0.80
  -1 -26  -7   -0.30    1.10
   1  26   7   -0.10    3.40
   2 -26   7   30.10    2.30
   2 -26   7   21.40    1.90
   2 -26   7   26.70    2.00
   2  26   7   26.00    5.20
   3 -27  -7    3.70    1.10
  -3 -27   7    3.30    1.10
   3  27  -7    5.00    1.50
  -2 -27   7   23.40    2.30
   2 -27  -7   16.60    1.60
  -2 -27   7   20.60    2.00
   2  27  -7   22.20    1.80
  -2  27   7   16.80    3.80
  -1 -27   7    0.90    1.20
   1 -27  -7    1.20    1.60
  -1 -27   7    0.50    0.90
  -1 -27   7    1.00    1.00
  -1  27   7    1.20    2.60
   0 -27   7    0.00    1.00
   0 -27   7    0.70    1.90
   0 -27   7    1.00    1.10
   0  27   7    5.90    3.60
   1 -27   7    1.30    1.10
  -1 -27  -7    0.60    1.00
   1 -27   7   -0.50    1.00
   1  27   7    2.70    3.90
   2 -27   7   10.50    2.80
   2 -27   7   16.20    1.70
  -2 -28   7    0.00    1.20
   2 -28  -7    0.00    0.90
  -2 -28   7    0.70    1.40
  -2  28   7   -7.40    3.40
   2  28  -7   -0.40    0.80
  -1 -28   7    0.20    0.90
  -1 -28   7    1.60    0.90
  -1 -28   7    0.60    1.00
  -1  28   7    3.00    3.00
   1  28  -7    0.70    0.90
   0 -28   7   -0.50    0.90
   0 -28   7    1.70    1.20
   0  28   7   -2.70    3.40
   1 -28   7   61.99    3.10
   1 -28   7   54.59    2.70
  -1 -28  -7   62.79    2.80
   1  28   7   59.99    5.70
   2 -28   7   23.20    2.10
   2 -28   7   24.10    2.80
  -2 -29   7    9.60    1.20
  -2 -29   7    9.30    2.00
  -1 -29   7    0.70    0.90
  -1 -29   7    0.30    0.90
  -1  29   7    3.20    3.70
   1  29  -7   -0.20    0.60
   0 -29   7    7.50    2.30
   0 -29   7    3.30    1.00
   0  29   7    5.60    4.10
   1 -29   7    0.40    1.20
  -1 -29  -7    0.40    1.00
   1 -29   7    2.30    1.30
   2 -29   7    7.70    1.90
  -2 -30   7    4.40    1.20
   2 -30  -7    2.70    1.70
   2 -30  -7    1.70    0.80
   2  30  -7    1.20    0.70
  -1 -30   7   -0.90    0.80
  -1 -30   7    0.10    0.90
   1  30  -7    0.80    0.60
   0 -30   7   35.20    2.50
   0 -30   7   29.90    2.10
   0 -30  -7   33.30    2.20
   1 -30   7   -0.10    0.90
  -1 -30  -7    0.50    1.00
  -1 -31   7    0.50    1.00
   1 -31  -7    0.30    0.90
   1  31  -7    0.00    0.90
   0 -31  -7    1.50    0.80
   0 -31   7    2.40    0.80
   0  31  -7    2.10    0.80
   1 -31   7    1.30    0.80
  -1 -31  -7    1.10    1.00
   1 -32  -7    0.10    0.60
  -1 -32   7    4.30    1.50
   1  32  -7    0.80    0.60
   0 -32  -7    0.30    0.70
   0 -32   7   -0.10    0.80
   0  32  -7    0.80    0.70
  -4   0   8   40.30    2.30
  -4   0   8   37.60    2.10
  -3   0   8   62.29    3.20
  -3   0   8   66.49    5.40
  -3   0   8   59.19    2.90
  -2   0   8   14.30    1.90
  -2   0   8   13.80    2.30
  -2   0   8   14.70    3.00
  -1   0   8    0.80    2.80
  -1   0   8   -0.30    1.00
  -1   0   8    3.40    1.40
   0   0   8   87.79    4.20
   0   0   8  103.29    4.90
   0   0   8   99.49    5.70
   1   0   8   -1.20    1.80
   1   0   8   -1.70    3.40
   1   0   8    2.70    1.30
   2   0   8  405.26   13.00
   2   0   8  399.36   13.00
   2   0   8  410.96   14.60
   3   0   8  105.79    4.20
   3   0   8  108.19    4.20
   4   0   8   21.60    1.80
  -4   0  -8   17.20    5.00
   4   0   8   20.70    2.00
  -4  -1   8    2.20    0.80
  -4  -1   8    2.70    0.90
  -4   1   8    2.30    0.80
  -4   1   8    2.10    0.90
  -3  -1   8   93.49    4.10
  -3  -1   8   94.79    3.80
  -3   1   8   93.59    4.00
  -3   1   8   91.49    3.80
  -3   1   8   89.19    5.30
  -2  -1   8    5.40    1.60
  -2  -1   8    5.00    1.30
  -2   1   8    4.50    2.40
  -2   1   8    5.20    1.40
  -2   1   8    5.00    1.10
  -1  -1   8  139.19    5.50
  -1  -1   8  142.39    5.20
  -1   1   8  145.09    5.20
  -1   1   8  136.49    6.10
  -1   1   8  139.69    5.60
   0  -1   8    5.40    1.90
   0  -1   8    1.20    1.30
   0  -1   8    2.80    1.90
   0   1   8   11.40    3.70
   0   1   8    4.20    1.30
   0   1   8   10.20    3.50
   1  -1   8   41.30    3.30
   1  -1   8   38.10    5.40
   1  -1   8   47.80    2.90
   1   1   8   41.10    2.90
   1   1   8   46.50    4.70
   1   1   8   41.20    3.60
   2  -1   8   45.20    3.00
   2  -1   8   47.90    2.80
   2   1   8   60.59    3.40
   2   1   8   68.89    5.20
   2   1   8   65.89    2.90
   3  -1   8   30.60    2.30
   3  -1   8   24.20    2.10
   3   1   8   34.80    2.40
   3   1   8   33.60    2.20
   4  -1   8    1.00    0.70
  -4  -1  -8    4.30    3.80
   4  -1   8    2.00    0.90
   4   1   8    1.40    0.70
  -4   1  -8   17.50    5.50
   4   1   8    3.00    1.00
  -4  -2   8    2.40    0.80
  -4  -2   8    3.10    1.00
  -4   2   8    2.40    0.80
  -4   2   8   -2.00    4.20
   4   2  -8    7.30    2.40
  -4   2   8    2.10    0.90
  -3  -2   8    1.30    1.40
  -3  -2   8   -0.60    0.90
  -3   2   8   -3.80    2.50
  -3   2   8   -0.60    1.40
  -3   2   8   -0.10    0.80
  -2  -2   8    1.30    1.10
  -2  -2   8    0.30    0.80
  -2   2   8   -1.10    0.80
  -2   2   8   -0.20    1.00
  -2   2   8   -0.60    2.20
  -1  -2   8   24.40    3.30
  -1  -2   8   26.90    2.20
  -1  -2   8   26.20    2.70
  -1   2   8   24.70    2.10
  -1   2   8   24.80    3.40
  -1   2   8   23.20    3.00
   0  -2   8   -2.50    1.50
   0  -2   8   -1.90    1.80
   0  -2   8    0.70    1.60
   0   2   8   -0.30    1.20
   0   2   8    6.70    2.60
   1  -2   8   22.30    2.30
   1  -2   8   20.50    2.70
   1   2   8   18.10    2.70
   1   2   8   24.20    4.10
   2  -2   8   51.09    2.80
   2  -2   8   50.49    2.70
   2   2   8   46.20    3.40
   2   2   8   48.50    2.70
   2   2   8   47.50    5.00
   3  -2   8    2.50    1.20
   3  -2   8    1.10    1.00
   3   2   8    8.40    2.10
   3   2   8    2.10    0.90
  -3   2  -8   -2.30    3.90
  -4  -2  -8    9.80    3.60
   4  -2   8   16.30    1.50
   4  -2   8   16.80    1.40
   4   2   8   14.20    1.40
   4   2   8   15.00    1.80
  -4  -3   8   -0.90    0.90
  -4  -3   8    0.60    0.80
  -4   3   8    0.00    0.80
  -4   3   8   -4.80    4.20
   4   3  -8   -0.50    1.30
  -4   3   8   -0.50    0.80
  -3  -3   8    7.30    2.00
  -3   3   8    6.30    1.70
  -3   3   8    7.30    2.60
  -3   3   8    8.80    1.90
  -2  -3   8    9.00    2.30
  -2  -3   8    8.20    1.60
  -2  -3   8   11.40    2.50
  -2   3   8    6.50    1.60
  -2   3   8    9.70    2.40
  -2   3   8    8.10    2.10
  -1  -3   8    5.80    1.80
  -1  -3   8    5.50    1.40
  -1  -3   8    6.40    1.70
  -1   3   8    2.90    1.40
  -1   3   8    8.10    2.20
   0  -3   8  104.29    4.50
   0  -3   8   88.59    6.60
   0  -3   8  101.59    5.20
   0  -3   8  100.49    4.60
   0   3   8   96.19    5.10
   0   3   8  111.19    5.00
   0   3   8  107.99    4.20
   1  -3   8   22.80    2.30
   1  -3   8   19.50    2.60
   1   3   8   15.90    2.70
   1   3   8   27.40    3.80
   2  -3   8   38.50    2.50
   2  -3   8   37.90    2.30
   2   3   8   39.00    2.60
   2   3   8   38.20    3.30
   2   3   8   38.20    4.50
   3  -3   8   18.60    2.00
   3  -3   8   15.30    1.70
   3   3   8   14.10    2.30
   3   3   8   10.30    1.80
  -3   3  -8    6.40    4.70
  -4  -3  -8    8.50    3.40
   4   3   8    8.70    1.30
   4   3   8    7.80    1.80
  -4  -4   8    1.20    0.80
  -4  -4   8   -0.60    0.90
  -4   4   8    0.10    0.80
  -4   4   8   -1.30    4.40
   4   4  -8   -0.50    1.10
  -4   4   8    0.20    0.80
  -3  -4   8   34.00    3.00
  -3  -4   8   38.90    4.50
  -3   4   8   34.50    2.40
  -3   4   8   31.00    3.60
  -3   4   8   35.10    2.50
  -2  -4   8   -0.70    1.40
  -2  -4   8    0.20    1.10
  -2  -4   8   -0.40    0.80
  -2   4   8   -0.60    0.80
  -2   4   8   -1.10    1.00
  -2   4   8   -0.60    2.00
  -1  -4   8   97.89    4.50
  -1  -4   8   92.89    4.40
  -1  -4   8   96.99    4.00
  -1   4   8  100.59    4.00
  -1   4   8   99.49    4.40
  -1   4   8   99.79    4.70
   0  -4   8   39.50    4.00
   0  -4   8   42.30    3.30
   0  -4   8   36.80    3.00
   0  -4   8   39.10    3.30
   0   4   8   32.80    4.20
   0   4   8   42.30    2.60
   0   4   8   39.30    3.50
   1  -4   8    2.90    1.20
   1  -4   8    4.30    1.30
   1   4   8    2.80    2.50
   1   4   8    3.20    1.60
   2  -4   8   12.30    1.90
   2  -4   8    9.80    1.90
   2   4   8    6.70    2.90
   2   4   8   16.30    2.30
   3  -4   8   53.19    2.70
   3  -4   8   51.19    2.60
   3   4   8   46.80    2.70
   3   4   8   52.19    3.20
   4  -4   8   63.59    2.50
   4  -4   8   61.09    2.50
  -4  -4  -8   54.79    4.70
   4   4   8   54.09    2.80
   4   4   8   62.99    2.60
  -4  -5   8   51.49    2.70
  -4  -5   8   61.59    2.60
  -4   5   8   47.00    4.80
  -4   5   8   56.39    2.60
   4   5  -8   55.59    2.70
  -4   5   8   55.19    2.70
  -3  -5   8    2.30    0.80
  -3  -5   8    2.20    1.20
  -3   5   8    0.30    2.30
  -2  -5   8  109.89    4.70
  -2  -5   8  110.59    4.60
  -2  -5   8  118.09    4.50
  -2   5   8  114.09    5.20
  -2   5   8  115.89    4.40
  -2   5   8  117.79    4.70
  -1  -5   8   16.60    2.20
  -1  -5   8   10.20    2.50
  -1  -5   8   11.10    2.60
  -1   5   8   18.00    2.80
  -1   5   8   13.70    1.80
  -1   5   8   13.30    2.50
   0  -5   8   18.80    2.90
   0  -5   8   12.20    2.40
   0  -5   8   14.60    2.90
   0   5   8   13.80    2.80
   0   5   8   11.80    3.90
   1  -5   8    9.30    2.00
   1  -5   8    7.20    2.00
   1   5   8   10.70    2.70
   1   5   8    9.00    2.70
   2  -5   8   26.80    2.10
   2  -5   8   23.00    2.00
   2   5   8   20.00    4.10
   2   5   8   23.20    2.40
   3  -5   8   62.29    3.00
   3  -5   8   62.79    3.00
   3   5   8   64.69    3.10
   3   5   8   65.79    4.90
   4  -5   8    9.00    1.30
  -4  -5  -8    8.90    3.40
   4  -5   8    7.50    1.40
   4   5   8   13.40    3.20
  -4  -6   8    1.90    0.70
  -4  -6   8    0.40    1.00
  -4   6   8   -2.30    2.80
  -4   6   8   -0.60    0.80
  -4   6   8    0.20    0.80
   4   6  -8    1.80    1.00
  -3  -6   8  157.38    5.70
  -3  -6   8  159.58    6.00
  -3   6   8  161.18    5.60
  -3   6   8  158.18    5.90
  -3   6   8  161.68    6.70
  -2  -6   8  224.28    7.60
  -2  -6   8  215.88    7.60
  -2  -6   8  216.18    7.70
  -2   6   8  220.08    7.40
  -2   6   8  221.18    8.20
  -2   6   8  221.28    7.70
  -1  -6   8    7.90    2.10
  -1  -6   8    7.10    1.60
  -1  -6   8    5.10    1.40
  -1   6   8    7.70    2.60
  -1   6   8    4.60    1.40
  -1   6   8    7.80    1.50
   0  -6   8   41.60    3.30
   0  -6   8   33.60    3.20
   0  -6   8   38.80    3.20
   0  -6   8   38.00    2.80
   0   6   8   41.40    2.70
   0   6   8   39.60    3.30
   1  -6   8  266.17    9.40
   1   6   8  288.27   10.10
   1   6   8  262.47    9.30
   2  -6   8   72.79    3.20
   2  -6   8   71.69    3.20
   2   6   8   76.29    3.60
   2   6   8   72.79    5.60
   3  -6   8   44.10    2.40
   3  -6   8   43.50    2.40
   3   6   8   51.29    2.70
  -4  -6  -8    1.90    3.20
   4  -6   8    1.80    1.00
   4  -6   8    2.30    1.10
   4   6   8    3.10    1.20
  -4  -7   8    1.90    0.80
  -4  -7   8    2.50    1.10
   4   7  -8    3.30    1.00
  -4   7   8    1.20    0.80
  -4   7   8    2.10    0.80
  -3  -7   8    5.60    2.00
  -3  -7   8    6.80    1.80
  -3   7   8    5.40    1.70
  -3   7   8    6.20    1.50
  -3   7   8    3.60    2.20
  -2  -7   8  318.57   10.60
  -2  -7   8  317.97   10.80
  -2  -7   8  320.27   10.50
  -2   7   8  321.97   11.20
  -2   7   8  322.27   10.70
  -2   7   8  321.47   10.40
  -1  -7   8    1.00    1.10
  -1  -7   8    0.70    1.40
  -1   7   8    0.80    1.20
  -1   7   8    0.80    1.70
  -1   7   8   -0.30    1.30
   0  -7   8    4.00    1.50
   0  -7   8    2.50    1.60
   0  -7   8    0.60    1.50
   0  -7   8    2.80    1.20
   0   7   8    2.70    1.90
   0   7   8    6.10    2.00
   1  -7   8   60.79    2.80
   1  -7   8   59.19    3.00
   1  -7   8   59.99    4.60
   1   7   8   62.99    4.20
   2  -7   8   21.10    2.10
   2  -7   8   20.50    1.90
   2   7   8   23.40    2.50
   2   7   8   14.50    4.30
   3  -7   8    5.80    1.80
   3  -7   8    9.10    1.50
   3   7   8   10.70    1.80
   4  -7   8    0.70    0.70
   4  -7   8    0.70    0.80
  -4  -7  -8    0.50    3.00
   4   7   8    0.60    0.80
  -4  -8   8   20.40    2.10
  -4  -8   8   22.70    1.70
  -4   8   8   21.80    1.70
  -4   8   8   21.70    3.50
   4   8  -8   21.70    1.90
  -4   8   8   19.30    1.70
  -3  -8   8  130.19    4.90
  -3  -8   8  133.79    5.30
  -3   8   8  136.19    5.10
  -3   8   8  141.39    5.10
  -3   8   8  128.89    5.80
  -2  -8   8   29.60    2.20
  -2  -8   8   29.00    2.70
  -2  -8   8   29.50    2.40
  -2   8   8   28.30    1.90
  -2   8   8   29.00    2.40
  -2   8   8   27.60    2.90
  -1  -8   8   17.20    2.50
  -1   8   8    9.50    1.70
  -1   8   8   13.00    2.40
  -1   8   8   10.90    2.50
   0  -8   8   -0.30    1.30
   0  -8   8    0.70    1.60
   0  -8   8    0.00    1.10
   0  -8   8   -1.00    1.50
   0   8   8    0.50    1.60
   0   8   8   -0.20    1.00
   1  -8   8   34.00    2.20
   1  -8   8   28.30    5.20
   1  -8   8   31.50    2.40
   1   8   8   36.10    3.50
   2  -8   8    2.60    1.00
   2  -8   8    5.40    1.20
   2   8   8    4.20    1.30
   2   8   8    5.00    2.60
   3  -8   8   25.20    2.00
   3  -8   8   28.40    2.00
   3   8   8   26.40    2.10
   4  -8   8    0.10    1.00
   4  -8   8    0.30    0.80
  -4  -8  -8   -4.40    3.10
   4   8   8   -0.10    1.00
  -4  -9   8    1.70    0.80
  -4  -9   8    0.40    1.10
   4   9  -8    0.80    1.00
  -4   9   8   -0.20    2.20
  -4   9   8   -1.00    0.70
  -3  -9   8  155.98    5.60
  -3  -9   8  152.78    5.80
  -3   9   8  149.19    6.30
  -3   9   8  149.29    5.70
  -3   9   8  155.78    5.50
  -2  -9   8   36.40    3.20
  -2  -9   8   37.10    2.80
  -2  -9   8   39.10    2.60
  -2   9   8   33.10    3.00
  -2   9   8   38.50    2.50
  -2   9   8   36.50    2.20
  -1  -9   8   20.70    2.50
  -1  -9   8   20.20    2.50
  -1  -9   8   24.60    2.50
  -1  -9   8   13.00    3.60
  -1   9   8   23.30    2.70
  -1   9   8   21.70    1.90
  -1   9   8   21.50    2.70
   0  -9   8    2.40    1.70
   0  -9   8    7.20    2.10
   0  -9   8    6.20    1.40
   0   9   8    5.90    1.90
   0   9   8    9.10    1.90
   1  -9   8   19.50    3.70
   1  -9   8   12.50    2.00
   1  -9   8   13.80    1.70
   1   9   8   13.00    3.20
   2  -9   8    9.70    1.70
   2  -9   8   11.70    1.80
   2   9   8   17.40    2.50
   2   9   8   18.70    3.70
   3  -9   8    2.60    0.90
   3  -9   8    2.70    1.00
   4  -9   8    4.00    1.30
  -4  -9  -8   -0.80    3.00
   4  -9   8    1.60    0.70
   4   9   8    1.70    0.70
  -4 -10   8    4.00    1.20
  -4 -10   8    6.60    1.50
  -4  10   8    4.70    1.50
   4  10  -8    6.10    1.50
  -4  10   8    4.10    2.20
  -3 -10   8   34.60    2.30
  -3 -10   8   35.00    2.60
  -3  10   8   32.20    3.10
  -3  10   8   34.30    2.30
  -3  10   8   34.50    2.10
  -2 -10   8  259.77   10.40
  -2 -10   8  296.27    9.60
  -2 -10   8  286.17    9.60
  -2  10   8  303.37   11.40
  -2  10   8  291.77    9.50
  -2  10   8  290.37    9.80
  -1 -10   8   98.59    4.30
  -1 -10   8  101.69    4.20
  -1 -10   8   96.79    4.20
  -1  10   8   98.49    3.90
  -1  10   8   95.89    4.70
  -1  10   8  100.49    4.30
   0 -10   8   90.79    4.40
   0 -10   8   94.49    4.30
   0 -10   8   92.19    3.80
   0  10   8   90.69    4.50
   0  10   8   88.69    3.90
   1 -10   8   89.99    4.90
   1 -10   8   90.89    3.80
   1 -10   8   88.99    3.70
   1  10   8   90.99    4.80
   2 -10   8   -0.20    1.00
   2 -10   8    0.30    1.00
   2  10   8    0.00    2.60
   3  10   8   10.80    1.90
   4 -10   8   18.80    1.40
  -4 -10  -8   12.10    3.20
   4 -10   8   22.00    1.50
   4  10   8   18.30    1.40
  -4 -11   8    2.10    0.80
  -4 -11   8    2.00    1.10
  -4  11   8    0.40    0.80
  -4  11   8    2.50    2.10
   4  11  -8    4.50    1.50
  -3 -11   8   23.60    2.00
  -3 -11   8   25.10    2.40
  -3  11   8   24.10    2.00
  -3  11   8   24.50    2.90
  -3  11   8   24.70    1.80
  -2 -11   8    7.50    2.40
  -2 -11   8    9.40    2.00
  -2 -11   8    4.50    1.10
  -2  11   8    7.20    1.70
  -2  11   8    8.50    2.40
  -2  11   8    8.20    1.90
  -1 -11   8    3.70    1.60
  -1 -11   8    5.30    1.30
  -1 -11   8    4.50    1.30
  -1 -11   8    8.00    2.20
  -1  11   8    5.00    1.50
  -1  11   8    4.20    1.80
  -1  11   8    7.30    2.30
   0 -11   8   57.69    3.00
   0 -11   8   64.59    3.60
   0 -11   8   57.49    3.00
   0  11   8   60.69    4.20
   0  11   8   61.89    2.90
   1 -11   8   73.79    3.20
   1 -11   8   68.69    4.30
   1 -11   8   73.59    3.50
   1  11   8   74.59    4.40
   2 -11   8    6.50    1.90
   2 -11   8    5.60    1.60
   2  11   8    8.50    2.40
   2  11   8    2.00    2.80
   3 -11   8   10.00    1.50
   3 -11   8   12.10    1.70
   3  11   8    7.10    1.80
   4 -11   8   24.60    1.60
   4 -11   8   29.50    1.80
  -4 -11  -8   22.30    4.00
   4  11   8   23.30    1.50
  -4 -12   8   -0.50    0.80
  -4 -12   8    1.70    1.30
  -4  12   8    0.10    2.00
   4  12  -8    2.70    0.90
  -4  12   8    1.40    0.80
  -3 -12   8    1.20    1.10
  -3 -12   8    0.60    0.80
  -3  12   8    2.10    1.90
  -3  12   8    0.20    1.20
  -3  12   8    0.20    0.70
  -2 -12   8    4.30    1.30
  -2 -12   8    3.00    1.10
  -2 -12   8    8.40    1.90
  -2  12   8    5.00    1.90
  -2  12   8    7.30    1.50
  -2  12   8    6.90    1.80
  -1 -12   8    6.80    2.00
  -1 -12   8    7.30    2.50
  -1 -12   8   15.40    2.30
  -1 -12   8   11.70    2.30
  -1  12   8   10.30    2.50
  -1  12   8   11.50    1.60
  -1  12   8   12.50    2.40
   0 -12   8   -0.60    1.00
   0 -12   8   -1.10    1.70
   0 -12   8    1.40    1.50
   0 -12   8    1.60    1.10
   0  12   8   -0.10    1.80
   0  12   8    1.40    0.90
   1 -12   8   -2.40    1.80
   1 -12   8    1.60    1.00
   1 -12   8    2.30    1.10
   1  12   8   -1.80    2.50
   1  12   8    1.60    2.10
   2 -12   8    1.00    1.00
   2 -12   8    0.60    1.00
   2  12   8    1.90    3.00
   2  12   8    0.10    1.40
   3 -12   8   13.40    1.60
   3 -12   8   15.30    1.50
   3  12   8   11.30    1.80
   4 -12   8   -0.20    1.00
  -4 -12  -8    1.10    3.20
   4 -12   8    0.40    0.80
   4  12   8   -0.10    0.60
  -4 -13   8   15.20    1.60
  -4  13   8   17.30    1.80
  -4  13   8   22.70    2.80
   4  13  -8   22.00    1.60
  -3 -13   8    8.60    1.60
  -3 -13   8   10.50    2.10
  -3  13   8    8.70    1.40
  -3  13   8   10.20    1.80
  -3  13   8    9.20    2.70
  -2 -13   8   10.80    2.30
  -2 -13   8   14.60    2.00
  -2 -13   8   10.50    2.00
  -2  13   8   13.50    1.90
  -2  13   8    9.80    2.50
  -2  13   8   13.30    1.60
  -1 -13   8   21.90    2.60
  -1 -13   8   28.80    2.60
  -1 -13   8   29.30    2.20
  -1 -13   8   30.70    2.60
  -1  13   8   29.00    2.00
  -1  13   8   29.20    2.50
  -1  13   8   29.90    2.80
   0 -13   8  120.59    5.00
   0 -13   8  117.49    4.60
   0 -13   8  122.69    4.60
   0 -13   8  112.49    5.30
   0  13   8  120.69    4.50
   0  13   8  121.59    5.40
   1 -13   8   65.29    3.90
   1 -13   8   65.69    3.00
   1 -13   8   63.59    3.00
   1  13   8   60.39    3.50
   2 -13   8    1.40    0.80
   2 -13   8    1.70    0.80
   2  13   8    2.10    1.40
   2  13   8    2.70    2.90
   3 -13   8   41.70    2.20
   3 -13   8   44.00    2.20
   3  13   8   41.00    2.40
   4 -13   8    0.80    1.10
   4 -13   8    0.40    0.60
  -4 -13  -8   -4.80    3.10
  -4 -14   8    4.30    1.30
  -4  14   8    5.60    2.10
  -4  14   8    4.70    1.40
   4  14  -8    8.80    1.50
  -3 -14   8   -1.00    1.10
  -3  14   8    3.70    1.90
  -2 -14   8   15.10    2.90
  -2 -14   8   19.70    2.30
  -2 -14   8   20.10    2.30
  -2  14   8   17.00    2.70
  -2  14   8   19.20    2.80
  -2  14   8   20.20    2.10
  -1 -14   8   57.09    2.90
  -1 -14   8   60.69    3.30
  -1 -14   8   56.69    3.30
  -1 -14   8   52.99    3.20
  -1  14   8   61.09    2.70
  -1  14   8   59.89    4.00
  -1  14   8   59.89    3.20
   0 -14   8   54.49    3.80
   0 -14   8   57.69    2.80
   0 -14   8   53.79    3.30
   0 -14   8   53.69    2.80
   0  14   8   53.79    2.70
   0  14   8   59.19    3.70
   1 -14   8    0.90    1.70
   1 -14   8    0.50    0.90
   1 -14   8    0.30    1.00
   1  14   8    2.70    2.30
   1  14   8    0.00    1.20
   2 -14   8    0.80    0.90
   2 -14   8    1.60    0.90
   2  14   8    4.40    2.60
   2  14   8    2.50    1.50
   3 -14   8    1.60    0.90
   3 -14   8    2.60    0.80
   3  14   8    1.80    1.00
   4 -14   8    5.70    1.10
   4 -14   8    2.80    1.10
   4  14   8    5.50    1.10
  -4 -15   8    6.50    1.40
  -4  15   8    5.30    2.10
  -4  15   8   11.60    1.90
  -3 -15   8   -1.20    1.00
  -3 -15   8   -0.60    0.80
  -3  15   8    0.60    0.70
  -3  15   8    0.30    2.50
  -2 -15   8   31.70    2.40
  -2 -15   8   28.60    3.00
  -2 -15   8   31.40    2.20
  -2  15   8   28.70    2.90
  -2  15   8   28.90    2.20
  -2  15   8   31.30    1.90
  -1 -15   8   10.40    2.20
  -1 -15   8    8.50    2.30
  -1 -15   8   12.90    3.40
  -1 -15   8   12.40    2.20
  -1  15   8   13.20    2.50
  -1  15   8   16.00    1.70
  -1  15   8   15.60    2.30
   0 -15   8    3.40    1.70
   0 -15   8   -0.90    1.80
   0 -15   8    1.00    1.40
   0  15   8    1.90    0.80
   1 -15   8    5.80    1.70
   1 -15   8    4.60    1.70
   1 -15   8    5.60    1.70
   1  15   8    4.40    1.20
   1  15   8    6.00    2.30
   2 -15   8    6.00    1.50
   2  15   8   14.10    3.80
   2  15   8    5.40    1.60
   3 -15   8    8.70    1.30
   3 -15   8    7.40    1.30
   3  15   8    5.70    1.70
   4 -15   8    4.10    1.20
   4 -15   8    5.20    1.10
   4  15   8    6.30    1.20
  -4 -16   8   65.59    2.60
   4  16  -8   69.09    2.70
  -4  16   8   52.69    3.60
  -3 -16   8    0.30    0.80
  -3 -16   8   -1.50    1.00
  -3  16   8    0.00    0.70
  -3  16   8   -0.30    1.80
  -2 -16   8    0.60    1.30
  -2 -16   8    2.30    1.00
  -2 -16   8    2.10    1.00
  -2  16   8    1.90    2.20
  -2  16   8    1.60    0.70
  -1 -16   8   76.09    4.10
  -1 -16   8   74.89    3.50
  -1 -16   8   78.49    3.70
  -1 -16   8   84.39    4.00
  -1  16   8   75.99    4.20
  -1  16   8   77.09    3.20
   0 -16   8   10.60    3.20
   0 -16   8   10.90    2.00
   0 -16   8   14.40    2.40
   0 -16   8   13.50    1.90
   0  16   8   10.60    2.70
   0  16   8   12.20    1.70
   1 -16   8   -0.90    0.90
   1 -16   8    0.80    1.10
   1 -16   8    2.60    1.60
   1  16   8    0.10    1.20
   1  16   8    1.80    2.20
   2 -16   8    0.80    2.90
   2 -16   8    0.00    0.80
   2 -16   8    1.60    0.90
   2  16   8   -1.30    1.60
   2  16   8   -0.80    2.70
   3 -16   8    9.30    1.30
   3 -16   8    8.30    1.30
   3  16   8    8.80    1.80
   4 -16   8    3.50    1.00
   4 -16   8    2.00    0.70
   4  16   8    2.50    0.70
  -4 -17   8   15.30    1.90
   4  17  -8   21.80    1.40
  -4  17   8   20.00    2.90
  -3 -17   8    7.70    1.40
  -3  17   8    8.60    1.40
  -3  17   8    8.00    2.60
  -2 -17   8   44.30    3.10
  -2 -17   8   46.10    2.50
  -2 -17   8   47.50    2.60
  -2  17   8   44.80    2.30
  -2  17   8   44.00    3.30
  -1 -17   8  619.94   19.10
  -1 -17   8  608.94   19.40
  -1 -17   8  604.14   19.10
  -1  17   8  628.64   19.50
  -1  17   8  575.64   19.80
   0 -17   8  120.69    4.90
   0 -17   8  108.39    5.10
   0 -17   8  115.99    4.40
   0 -17   8  115.29    4.80
   0  17   8  118.09    5.40
   0  17   8  113.49    4.30
   1 -17   8    6.20    1.70
   1 -17   8    5.70    1.60
   1 -17   8    4.10    1.60
   1  17   8   11.00    3.20
   2 -17   8    9.70    1.60
   2 -17   8    9.20    1.50
   2 -17   8   16.00    3.50
   2  17   8    7.90    1.70
   2  17   8   12.70    3.30
   3 -17   8    0.20    0.70
   3 -17   8    1.20    0.70
   3  17   8    0.70    1.00
  -4 -18   8   66.99    2.60
   4 -18  -8   67.29    2.80
  -3 -18   8   -0.40    0.70
  -3 -18   8   -1.20    1.00
  -3  18   8    0.40    1.70
  -3  18   8   -0.10    0.70
  -2 -18   8   12.40    1.90
  -2 -18   8   10.10    2.30
  -2 -18   8   11.80    2.40
  -2  18   8   11.80    3.60
  -2  18   8   10.90    1.40
  -1 -18   8   -0.50    1.20
  -1 -18   8    1.20    1.20
  -1 -18   8    2.30    1.10
  -1  18   8   -1.00    1.90
  -1  18   8    0.90    1.10
   0 -18   8   72.29    3.30
   0 -18   8   64.89    3.40
   0 -18   8   62.89    4.00
   0 -18   8   62.19    3.00
   0  18   8   58.69    4.00
   0  18   8   64.29    2.90
   1 -18   8    1.40    1.30
   1 -18   8    0.30    1.50
   1 -18   8   -0.40    1.00
   1  18   8    2.10    2.30
   2 -18   8    9.10    2.20
   2 -18   8   13.00    3.20
   2 -18   8    8.20    2.00
   2  18   8    6.70    2.60
   3 -18   8   36.70    2.00
   3 -18   8   34.70    1.80
   3  18   8   33.20    2.20
  -4 -19   8   10.60    1.40
   4 -19  -8   10.80    1.10
   4  19  -8   11.10    1.10
  -3 -19   8   -0.70    1.10
  -3 -19   8   -0.50    0.90
  -3  19   8    0.70    2.10
  -3  19   8    0.20    0.70
  -2 -19   8    2.60    1.00
  -2 -19   8    1.90    1.40
  -2 -19   8    5.40    1.40
  -2  19   8    2.90    1.90
  -2  19   8    2.40    0.70
   2  19  -8    0.90    1.30
  -1 -19   8   68.09    3.50
  -1 -19   8   78.29    4.40
  -1 -19   8   71.29    4.10
  -1  19   8   67.99    3.10
  -1  19   8   63.39    4.00
   0 -19   8    2.80    1.70
   0 -19   8    1.60    1.10
   0 -19   8    0.80    0.90
   0 -19   8    2.30    1.50
   0  19   8    4.60    1.60
   0  19   8    0.40    2.10
   1 -19   8    1.00    0.90
   1 -19   8   -0.50    1.50
   1 -19   8   -0.50    0.90
   1  19   8    0.30    2.30
   2 -19   8   15.60    3.10
   2 -19   8   13.50    1.60
   2 -19   8   12.70    1.50
   2  19   8   10.60    3.70
   3 -19   8    8.60    1.20
   3 -19   8   10.60    1.30
  -3 -20   8    0.30    1.10
  -3 -20   8    0.00    0.70
  -3  20   8    1.10    0.70
  -3  20   8   -0.40    1.90
  -2 -20   8   21.00    1.80
  -2 -20   8   20.80    1.90
  -2 -20   8   23.80    2.40
  -2  20   8   20.70    1.60
   2  20  -8   21.10    2.30
  -2  20   8   19.80    2.80
  -1 -20   8    5.80    1.70
  -1 -20   8    2.50    1.20
  -1 -20   8    3.50    1.20
  -1  20   8    4.80    1.90
  -1  20   8    6.90    1.30
   0 -20   8   77.09    3.20
   0 -20   8   72.99    4.10
   0 -20   8   77.09    3.40
   0 -20   8   77.39    3.70
   0  20   8   70.09    4.30
   0  20   8   73.19    3.10
   1 -20   8    0.00    0.90
   1 -20   8   -0.40    0.80
   1 -20   8    0.90    1.40
   1  20   8   -1.80    2.40
   2 -20   8   10.50    1.40
   2 -20   8   11.00    1.50
   2 -20   8   11.80    2.80
   2  20   8    9.00    3.00
   3 -20   8    8.00    1.20
   3 -20   8   10.60    1.20
   3  20   8    5.40    1.30
  -3 -21   8    1.60    1.10
  -3 -21   8    1.00    0.90
   3 -21  -8    1.20    0.80
  -3  21   8    0.30    0.70
  -3  21   8   -2.10    1.90
  -2 -21   8   11.20    2.10
  -2 -21   8    8.40    1.60
  -2 -21   8   13.30    1.60
  -2  21   8   10.10    1.30
  -2  21   8   12.80    2.80
   2  21  -8   11.10    2.00
  -1 -21   8   46.20    2.50
  -1 -21   8   46.00    2.80
  -1 -21   8   49.80    3.60
  -1  21   8   47.10    2.40
  -1  21   8   46.80    3.70
   0 -21   8  201.08    7.50
   0 -21   8  202.58    6.90
   0 -21   8  206.28    7.00
   0 -21   8  209.48    7.60
   0  21   8  214.48    6.90
   0  21   8  197.58    8.00
   1 -21   8    0.40    1.40
   1  21   8    1.90    2.60
   2 -21   8   57.29    2.60
   2 -21   8   69.79    3.10
   2 -21   8   59.19    3.40
   2  21   8   55.09    4.50
   3 -21   8    9.70    1.30
   3 -21   8   10.20    1.40
  -3 -22   8    4.40    1.30
  -3 -22   8    6.90    2.00
   3 -22  -8    5.80    1.50
  -3  22   8    8.90    2.90
  -2 -22   8   25.50    2.10
  -2 -22   8   27.30    1.90
  -2 -22   8   23.70    2.40
   2  22  -8   25.40    2.20
  -2  22   8   27.10    1.70
  -2  22   8   27.80    3.10
  -1 -22   8    1.40    1.60
   1 -22  -8    1.50    1.60
  -1 -22   8    0.70    1.10
  -1  22   8    0.40    0.90
  -1  22   8    0.40    2.10
   0 -22   8   11.30    2.30
   0 -22   8   13.40    1.60
   0 -22   8   11.60    3.70
   0 -22   8   13.30    2.20
   0  22   8    9.20    3.00
   1 -22   8   33.00    2.70
   1 -22   8   37.80    2.00
   1 -22   8   35.70    2.10
   1  22   8   37.80    4.30
   2 -22   8   24.80    1.70
   2 -22   8   24.40    1.60
   2 -22   8   19.90    2.80
   2  22   8   16.40    3.80
   3 -22   8    5.60    1.30
   3 -22   8    4.60    1.20
  -3 -23   8   21.00    1.50
   3 -23  -8   21.00    1.50
  -3 -23   8   16.80    2.60
  -3  23   8   17.10    3.30
  -2 -23   8   17.70    1.80
  -2 -23   8   16.80    2.00
   2 -23  -8   17.70    1.80
  -2  23   8   17.20    1.40
   2  23  -8   18.60    2.10
  -1 -23   8   12.10    2.40
   1 -23  -8    9.20    2.40
  -1 -23   8   11.10    2.00
  -1 -23   8   12.10    1.70
  -1  23   8   10.20    1.30
  -1  23   8    9.90    3.20
   0 -23   8   16.20    1.70
   0 -23   8   17.40    2.00
   0  23   8   16.80    3.70
   1 -23   8   -0.20    1.60
   1 -23   8    1.40    0.80
   1 -23   8   -1.50    1.20
   1  23   8    1.80    2.70
   2 -23   8    8.50    1.30
   2 -23   8    7.30    1.50
   2 -23   8    4.00    1.60
   2  23   8    7.50    3.50
   3 -23   8    0.40    0.90
   3 -23   8    0.90    0.70
  -3 -24   8    8.20    1.70
   3 -24  -8    7.10    1.20
   3  24  -8    6.90    1.20
  -2 -24   8   20.90    1.70
  -2 -24   8   21.90    2.10
   2 -24  -8   19.30    1.70
   2  24  -8   18.70    1.90
  -2  24   8   22.10    3.00
  -1 -24   8   43.30    2.30
   1 -24  -8   43.00    3.30
  -1 -24   8   48.70    2.60
  -1 -24   8   45.80    2.40
  -1  24   8   46.30    3.70
   0 -24   8    2.00    1.00
   0 -24   8    1.70    1.00
   0  24   8    1.40    2.40
   1 -24   8   45.00    2.30
   1 -24   8   49.10    2.70
   1 -24   8   51.89    2.30
   1  24   8   47.40    4.30
   2 -24   8   11.30    1.60
   2 -24   8   14.30    1.50
   2 -24   8   10.70    2.30
   2  24   8    7.90    3.50
  -3 -25   8    1.20    0.60
   3 -25  -8   -0.30    0.60
   3  25  -8    1.00    0.60
   2 -25  -8    7.10    1.60
  -2 -25   8    8.00    1.40
  -2 -25   8    7.10    1.60
   2  25  -8    6.20    1.70
  -2  25   8    3.40    2.40
  -1 -25   8    1.50    1.00
  -1 -25   8    2.40    0.80
  -1 -25   8    2.20    0.90
  -1  25   8    1.50    2.30
   0 -25   8    4.40    1.60
   0  25   8    5.00    2.60
  -1 -25  -8    3.20    1.20
   1 -25   8    3.60    1.20
   1 -25   8    1.70    1.10
   1 -25   8    2.40    0.90
   1  25   8    0.30    3.10
   2 -25   8    4.40    0.90
   2 -25   8    4.30    1.50
   2  25   8    5.60    4.00
  -2 -26   8   13.30    1.70
  -2 -26   8   14.60    1.50
   2  26  -8   11.20    1.60
  -2  26   8   10.70    3.50
  -1 -26   8    0.10    0.90
  -1 -26   8   -0.70    0.70
  -1 -26   8   -0.80    0.90
  -1  26   8    4.00    2.60
   0 -26   8   -0.20    0.90
   0 -26   8    0.30    1.00
   0  26   8    1.70    2.70
  -1 -26  -8    3.50    1.20
   1 -26   8    7.90    2.00
   1 -26   8    5.80    1.50
   1  26   8   13.60    4.40
   2 -26   8    0.40    1.50
   2 -26   8    1.10    0.90
   2 -27  -8    0.10    1.00
  -2 -27   8    0.20    1.30
  -2 -27   8    0.40    0.90
   2  27  -8    1.10    0.80
  -1 -27   8    0.00    0.90
  -1 -27   8    0.20    0.90
  -1 -27   8    0.40    0.90
   1  27  -8    0.30    0.80
  -1  27   8    0.80    2.80
   0 -27   8    7.70    1.70
   0  27   8    4.10    3.30
  -1 -27  -8   37.30    2.90
   1 -27   8   34.60    2.10
   1 -27   8   31.70    1.90
   1  27   8   37.20    5.00
   2 -27   8    0.20    1.10
  -2 -28   8   12.00    1.20
   2  28  -8   10.20    1.40
  -1 -28   8    1.10    1.00
  -1  28   8    5.80    3.40
   1  28  -8    0.40    0.70
   0 -28   8    2.10    0.80
   0 -28   8    1.20    0.90
   0  28   8    4.30    3.80
  -1 -28  -8   58.79    2.90
   1 -28   8   58.89    2.50
   1 -28   8   57.69    2.70
  -1 -29   8    0.80    1.00
  -1 -29   8    1.50    1.30
   0 -29   8    1.20    0.80
   0 -29  -8    3.00    0.80
   0 -29   8    4.70    1.30
  -1 -29  -8    3.50    1.70
   1 -29   8   -1.20    1.10
   1 -29   8    0.60    0.90
  -1 -30   8    0.50    0.80
   1 -30  -8    0.90    0.70
   1  30  -8   -0.50    0.60
   0 -30  -8    0.80    0.70
   0 -30   8    0.20    0.70
  -4   0   9    0.50    0.60
  -4   0   9   -0.10    0.80
  -3   0   9    0.80    0.90
  -2   0   9   -0.10    1.10
  -2   0   9   -0.70    0.80
  -1   0   9   -0.70    1.30
  -1   0   9   -1.30    0.80
   0   0   9   13.00    3.30
   1   0   9   -1.60    1.80
   1   0   9   -1.90    1.40
   2   0   9    2.00    1.20
   2   0   9    2.60    1.50
   3   0   9    6.50    1.60
   3   0   9    3.40    1.20
  -3   0  -9    3.60    4.60
   4   0   9   -0.80    0.90
  -4  -1   9   -0.60    0.60
  -4  -1   9   -1.00    0.70
  -4   1   9   -0.40    0.60
  -4   1   9   -0.80    0.70
  -3  -1   9   -0.90    1.50
  -3  -1   9    1.40    1.00
  -3   1   9    0.80    0.80
  -2  -1   9    0.20    0.80
  -2   1   9    0.40    1.10
  -2   1   9   -0.30    0.80
  -1  -1   9   -1.00    0.80
  -1  -1   9    0.30    1.40
  -1   1   9    0.80    1.30
  -1   1   9   -0.30    4.40
   0  -1   9   13.80    3.30
   0   1   9    9.10    3.30
   0   1   9   15.60    2.10
   0   1   9   10.80    3.90
   1  -1   9    0.70    1.60
   1  -1   9   -2.20    1.40
   1   1   9   -6.70    4.00
   1   1   9   -0.50    1.40
   2  -1   9   47.80    3.10
   2  -1   9   50.99    2.70
   2   1   9   50.09    2.70
   2   1   9   49.50    3.30
   3  -1   9   38.40    2.30
   3  -1   9   31.30    2.00
   3   1   9   30.40    2.10
   3   1   9   34.70    2.50
   4  -1   9    0.60    0.90
   4  -1   9    0.20    0.60
   4   1   9    0.20    1.10
   4   1   9    1.10    0.70
  -4  -2   9    6.50    1.20
  -4  -2   9    7.90    1.40
  -4   2   9    7.90    1.30
  -3  -2   9    5.10    1.20
  -3  -2   9    4.60    0.90
  -3   2   9    7.00    2.40
  -3   2   9    7.60    1.70
  -2  -2   9    0.40    1.10
  -2  -2   9   -2.10    1.60
  -2   2   9    0.60    1.10
  -2   2   9    0.00    0.80
  -2   2   9   -3.60    3.80
  -1  -2   9    7.20    2.10
  -1  -2   9    5.20    1.20
  -1  -2   9    9.90    2.40
  -1   2   9    6.40    1.50
  -1   2   9    6.40    3.00
  -1   2   9    7.20    1.80
   0  -2   9    5.50    1.40
   0  -2   9    7.10    1.90
   0   2   9    6.90    2.00
   0   2   9   12.30    2.20
   0   2   9   13.30    4.30
   1  -2   9    4.00    1.50
   1  -2   9    4.30    1.40
   1   2   9    3.90    3.70
   1   2   9    3.10    1.50
   2  -2   9    1.10    1.00
   2  -2   9    1.60    1.40
   2   2   9    1.60    1.00
   2   2   9    0.70    4.50
   2   2   9    0.60    1.90
   3  -2   9   24.80    2.10
   3  -2   9   21.80    1.80
   3   2   9   25.30    2.50
   3   2   9   22.60    1.80
   4  -2   9    1.30    0.80
   4  -2   9    1.50    0.70
   4   2   9    1.90    0.60
  -4  -3   9    0.50    0.80
  -4  -3   9   -0.40    0.60
  -4   3   9    0.50    0.70
  -4   3   9    0.00    0.60
  -3  -3   9    0.10    0.70
  -3  -3   9   -0.20    1.00
  -3   3   9   -0.40    3.10
  -3   3   9    0.50    0.70
  -3   3   9    1.00    0.90
  -2  -3   9   39.30    3.70
  -2  -3   9   35.40    2.60
  -2  -3   9   29.10    3.30
  -2   3   9   31.40    2.60
  -2   3   9   36.30    2.20
  -2   3   9   35.30    4.30
  -1  -3   9   20.90    2.40
  -1  -3   9   19.10    2.20
  -1  -3   9   14.50    3.10
  -1   3   9   17.30    1.90
  -1   3   9   19.20    2.50
  -1   3   9   15.50    3.90
   0  -3   9    2.80    1.40
   0  -3   9    5.00    1.80
   0  -3   9    5.00    1.70
   0   3   9    3.60    1.20
   0   3   9    8.10    3.10
   0   3   9   12.50    3.30
   1  -3   9    6.00    1.40
   1  -3   9   12.40    2.30
   1   3   9    9.80    2.70
   1   3   9    6.20    3.40
   2  -3   9   30.10    2.50
   2  -3   9   32.50    2.20
   2   3   9   28.20    5.40
   2   3   9   28.90    2.30
   3  -3   9    4.40    1.40
   3  -3   9    5.40    1.70
   3   3   9    1.20    1.60
   4  -3   9    4.50    1.20
   4  -3   9    8.20    1.30
   4   3   9    6.00    1.10
  -4  -4   9    0.90    0.80
  -4  -4   9    0.40    0.60
  -4   4   9    0.70    0.70
  -4   4   9    0.50    0.70
  -3  -4   9   34.10    2.40
  -3  -4   9   31.20    2.00
  -3   4   9   37.50    2.20
  -3   4   9   34.40    2.00
  -3   4   9   28.60    4.20
  -2  -4   9   20.40    2.80
  -2  -4   9   23.00    2.40
  -2  -4   9   25.00    2.10
  -2   4   9   21.20    3.80
  -2   4   9   25.30    1.90
  -2   4   9   24.70    2.40
  -1  -4   9   18.60    2.20
  -1  -4   9   18.40    2.50
  -1  -4   9   22.30    2.70
  -1   4   9   18.60    1.80
  -1   4   9   18.60    3.60
  -1   4   9   16.50    2.70
   0  -4   9    6.10    1.70
   0  -4   9    3.30    1.40
   0  -4   9    5.90    1.60
   0   4   9    1.50    2.70
   0   4   9    5.50    2.00
   0   4   9    6.50    2.20
   1  -4   9   10.10    2.10
   1  -4   9    4.30    1.30
   1   4   9    6.80    3.20
   1   4   9    4.20    1.80
   2  -4   9   30.80    2.20
   2  -4   9   34.70    2.50
   2   4   9   34.30    2.50
   2   4   9   35.80    5.20
   3  -4   9   33.50    1.90
   3  -4   9   30.70    2.10
   3   4   9   33.20    2.10
   4  -4   9    9.50    1.20
   4  -4   9   12.20    1.30
   4   4   9   13.10    1.20
  -4  -5   9    0.00    0.80
  -4  -5   9    0.50    0.60
   4   5  -9    3.00    1.40
  -4   5   9    0.20    1.40
  -4   5   9   -0.70    0.60
  -3  -5   9   -0.90    0.90
  -3  -5   9    0.10    0.80
  -3   5   9    0.20    0.70
  -3   5   9   -1.20    2.70
  -3   5   9    0.30    0.70
  -2  -5   9   56.99    2.80
  -2  -5   9   58.59    3.20
  -2  -5   9   60.09    4.00
  -2   5   9   56.99    4.30
  -2   5   9   59.89    3.20
  -2   5   9   59.29    2.70
  -1  -5   9  112.19    4.50
  -1  -5   9  109.79    4.90
  -1  -5   9  108.89    4.30
  -1   5   9  101.09    4.60
  -1   5   9  105.89    5.30
  -1   5   9  107.49    4.10
   0  -5   9    3.40    1.70
   0  -5   9    1.90    1.70
   0  -5   9    3.90    1.50
   0  -5   9    2.20    1.40
   0   5   9    8.10    2.10
   0   5   9    5.30    2.50
   1  -5   9   60.79    3.00
   1  -5   9   55.29    3.00
   1   5   9   52.59    4.60
   2  -5   9   -1.70    0.90
   2  -5   9   -0.20    1.10
   2   5   9   -2.00    3.40
   2   5   9    0.50    1.10
   3   5   9    4.30    1.50
   4  -5   9    0.80    0.70
   4  -5   9    0.80    0.60
   4   5   9    0.60    0.60
  -4  -6   9    5.20    1.30
  -4  -6   9    1.50    0.80
  -4   6   9    1.90    0.70
  -4   6   9    1.50    0.70
   4   6  -9    0.80    1.20
  -4   6   9    0.50    7.00
  -3  -6   9   41.70    3.20
  -3  -6   9   37.80    2.20
  -3   6   9   39.50    2.30
  -3   6   9   35.80    3.90
  -2  -6   9  103.39    4.30
  -2  -6   9  101.19    4.40
  -2  -6   9  103.49    4.10
  -2   6   9  103.69    4.40
  -2   6   9  107.49    5.30
  -2   6   9  101.29    4.00
  -1  -6   9   26.10    2.60
  -1  -6   9   25.30    2.10
  -1  -6   9   27.50    2.60
  -1   6   9   23.40    1.90
  -1   6   9   21.70    3.30
  -1   6   9   19.10    2.50
   0  -6   9   10.00    2.80
   0  -6   9    8.70    1.60
   0  -6   9    7.20    2.20
   0  -6   9    4.10    1.60
   0   6   9   11.90    3.20
   0   6   9    7.90    2.10
   1  -6   9   45.50    2.70
   1  -6   9   42.00    2.80
   1   6   9   45.90    4.60
   2  -6   9   15.60    1.90
   2  -6   9   17.70    1.90
   2   6   9   16.90    2.10
   2   6   9   12.90    3.40
   3  -6   9   46.10    2.30
   3  -6   9   46.60    2.50
   3   6   9   49.70    2.40
   4  -6   9    6.60    1.10
   4  -6   9    6.40    1.10
   4   6   9    4.70    1.60
  -4  -7   9    1.70    0.70
  -4  -7   9    1.40    0.80
  -4   7   9    0.60    0.70
   4   7  -9    0.90    1.10
  -4   7   9    3.30    1.10
  -4   7   9   -0.10    3.40
  -3  -7   9   41.40    2.60
  -3  -7   9   37.40    2.20
  -3   7   9   43.00    2.40
  -3   7   9   40.90    3.80
  -3   7   9   44.10    2.20
  -2  -7   9   93.79    3.90
  -2  -7   9   97.59    4.20
  -2  -7   9   93.09    4.00
  -2   7   9  100.19    5.00
  -2   7   9   99.39    4.20
  -2   7   9   94.59    3.80
  -1  -7   9   -1.70    1.30
  -1  -7   9   -0.80    1.00
  -1  -7   9    2.10    1.40
  -1   7   9   -0.50    1.30
  -1   7   9    0.40    2.10
  -1   7   9    0.90    0.80
   0  -7   9    0.20    1.60
   0  -7   9    0.60    1.30
   0  -7   9   -0.90    1.60
   0  -7   9    0.40    1.30
   0   7   9    1.40    1.00
   0   7   9    1.80    2.10
   1  -7   9   21.70    2.20
   1  -7   9   22.20    2.20
   2  -7   9    1.80    1.10
   2  -7   9    3.40    1.10
   2   7   9    5.00    3.10
   2   7   9    2.20    1.30
   3  -7   9    1.80    0.90
   3  -7   9    1.50    0.90
   4  -7   9    0.30    0.70
   4  -7   9   -0.50    0.60
   4   7   9    0.20    0.70
  -4  -8   9    0.30    0.80
  -4  -8   9    4.40    1.30
  -4   8   9    1.60    0.70
   4   8  -9    2.60    1.00
  -4   8   9   -2.60    3.10
  -3  -8   9    5.60    1.50
  -3   8   9    5.60    1.60
  -3   8   9    3.30    2.50
  -3   8   9    5.10    1.60
  -2  -8   9   10.50    1.90
  -2  -8   9   10.20    2.40
  -2  -8   9   16.70    3.30
  -2   8   9   11.60    3.10
  -2   8   9   14.20    2.10
  -2   8   9    9.90    1.50
  -1  -8   9   29.40    2.50
  -1  -8   9   27.20    2.30
  -1  -8   9   25.30    2.60
  -1   8   9   29.00    2.70
  -1   8   9   23.70    3.20
  -1   8   9   28.50    2.00
   0  -8   9   10.50    2.10
   0  -8   9   14.50    3.00
   0  -8   9   12.60    2.40
   0  -8   9   18.70    3.00
   0   8   9   15.20    2.10
   0   8   9   14.90    3.10
   1  -8   9    0.50    2.30
   1  -8   9    2.70    1.00
   1  -8   9    3.40    1.20
   1   8   9    1.90    2.60
   2  -8   9    1.90    1.10
   2  -8   9    1.50    0.90
   2   8   9    2.90    2.90
   2   8   9    1.10    1.20
   3  -8   9   14.30    1.60
   3  -8   9   12.90    1.80
   3   8   9   12.90    1.60
   4  -8   9    4.70    1.10
   4  -8   9    4.10    1.10
   4   8   9    3.60    1.10
  -4  -9   9   12.90    1.40
   4   9  -9    8.70    1.60
  -4   9   9   11.70    1.40
  -4   9   9    7.70    3.00
  -3  -9   9   13.10    2.40
  -3   9   9    7.70    1.70
  -3   9   9    9.20    3.00
  -2  -9   9   36.10    2.40
  -2  -9   9   39.40    2.40
  -2  -9   9   38.80    2.60
  -2   9   9   36.40    2.50
  -2   9   9   40.90    3.50
  -2   9   9   42.20    2.70
  -1  -9   9  175.68    6.30
  -1  -9   9  182.38    6.30
  -1  -9   9  171.08    6.50
  -1   9   9  177.08    6.40
  -1   9   9  173.78    6.10
   0  -9   9   16.20    3.00
   0  -9   9   10.90    2.00
   0  -9   9   14.90    2.90
   0  -9   9   11.00    2.20
   0   9   9    9.90    2.00
   0   9   9   17.50    2.90
   1  -9   9    9.50    1.80
   1  -9   9    9.20    1.80
   1   9   9    6.80    2.70
   2  -9   9    2.40    0.90
   2  -9   9    1.80    1.00
   2   9   9    1.00    2.80
   2   9   9    2.50    1.20
   3  -9   9   -0.80    1.00
   3  -9   9    0.30    0.70
   3   9   9    0.30    0.90
   4  -9   9    0.40    0.60
   4  -9   9    0.30    0.60
   4   9   9    0.00    0.60
  -4 -10   9    5.50    1.30
  -4  10   9    1.00    2.80
   4  10  -9    0.90    0.90
  -4  10   9    2.10    0.80
  -3 -10   9    2.00    1.00
  -3 -10   9    1.10    0.70
  -3  10   9   -0.90    2.10
  -3  10   9    1.20    0.80
  -3  10   9    0.60    0.70
  -2 -10   9   33.00    2.30
  -2 -10   9   31.10    2.50
  -2 -10   9   32.30    2.30
  -2  10   9   31.10    3.30
  -2  10   9   35.10    2.40
  -2  10   9   33.60    2.50
  -1 -10   9   29.50    2.90
  -1 -10   9   33.90    2.50
  -1 -10   9   30.90    2.50
  -1  10   9   32.20    3.30
  -1  10   9   33.30    2.70
  -1  10   9   31.80    2.00
   0 -10   9   27.30    2.50
   0 -10   9   28.00    2.20
   0 -10   9   29.70    2.80
   0 -10   9   34.10    3.00
   0  10   9   28.90    2.20
   1 -10   9   37.90    2.40
   1 -10   9   43.30    3.80
   1 -10   9   37.10    2.40
   1  10   9   39.40    3.90
   2 -10   9    0.90    1.00
   2 -10   9    1.50    0.90
   2  10   9    0.30    1.20
   2  10   9   -2.40    2.90
   3 -10   9    5.90    1.30
   3 -10   9    5.30    1.20
   3  10   9    7.60    1.60
   4 -10   9    4.00    1.00
   4 -10   9    3.00    1.00
   4  10   9    3.50    1.10
  -4 -11   9   -1.80    0.90
  -4 -11   9    0.90    0.70
  -4  11   9   -0.10    0.70
  -4  11   9    1.00    3.30
   4  11  -9   -1.00    0.80
  -3 -11   9   27.70    2.00
  -3 -11   9   22.50    1.70
  -3  11   9   24.70    1.80
  -3  11   9   26.40    1.70
  -3  11   9   25.20    3.10
  -2 -11   9   14.50    1.90
  -2 -11   9   14.50    1.90
  -2 -11   9   13.80    2.10
  -2  11   9   17.90    1.90
  -2  11   9    9.20    2.90
  -1 -11   9  116.39    4.60
  -1 -11   9   99.59    5.00
  -1 -11   9  116.59    4.80
  -1 -11   9  116.49    4.60
  -1  11   9  115.39    4.30
  -1  11   9  112.79    5.30
  -1  11   9  113.39    4.70
   0 -11   9    8.10    2.40
   0 -11   9   10.00    2.10
   0 -11   9    9.40    2.00
   0 -11   9   13.30    2.80
   0  11   9    7.40    2.40
   0  11   9   10.10    1.80
   1 -11   9   27.30    2.10
   1 -11   9   28.70    2.10
   1 -11   9   27.90    3.40
   1  11   9   28.80    3.60
   2 -11   9    2.30    0.80
   2 -11   9    1.90    0.90
   2  11   9    0.40    3.10
   3 -11   9    0.50    0.70
   3 -11   9    1.00    0.80
   3  11   9    0.90    0.90
   4 -11   9   21.00    1.30
   4 -11   9   23.50    1.30
  -4 -12   9    3.50    1.20
  -4 -12   9    2.60    1.10
  -4  12   9    1.90    0.80
   4  12  -9    3.10    1.00
  -3 -12   9   11.20    1.70
  -3 -12   9   12.50    1.40
  -3  12   9   12.90    1.50
  -3  12   9   10.80    1.30
  -3  12   9    8.60    2.80
  -2 -12   9    3.10    1.20
  -2 -12   9    0.90    0.90
  -2 -12   9    1.60    1.00
  -2  12   9    4.10    1.40
  -2  12   9    3.20    1.10
  -2  12   9    1.90    2.10
  -1 -12   9   32.80    3.20
  -1 -12   9   43.20    2.50
  -1 -12   9   41.50    3.30
  -1 -12   9   38.10    2.70
  -1  12   9   39.80    2.20
  -1  12   9   40.30    2.80
  -1  12   9   41.80    3.50
   0 -12   9    0.30    1.60
   0 -12   9    1.30    1.30
   0 -12   9    1.80    1.10
   0 -12   9    0.90    1.10
   0  12   9    0.50    0.90
   0  12   9   -0.70    2.10
   1 -12   9   25.40    3.00
   1 -12   9   20.60    1.90
   1 -12   9   20.20    1.90
   1  12   9   27.60    3.50
   2 -12   9   11.20    1.70
   2 -12   9   11.40    1.60
   2  12   9    9.70    3.20
   2  12   9    6.30    2.30
   3 -12   9   -0.50    0.90
   3 -12   9   -0.20    0.70
   3  12   9    0.80    0.90
  -4 -13   9    0.80    1.00
   4  13  -9    1.30    0.80
  -4  13   9    1.70    0.80
  -3 -13   9    0.80    0.70
  -3 -13   9    0.60    0.90
  -3  13   9   -0.50    0.60
  -3  13   9    3.40    1.20
  -3  13   9    1.60    2.00
  -2 -13   9   67.79    3.10
  -2 -13   9   68.99    3.10
  -2 -13   9   68.69    3.40
  -2  13   9   68.49    2.90
  -2  13   9   65.49    4.10
  -2  13   9   69.79    3.20
  -1 -13   9    2.40    1.10
  -1 -13   9    1.20    1.50
  -1 -13   9    1.10    1.10
  -1  13   9    0.10    1.20
  -1  13   9    3.20    2.10
  -1  13   9    1.30    0.80
   0 -13   9   14.10    2.00
   0 -13   9   20.90    2.50
   0 -13   9   15.30    3.20
   0 -13   9   17.80    2.00
   0  13   9   20.00    1.90
   0  13   9    9.80    2.90
   1 -13   9    5.20    1.60
   1 -13   9    3.80    1.00
   1 -13   9    3.10    1.80
   1  13   9    5.80    2.70
   2 -13   9   -0.90    1.20
   2 -13   9   -0.90    1.20
   2  13   9   -0.50    1.40
   2  13   9   -0.30    3.20
   3 -13   9   -0.20    0.70
   3 -13   9    0.30    0.70
   3  13   9    1.20    1.00
  -4 -14   9   21.40    1.40
  -4  14   9   22.10    2.00
   4  14  -9   21.60    1.50
  -3 -14   9    0.60    0.70
  -3 -14   9    1.10    0.90
  -3  14   9    1.60    0.70
  -3  14   9    2.70    2.10
  -2 -14   9   26.90    2.00
  -2 -14   9   25.10    2.30
  -2 -14   9   26.20    2.00
  -2  14   9   28.50    2.10
  -2  14   9   23.70    3.10
  -2  14   9   26.90    1.70
  -1 -14   9   46.00    2.90
  -1 -14   9   42.80    2.70
  -1 -14   9   45.30    2.50
  -1  14   9   44.80    3.80
  -1  14   9   41.90    2.70
  -1  14   9   43.10    2.30
   0 -14   9   30.10    2.30
   0 -14   9   33.90    2.50
   0 -14   9   31.30    2.80
   0  14   9   32.00    3.50
   0  14   9   33.60    2.20
   1 -14   9    1.40    1.70
   1 -14   9    4.70    1.50
   1  14   9    0.00    2.40
   2 -14   9    5.80    1.50
   2 -14   9    3.70    1.30
   2  14   9    3.60    3.30
   3 -14   9    0.70    0.80
   3 -14   9    0.50    1.00
   3  14   9   -0.10    1.00
  -4 -15   9   31.50    1.60
   4  15  -9   29.70    1.60
  -3 -15   9    0.50    0.70
  -3 -15   9    1.50    0.90
  -3  15   9   -0.90    2.30
  -3  15   9    1.50    0.60
  -2 -15   9    9.40    1.60
  -2 -15   9   10.10    1.60
  -2 -15   9    7.70    1.90
  -2  15   9    7.20    1.30
  -2  15   9    7.80    2.40
  -1 -15   9   23.20    2.40
  -1 -15   9   20.10    2.10
  -1 -15   9   21.60    2.30
  -1  15   9   20.90    1.70
  -1  15   9   23.30    3.10
   0 -15   9  202.18    7.10
   0 -15   9  212.38    7.10
   0 -15   9  217.08    7.50
   0  15   9  214.08    7.10
   0  15   9  203.18    8.20
   1 -15   9    0.90    0.90
   1 -15   9   -0.60    0.90
   1 -15   9    1.10    1.60
   1  15   9    1.80    2.40
   2 -15   9    4.10    1.40
   2 -15   9    3.80    1.30
   2  15   9    4.20    3.10
   3 -15   9    2.20    0.70
   3 -15   9    4.40    1.30
   3  15   9    3.30    1.30
   4 -16  -9    0.80    0.70
   4  16  -9    0.10    0.70
  -3 -16   9   22.30    1.50
  -3 -16   9   19.10    1.90
  -3  16   9   22.90    1.50
  -3  16   9   22.80    3.00
  -2 -16   9    0.10    0.90
  -2 -16   9   -0.20    0.90
  -2  16   9    1.70    2.20
  -1 -16   9   -0.40    1.10
  -1 -16   9    2.40    1.60
  -1 -16   9    0.40    1.00
  -1  16   9    3.00    2.10
  -1  16   9    1.30    0.70
   0 -16   9    9.70    1.60
   0 -16   9    6.70    2.30
   0 -16   9    6.70    1.80
   0  16   9   11.10    1.60
   0  16   9    5.60    2.00
   1 -16   9    1.80    0.90
   1 -16   9    4.60    1.60
   1 -16   9    2.60    1.60
   1  16   9    4.60    2.50
   2 -16   9    0.90    1.00
   2 -16   9   -0.80    0.70
   2  16   9   -0.80    2.80
   3 -16   9    1.30    0.70
   3 -16   9    0.30    0.90
   3  16   9    0.60    1.20
  -3 -17   9   -0.10    0.70
  -3 -17   9    0.20    0.90
  -3  17   9    0.10    1.90
  -3  17   9   -0.30    0.60
  -2 -17   9    5.50    1.60
  -2 -17   9    6.40    1.70
  -2 -17   9    6.60    1.50
  -2  17   9    6.70    2.20
  -2  17   9    6.50    1.20
   2  17  -9    7.30    2.30
  -1 -17   9   37.70    2.50
  -1 -17   9   38.00    2.60
  -1 -17   9   40.30    2.30
  -1  17   9   38.40    2.10
  -1  17   9   36.90    3.30
   0 -17   9   -0.50    1.20
   0 -17   9   -1.10    0.90
   0 -17   9    0.50    0.90
   0  17   9   -0.60    2.10
   0  17   9    0.10    0.80
   1 -17   9    0.80    1.50
   1 -17   9    2.30    0.90
   1 -17   9    2.30    0.90
   1  17   9   -0.90    2.40
   2 -17   9    2.50    0.70
   2 -17   9    4.50    1.30
   2  17   9    4.80    2.70
   3 -17   9   12.90    1.20
   3 -17   9   12.60    1.30
  -3 -18   9    0.70    0.90
  -3 -18   9   -0.10    0.60
  -3  18   9    0.20    0.80
  -3  18   9   -0.30    2.00
  -2  18   9    4.90    1.30
   2  18  -9    8.00    2.80
  -2  18   9    6.70    2.50
  -1 -18   9  110.09    4.50
  -1 -18   9  114.29    5.20
  -1 -18   9  116.29    4.80
  -1  18   9  109.89    4.20
  -1  18   9  110.89    5.30
   0 -18   9  108.89    4.30
   0 -18   9  112.69    4.60
   0 -18   9  125.19    5.20
   0  18   9  108.99    4.20
   0  18   9  109.99    5.40
   1 -18   9    3.80    1.30
   1 -18   9    1.00    1.40
   1 -18   9    2.20    1.50
   1  18   9    2.50    3.10
   2 -18   9   12.50    1.40
   2 -18   9   11.60    1.40
   2  18   9   10.20    3.50
   3 -18   9    6.10    1.00
  -3 -19   9    7.20    1.10
  -3 -19   9    8.30    1.70
  -3  19   9   10.00    1.90
  -3  19   9    6.70    2.30
  -2 -19   9   12.50    2.00
  -2 -19   9   11.30    1.80
  -2 -19   9   12.70    1.60
  -2  19   9   10.20    2.10
   2  19  -9   13.70    2.80
  -2  19   9    8.60    2.80
  -1 -19   9    2.40    1.10
  -1 -19   9    0.20    1.40
  -1 -19   9    1.60    1.10
  -1  19   9    1.90    2.10
  -1  19   9    1.40    0.60
   0 -19   9    2.10    1.10
   0 -19   9    3.00    1.50
   0  19   9    1.70    2.20
   0  19   9    4.60    1.40
   1 -19   9    1.80    0.90
   1 -19   9    1.70    1.40
   1 -19   9    0.60    0.80
   1  19   9    4.10    2.50
   2 -19   9    2.40    0.80
   2 -19   9    2.40    1.10
   2  19   9    0.10    2.60
   3 -19   9    4.70    1.20
   3 -19   9    5.60    1.10
   3 -20  -9    4.10    1.30
  -3 -20   9    1.20    0.60
  -3 -20   9    1.80    1.00
  -3  20   9    2.30    2.30
  -2 -20   9    1.10    0.90
  -2 -20   9   -0.80    0.70
  -2 -20   9    0.50    0.80
  -2  20   9    0.60    3.10
   2  20  -9   -0.40    1.40
  -2  20   9   -0.10    0.70
  -1 -20   9   41.50    2.50
  -1 -20   9   42.80    2.30
  -1 -20   9   33.30    2.40
  -1  20   9   39.40    2.00
  -1  20   9   35.20    3.30
   0 -20   9    0.30    0.80
   0 -20   9    0.90    0.90
   0 -20   9   -0.60    1.10
   0  20   9   -1.10    2.20
   0  20   9   -0.40    0.70
   1 -20   9   15.80    1.60
   1 -20   9   16.30    2.40
   1 -20   9   15.20    1.60
   1  20   9   14.60    3.50
   2 -20   9    2.30    0.90
   2 -20   9    6.30    1.90
   2  20   9    0.50    3.00
   3 -20   9   -0.10    0.70
   3 -20   9    3.30    1.10
  -3 -21   9   -1.00    1.00
  -3 -21   9    0.30    0.50
   3 -21  -9    1.80    1.00
  -2 -21   9    9.90    1.40
  -2 -21   9   11.70    2.20
  -2  21   9   12.70    2.90
   2  21  -9   11.90    2.40
  -2  21   9   12.10    1.20
  -1 -21   9    3.70    1.10
  -1 -21   9    7.20    1.60
  -1  21   9    6.70    1.60
  -1  21   9    8.50    2.60
   0 -21   9   37.90    2.40
   0 -21   9   31.00    1.90
   0 -21   9   33.40    2.00
   0  21   9   31.70    3.40
   1 -21   9    2.50    0.80
   1 -21   9    2.60    1.20
   1 -21   9    4.20    1.30
   1  21   9    1.90    3.00
   2 -21   9   14.50    1.30
   2 -21   9   14.60    1.50
   2  21   9    8.00    3.20
   3 -22  -9    0.20    0.70
  -3 -22   9   -0.80    0.50
   3  22  -9    0.70    0.70
  -2 -22   9    3.70    1.20
  -2 -22   9    1.10    1.00
   2 -22  -9    1.50    1.00
  -2  22   9    1.80    2.20
   2  22  -9    1.30    1.40
  -2  22   9    1.30    0.60
  -1 -22   9    6.00    1.70
  -1 -22   9    9.60    1.40
  -1 -22   9    9.80    1.80
  -1  22   9    6.80    2.30
  -1  22   9   10.50    1.30
   0 -22   9   30.40    2.50
   0 -22   9   23.20    1.80
   0  22   9   31.80    3.70
   1 -22   9    6.80    1.90
   1 -22   9    7.10    1.30
   1 -22   9    4.50    1.20
   1  22   9   10.50    3.40
   2 -22   9   32.40    1.80
   2 -22   9   35.10    1.70
   2  22   9   30.20    4.30
   2 -23  -9    1.30    1.00
  -2 -23   9    1.80    0.70
  -2 -23   9    0.00    0.80
  -2  23   9    0.50    0.70
  -2  23   9   -0.70    2.20
   2  23  -9    1.00    1.20
  -1 -23   9    5.40    1.30
  -1 -23   9    3.10    1.00
  -1 -23   9    3.10    0.90
  -1  23   9    2.10    2.10
   0 -23   9   -0.50    1.00
   0 -23   9   -0.40    0.80
   0  23   9    0.60    2.80
   1 -23   9   31.10    2.10
  -1 -23  -9   30.70    3.40
   1 -23   9   27.30    1.80
   1 -23   9   29.60    1.70
   1  23   9   32.40    4.00
   2 -23   9   18.60    1.50
   2 -23   9   21.60    1.50
   2  23   9   12.80    4.80
  -2 -24   9    0.40    0.70
   2 -24  -9    1.70    1.00
  -2 -24   9    0.20    0.80
   2  24  -9    2.30    1.20
  -2  24   9   -1.00    2.40
  -1 -24   9   -0.10    0.60
  -1 -24   9    0.20    1.00
  -1 -24   9    2.00    1.00
  -1  24   9    0.70    2.30
   0 -24   9    1.00    0.90
   0 -24   9   -0.70    1.10
   0  24   9    2.40    2.50
   1 -24   9    3.50    1.10
   1 -24   9    5.90    1.30
  -1 -24  -9   -0.70    1.60
   1 -24   9    1.30    1.00
   2 -24   9    1.30    0.60
   2 -24   9    3.50    1.20
  -2 -25   9    0.20    0.60
   2 -25  -9   -1.40    1.10
  -2 -25   9   -1.40    0.80
   2  25  -9    0.00    1.20
  -1 -25   9   -0.30    1.30
  -1 -25   9   -0.50    1.20
  -1 -25   9   -0.20    1.00
  -1  25   9   -2.40    2.50
   0 -25   9    5.40    1.50
   0 -25   9    6.60    1.40
   0  25   9    6.20    2.90
   1 -25   9    0.70    1.10
   1 -25   9    0.50    0.70
   1  25   9    6.40    3.30
   2 -25   9    0.80    0.70
  -2 -26   9    0.30    0.60
  -2 -26   9   -0.50    0.80
  -1 -26   9    0.60    0.90
  -1 -26   9    1.30    0.90
  -1 -26   9    1.50    0.80
   1  26  -9    0.10    0.80
  -1  26   9    1.70    2.90
   0 -26   9   -0.20    0.80
   0  26   9    2.00    3.00
   1 -26   9    0.20    0.80
   1 -26   9   -0.30    0.90
  -1 -27   9    0.00    0.80
   1  27  -9    0.60    0.70
   0 -27  -9    2.10    0.80
   0 -27   9    2.10    0.70
   0 -27   9    0.90    0.80
   1 -27   9    8.30    1.50
  -1 -28   9    0.80    0.70
   1  28  -9    1.30    0.70
   0 -28   9    0.90    0.70
   0 -28  -9   -1.40    0.80
   0 -28   9    0.60    0.70
  -4   0  10   25.00    1.50
  -4   0  10   23.70    1.40
  -3   0  10   11.50    1.20
  -3   0  10   10.50    1.50
  -2   0  10    4.20    1.10
  -2   0  10    3.50    0.90
  -1   0  10   45.70    3.10
  -1   0  10   47.50    2.60
   0   0  10   26.30    2.50
   0   0  10   29.10    3.60
   1   0  10   34.10    3.10
   2   0  10    7.50    2.60
   2   0  10    9.90    2.80
  -4  -1  10    0.20    0.60
  -4  -1  10   -0.10    0.50
  -4   1  10   -0.30    0.60
  -4   1  10    0.50    0.60
  -3  -1  10   13.00    1.40
  -3  -1  10   11.70    1.50
  -3   1  10   12.60    1.50
  -3   1  10   11.50    1.20
  -2  -1  10   11.90    1.70
  -2  -1  10   11.10    2.00
  -2   1  10    7.80    1.90
  -2   1  10   12.50    1.50
  -1  -1  10    1.70    1.00
  -1  -1  10    0.60    1.20
  -1   1  10    4.70    1.60
  -1   1  10    2.30    1.20
   0  -1  10    1.20    1.20
   0  -1  10    0.40    1.70
   0   1  10    1.60    1.20
   0   1  10    1.90    1.80
   1  -1  10    8.50    2.60
   1  -1  10    3.90    1.80
   1   1  10    7.90    1.80
   2  -1  10   15.60    2.50
   2   1  10   21.00    2.50
   3  -1  10  152.28    5.60
   3  -1  10  167.18    5.60
   3   1  10  166.98    5.50
  -4  -2  10    0.30    0.60
  -4  -2  10   -0.10    0.60
  -4   2  10   -0.40    0.60
  -4   2  10   -0.10    0.60
  -3  -2  10    6.00    1.20
  -3  -2  10    3.00    0.80
  -3   2  10    3.00    0.60
  -3   2  10    2.30    0.80
  -2  -2  10    0.20    0.80
  -2  -2  10    1.80    1.00
  -2   2  10    1.20    0.70
  -2   2  10    1.80    1.00
  -1  -2  10    0.10    1.00
  -1  -2  10    0.60    1.20
  -1   2  10    4.50    1.40
  -1   2  10    1.80    1.30
   0  -2  10   68.69    4.20
   0  -2  10   70.59    4.10
   0  -2  10   67.49    3.30
   0   2  10   62.59    4.20
   0   2  10   67.79    3.30
   1  -2  10    1.30    1.40
   1  -2  10   -0.20    1.60
   1   2  10    2.80    6.80
   2  -2  10   25.80    2.40
   2   2  10   27.60    2.20
   3  -2  10    4.00    1.20
  -4  -3  10    7.50    1.10
  -4  -3  10    7.10    1.20
  -4   3  10    7.90    1.80
  -4   3  10    8.50    1.20
  -3  -3  10    6.30    1.40
  -3  -3  10    6.60    1.30
  -3   3  10    6.20    1.10
  -3   3  10    5.10    1.20
  -2  -3  10   -0.10    0.70
  -2  -3  10    0.50    1.00
  -2   3  10    0.80    0.60
  -2   3  10    0.20    1.10
  -1  -3  10   -2.60    1.90
  -1  -3  10   -0.50    0.90
  -1  -3  10    1.60    1.20
  -1   3  10   -7.20    5.90
  -1   3  10    0.80    0.70
   0  -3  10    1.60    1.70
   0  -3  10    2.00    1.10
   0   3  10    0.20    1.10
   0   3  10    6.00    4.30
   1  -3  10    0.50    1.20
   1  -3  10    0.20    1.40
   1   3  10    6.70    4.60
   2  -3  10    9.50    2.00
   2  -3  10   11.10    2.50
   2   3  10    6.20    1.90
   3  -3  10    9.20    1.50
   3  -3  10    5.70    1.10
  -4  -4  10    3.20    1.00
  -4   4  10    1.70    0.70
  -4   4  10    3.20    1.10
  -3  -4  10    0.20    0.80
  -3  -4  10    0.80    0.70
  -3   4  10   -0.90    1.20
  -3   4  10    0.00    0.60
  -2  -4  10   17.10    2.00
  -2  -4  10   14.80    1.70
  -2   4  10   16.60    1.90
  -2   4  10   17.50    1.50
  -2   4  10   21.60    6.00
  -1  -4  10  101.69    4.90
  -1  -4  10  115.09    4.70
  -1  -4  10  111.09    4.30
  -1   4  10  110.79    6.20
  -1   4  10  114.39    4.70
  -1   4  10  112.99    4.20
   0  -4  10   41.40    3.30
   0  -4  10   35.10    2.90
   0  -4  10   34.50    2.90
   0   4  10   41.80    5.10
   0   4  10   33.70    2.50
   1  -4  10    3.50    1.30
   1  -4  10    7.00    2.00
   1   4  10   10.20    4.40
   2  -4  10   45.10    2.50
   2  -4  10   46.70    2.70
   2   4  10   39.70    2.60
   3  -4  10    8.30    1.50
   3  -4  10    4.60    1.60
   3   4  10    5.60    1.50
  -4  -5  10    0.50    0.70
  -4  -5  10    0.10    0.70
  -4   5  10    0.40    0.60
  -4   5  10    0.80    0.60
  -3  -5  10   29.90    2.00
  -3  -5  10   36.10    2.10
  -3   5  10   28.80    1.80
  -3   5  10   29.30    1.70
   3   5 -10   34.40    2.80
  -2  -5  10   34.80    2.40
  -2  -5  10   34.80    2.20
  -2   5  10   30.60    4.80
  -2   5  10   35.00    2.40
  -2   5  10   36.00    2.00
  -1  -5  10   20.40    2.80
  -1  -5  10   20.60    1.90
  -1  -5  10   23.20    2.50
  -1   5  10   23.30    1.90
  -1   5  10   17.50    4.30
  -1   5  10   25.40    2.30
   0  -5  10   10.70    2.40
   0  -5  10   12.40    2.60
   0   5  10    8.60    3.60
   0   5  10    9.40    2.00
   1  -5  10   41.20    2.60
   1  -5  10   38.50    2.60
   1   5  10   49.90    5.40
   2  -5  10   57.59    2.80
   2  -5  10   59.39    2.70
   2   5  10   56.09    3.00
   2   5  10   57.59    6.30
   3  -5  10   34.40    2.00
   3  -5  10   33.90    2.10
   3   5  10   34.40    2.00
  -4  -6  10    9.10    1.30
  -4  -6  10    8.50    1.20
  -4   6  10    6.90    1.10
  -3  -6  10   24.00    1.80
  -3  -6  10   27.20    2.30
  -3   6  10   21.20    1.50
  -3   6  10   20.50    1.60
  -2  -6  10    0.00    0.80
  -2  -6  10    0.90    1.00
  -2   6  10    1.60    0.90
  -2   6  10    0.70    0.70
  -2   6  10   -2.60    3.10
  -1  -6  10   25.80    2.30
  -1  -6  10   32.00    2.50
  -1  -6  10   29.70    2.70
  -1   6  10   27.80    4.20
  -1   6  10   30.90    2.60
  -1   6  10   31.40    2.00
   0  -6  10    4.40    1.40
   0  -6  10    6.80    2.50
   0  -6  10    1.10    1.90
   0   6  10    3.80    3.20
   0   6  10    2.70    1.10
   1  -6  10    8.60    2.10
   1  -6  10    6.30    1.90
   1   6  10    9.50    3.90
   2  -6  10   50.59    2.50
   2  -6  10   55.89    2.70
   2   6  10   51.89    2.80
   2   6  10   49.80    5.70
   3  -6  10    5.00    1.40
   3  -6  10    4.60    1.50
  -4  -7  10   11.50    1.10
  -4  -7  10   11.60    1.40
  -4   7  10   15.80    1.30
  -3  -7  10    9.80    1.50
  -3  -7  10   11.00    1.50
  -3   7  10    9.00    1.30
  -3   7  10   11.60    3.60
  -3   7  10    8.10    1.20
  -2  -7  10  222.68    7.30
  -2  -7  10  214.98    7.50
  -2  -7  10  197.38    8.50
  -2   7  10  212.88    7.40
  -2   7  10  213.78    7.20
  -2   7  10  220.28    8.60
  -1  -7  10   66.89    3.20
  -1  -7  10   65.59    3.30
  -1  -7  10   63.29    3.40
  -1   7  10   66.09    3.30
  -1   7  10   64.69    2.90
  -1   7  10   68.79    4.80
   0  -7  10   34.30    3.20
   0  -7  10   33.00    3.10
   0  -7  10   37.40    2.60
   0   7  10   35.70    2.40
   0   7  10   35.90    4.40
   1  -7  10   11.50    1.90
   1  -7  10    9.20    2.00
   1   7  10   14.00    3.70
   2  -7  10    1.10    0.90
   2  -7  10    2.30    1.00
   2   7  10    6.00    3.90
   2   7  10    1.90    1.30
   3  -7  10   -0.90    0.90
   3  -7  10   -0.20    0.80
   3   7  10    1.40    0.90
  -4  -8  10   -0.90    0.50
  -4  -8  10   -0.80    0.80
  -4   8  10   -0.30    0.60
  -3  -8  10   10.70    1.30
  -3  -8  10    9.30    2.70
  -3   8  10    8.70    1.30
  -3   8  10    7.40    1.20
  -3   8  10   11.00    3.40
  -2  -8  10  130.69    5.30
  -2  -8  10  120.89    4.60
  -2   8  10  122.89    4.80
  -2   8  10  128.79    6.20
  -2   8  10  121.99    4.50
  -1  -8  10    1.40    1.40
  -1  -8  10    2.50    1.10
  -1   8  10   -0.20    1.10
  -1   8  10    0.60    2.70
  -1   8  10    1.40    0.80
   0  -8  10    0.70    1.40
   0  -8  10    2.50    1.40
   0  -8  10    1.90    1.30
   0   8  10   -2.70    2.70
   0   8  10    0.70    0.90
   1  -8  10    0.80    1.00
   1  -8  10   -0.40    1.00
   1   8  10   -2.00    3.00
   2  -8  10    1.90    1.00
   2  -8  10    0.90    0.80
   2   8  10   -0.70    3.50
   2   8  10    0.50    1.40
   3  -8  10    0.70    0.80
   3  -8  10    4.20    1.30
   3   8  10    2.00    0.90
  -4  -9  10   -0.10    0.80
  -4   9  10    0.40    0.60
  -3  -9  10    1.00    0.90
  -3  -9  10    0.40    0.60
  -3   9  10    0.20    0.60
  -3   9  10    4.70    3.00
  -3   9  10   -0.10    1.10
  -2  -9  10    9.70    1.60
  -2  -9  10   12.10    2.40
  -2  -9  10   11.90    1.90
  -2   9  10   10.20    1.90
  -2   9  10    9.40    2.90
  -2   9  10    8.30    1.80
  -1  -9  10   16.00    2.10
  -1  -9  10   14.70    2.20
  -1  -9  10   16.80    2.30
  -1   9  10   18.80    2.30
  -1   9  10   15.90    3.50
  -1   9  10   16.50    1.70
   0  -9  10   -1.70    1.40
   0  -9  10    1.10    1.30
   0  -9  10    1.40    1.20
   0   9  10   -3.50    2.60
   0   9  10    0.30    0.90
   1  -9  10   32.80    2.20
   1  -9  10   32.90    2.20
   1   9  10   38.00    4.30
   2  -9  10   25.50    1.90
   2  -9  10   24.40    1.80
   2   9  10   24.10    2.70
   2   9  10   24.00    4.60
   3  -9  10    2.50    0.90
   3  -9  10    3.00    0.80
   3   9  10    3.00    1.60
  -4 -10  10   -0.80    0.90
  -4  10  10    0.30    0.70
  -3 -10  10    1.10    0.80
  -3 -10  10    1.80    0.70
  -3  10  10    1.40    0.70
  -3  10  10    1.10    0.60
  -3  10  10    4.80    3.00
  -2 -10  10    1.60    1.20
  -2 -10  10    2.10    1.10
  -2  10  10    1.60    0.90
  -2  10  10    1.90    1.00
  -2  10  10    0.30    2.60
  -1 -10  10   82.69    3.60
  -1 -10  10   80.69    3.50
  -1 -10  10   87.49    4.60
  -1  10  10   82.09    4.80
  -1  10  10   78.09    3.70
  -1  10  10   75.99    3.30
   0 -10  10    0.90    1.30
   0 -10  10    5.20    1.80
   0 -10  10    3.00    1.50
   0  10  10    1.90    1.00
   0  10  10    1.10    2.50
   1 -10  10   38.20    2.20
   1 -10  10   37.70    2.30
   1 -10  10   33.70    4.20
   1  10  10   41.00    4.40
   2 -10  10    6.90    1.40
   2 -10  10    5.60    1.50
   2  10  10    1.30    3.30
   3 -10  10    0.30    0.70
   3 -10  10    0.50    0.70
   3  10  10   -1.20    1.00
  -3 -11  10    8.40    1.80
  -3 -11  10    9.40    1.30
  -3  11  10    5.80    1.60
  -3  11  10   11.40    3.80
  -3  11  10    8.50    1.40
  -2 -11  10    0.40    0.90
  -2 -11  10    1.80    1.00
  -2 -11  10    1.30    0.70
  -2  11  10    0.90    0.90
  -2  11  10   -0.10    2.50
  -2  11  10    1.30    0.70
  -1 -11  10   29.40    2.30
  -1 -11  10   31.10    2.30
  -1 -11  10   29.60    2.40
  -1  11  10   29.00    1.90
  -1  11  10   29.80    3.60
  -1  11  10   29.70    2.50
   0 -11  10    2.20    1.40
   0 -11  10    1.20    1.50
   0 -11  10    1.90    1.10
   0  11  10    1.80    0.90
   0  11  10   -1.60    2.40
   1 -11  10    0.30    1.00
   1 -11  10    1.30    0.90
   1  11  10    3.80    2.90
   2 -11  10    1.00    0.80
   2 -11  10    0.50    0.70
   2  11  10    0.90    3.20
   3 -11  10    0.70    1.00
   3 -11  10    1.00    0.70
   3  11  10    1.30    1.10
  -3 -12  10    5.80    1.30
  -3 -12  10    5.70    1.50
  -3  12  10    6.60    2.90
  -3  12  10    6.70    1.30
  -2 -12  10    2.80    1.00
  -2 -12  10    5.10    1.60
  -2 -12  10    2.40    0.80
  -2  12  10    4.00    1.20
  -2  12  10    6.90    2.60
  -2  12  10    5.40    1.50
  -1 -12  10    0.10    1.00
  -1 -12  10    0.10    1.20
  -1 -12  10    1.60    1.00
  -1  12  10    0.40    2.30
  -1  12  10    1.70    0.70
   0 -12  10    3.40    1.20
   0 -12  10    1.50    1.50
   0 -12  10    6.50    1.80
   0  12  10    2.10    0.90
   0  12  10    3.50    2.60
   1 -12  10   13.50    3.40
   1 -12  10   11.20    2.50
   1  12  10   10.50    3.20
   2 -12  10    3.60    1.00
   2 -12  10    5.60    1.30
   2  12  10    5.30    3.20
   3 -12  10   -0.10    0.70
   3 -12  10   -0.10    0.70
   3  12  10    2.40    1.70
  -3 -13  10   15.10    1.80
  -3 -13  10   12.20    1.60
  -3  13  10   13.30    1.20
  -3  13  10   16.10    3.60
  -2 -13  10   -0.90    0.70
  -2 -13  10    0.20    0.90
  -2 -13  10   -0.70    0.90
  -2  13  10    0.30    0.80
  -2  13  10    1.20    2.30
  -2  13  10   -0.30    0.60
  -1 -13  10    9.10    2.80
  -1 -13  10   12.00    1.80
  -1  13  10   11.60    2.20
  -1  13  10   11.10    1.50
  -1  13  10   15.60    3.20
   0 -13  10    2.30    1.00
   0 -13  10    0.90    1.40
   0  13  10    0.00    2.40
   0  13  10    0.20    1.20
   1 -13  10   15.10    1.70
   1 -13  10   18.20    1.70
   1 -13  10   18.40    3.00
   1  13  10   21.10    3.70
   2  13  10    0.80    3.50
   3 -13  10    3.60    1.00
   3 -13  10    4.40    1.10
  -3 -14  10   16.20    2.00
  -3 -14  10   17.50    1.40
  -3  14  10   15.20    3.50
  -3  14  10   17.30    1.40
  -2 -14  10    7.10    1.40
  -2 -14  10   12.10    1.70
  -2 -14  10    7.30    2.00
  -2  14  10   10.60    3.30
  -2  14  10   10.00    1.30
  -1 -14  10    0.10    0.90
  -1  14  10    0.00    2.40
   0 -14  10    0.10    1.00
   0  14  10   -1.40    2.40
   0  14  10   -1.00    0.80
   1 -14  10    1.70    0.80
   1 -14  10    1.80    0.90
   1 -14  10    4.40    1.90
   1  14  10   -1.40    2.60
   2 -14  10   19.50    1.50
   2 -14  10   21.30    1.60
   2  14  10   19.80    4.10
   3 -14  10    3.50    1.10
   3 -14  10    0.50    0.70
  -3 -15  10   33.90    2.10
  -3 -15  10   37.10    1.80
  -3  15  10   40.30    3.80
  -3  15  10   39.50    1.80
  -2 -15  10    1.80    0.90
  -2 -15  10    3.00    1.00
  -2 -15  10    1.50    0.70
  -2  15  10    3.30    1.10
  -2  15  10    7.00    2.30
  -1 -15  10    9.50    2.00
  -1 -15  10    9.20    1.80
  -1 -15  10   12.00    1.80
  -1  15  10    9.70    1.40
  -1  15  10   10.10    3.00
   0 -15  10   13.00    2.30
   0 -15  10   12.60    1.80
   0 -15  10   12.50    1.80
   0  15  10    6.40    2.50
   0  15  10   13.00    1.60
   1 -15  10    7.40    1.50
   1 -15  10   14.40    2.90
   1 -15  10    7.20    1.40
   1  15  10    7.20    3.40
   2 -15  10    1.60    0.80
   2 -15  10    1.90    0.80
   2  15  10    0.60    2.90
   3 -15  10    0.50    0.50
   3 -15  10    1.90    0.70
  -3 -16  10    5.30    1.40
  -3 -16  10    3.50    0.90
  -3  16  10   10.70    3.60
  -3  16  10    3.00    0.60
  -2 -16  10   11.40    1.40
  -2 -16  10   15.60    1.60
  -2 -16  10    8.80    1.50
  -2  16  10   12.50    1.20
  -2  16  10   13.10    3.30
  -1 -16  10    1.60    1.00
  -1 -16  10    1.20    1.00
  -1 -16  10   -0.20    0.90
  -1  16  10    1.50    0.60
  -1  16  10    0.90    2.30
   0 -16  10   23.40    2.00
   0 -16  10   21.70    2.40
   0 -16  10   22.90    1.70
   0  16  10   22.50    3.40
   0  16  10   22.30    1.80
   1 -16  10    1.40    1.50
   1 -16  10    0.60    0.80
   1 -16  10    0.20    1.30
   1  16  10   -1.60    2.60
   2 -16  10    8.70    1.20
   2 -16  10    6.80    1.20
   2  16  10    4.00    2.90
   3 -16  10    2.80    1.00
   3 -16  10    0.60    0.60
  -3 -17  10    5.90    1.50
  -3 -17  10    5.10    1.10
  -3  17  10    7.90    1.70
  -2 -17  10    0.20    0.70
  -2 -17  10   -0.60    0.80
  -2  17  10    1.80    2.10
  -2  17  10    1.00    1.20
  -1 -17  10   13.10    1.90
  -1 -17  10   15.70    1.90
  -1 -17  10   18.60    1.70
  -1  17  10   14.60    1.40
  -1  17  10   10.30    2.90
   0 -17  10   74.79    3.60
   0 -17  10   80.49    3.20
   0 -17  10   78.29    3.20
   0  17  10   80.39    4.90
   0  17  10   78.79    3.10
   1 -17  10   17.20    1.60
   1 -17  10   19.40    2.60
   1 -17  10   18.00    1.50
   1  17  10   19.10    3.60
   2 -17  10    1.10    0.90
   2 -17  10    1.80    1.50
   2  17  10   -2.10    3.00
  -3 -18  10   16.50    1.60
  -3 -18  10   18.90    1.30
  -3  18  10   18.50    1.20
  -2 -18  10    7.50    1.30
  -2  18  10    9.80    3.00
  -2  18  10    8.40    1.30
  -1 -18  10   57.09    2.90
  -1 -18  10   58.29    2.60
  -1 -18  10   52.39    2.70
  -1  18  10   50.69    3.70
  -1  18  10   56.69    2.40
   0 -18  10  144.69    5.00
   0 -18  10  142.69    5.30
   0 -18  10  136.89    5.00
   0  18  10  146.49    5.00
   0  18  10  152.08    6.80
   1 -18  10    8.30    1.30
   1 -18  10   13.60    2.50
   1 -18  10   11.10    1.40
   1  18  10   13.20    4.20
   2 -18  10    6.50    1.30
   2 -18  10    7.70    1.70
   2  18  10    6.90    3.20
   3 -19 -10   10.30    1.30
  -3 -19  10   10.90    1.20
  -2 -19  10    0.40    0.60
  -2 -19  10    0.20    1.20
  -2  19  10    0.50    2.20
  -2  19  10    1.60    0.70
  -1 -19  10   -0.60    0.90
  -1 -19  10   -1.30    0.90
  -1 -19  10   -0.30    0.80
  -1  19  10   -0.20    2.10
  -1  19  10    0.40    0.60
   0 -19  10    5.40    1.20
   0 -19  10    4.70    1.10
   0  19  10    6.90    2.40
   1 -19  10   32.40    2.60
   1 -19  10   31.40    1.80
   1 -19  10   28.90    2.10
   1  19  10   28.30    3.90
   2 -19  10    0.20    0.60
   2 -19  10    0.40    0.70
   2  19  10   -1.90    3.30
   2 -20 -10    1.30    1.20
  -2 -20  10    1.50    0.80
  -2 -20  10    0.30    0.60
  -2  20  10    4.90    2.30
  -2  20  10    1.90    0.60
  -1 -20  10    0.00    0.70
  -1 -20  10    0.80    0.90
  -1 -20  10   -0.90    0.90
  -1  20  10    0.30    0.60
  -1  20  10   -0.60    2.20
   0 -20  10    7.90    1.40
   0 -20  10    6.80    1.70
   0  20  10    7.20    2.70
   1 -20  10    0.50    0.70
   1 -20  10    1.30    1.40
   1  20  10    4.60    2.90
   2 -20  10    2.00    0.80
   2 -20  10    2.60    0.90
  -2 -21  10    0.70    0.70
  -2 -21  10    0.50    0.90
   2 -21 -10   -0.40    1.00
  -2  21  10    0.00    0.70
  -2  21  10   -3.70    2.40
  -1 -21  10   11.40    1.90
  -1 -21  10   18.20    2.70
  -1 -21  10   12.00    1.30
  -1  21  10   12.30    3.10
  -1  21  10   11.20    1.30
   0 -21  10    6.90    1.40
   0 -21  10    6.40    1.60
   0  21  10    7.00    2.60
   1 -21  10   29.70    1.70
   1 -21  10   26.40    1.50
   1 -21  10   26.60    3.40
   1  21  10   32.50    3.90
   2 -21  10   10.00    1.20
   2 -21  10   13.50    1.10
  -2 -22  10    0.00    0.60
   2 -22 -10    2.10    1.20
  -2 -22  10   -0.40    0.70
  -1 -22  10   13.40    2.00
  -1 -22  10   19.00    1.50
  -1 -22  10   16.70    1.30
  -1  22  10   15.40    3.30
   0 -22  10   16.70    1.40
   0 -22  10   16.70    1.70
   0  22  10   16.10    3.40
   1 -22  10   85.99    3.60
   1 -22  10   80.19    3.00
   1 -22  10   78.99    3.00
   1  22  10   83.49    5.00
  -2 -23  10   15.50    1.30
  -2 -23  10   10.80    1.30
  -1 -23  10    1.50    0.60
  -1 -23  10    2.90    0.90
   1  23 -10    2.40    1.00
  -1  23  10    5.70    2.70
   0 -23  10    1.80    0.90
   0 -23  10    2.10    0.70
   0  23  10    0.40    2.70
   1 -23  10   18.70    2.30
   1 -23  10   16.20    1.40
  -1 -24  10    0.30    0.90
  -1 -24  10    1.50    1.10
   1  24 -10    2.40    0.90
   0 -24  10    0.00    0.70
   0 -24  10    1.00    1.20
   0  24  10    0.20    3.50
   1 -24  10   16.40    1.30
  -1 -25  10    5.40    1.20
   1  25 -10    2.40    1.00
   0 -25  10    1.20    0.90
   0 -25  10    1.00    0.60
   0 -25 -10    1.80    1.00
  -3   0  11   -0.40    0.60
  -3   0  11   -0.90    0.80
  -2   0  11   -0.50    0.60
  -2   0  11   -0.10    0.80
  -1   0  11    0.50    0.80
  -1   0  11    0.40    1.50
   0   0  11    2.10    2.60
   2   0  11   -1.00    1.00
   3   0  11    0.00    0.80
  -3  -1  11    0.30    0.50
  -3  -1  11   -0.10    1.10
  -3   1  11    0.50    0.90
  -2  -1  11    7.70    1.50
  -2  -1  11    5.50    1.20
  -2   1  11    7.40    1.50
  -2   1  11    6.40    1.20
  -1  -1  11    2.30    1.30
  -1  -1  11    6.00    1.90
  -1   1  11    2.80    0.90
   0  -1  11    1.80    1.70
   0   1  11   -0.60    1.50
   2  -1  11   -0.80    1.00
   2   1  11   -1.60    1.20
   3  -1  11    6.20    1.40
  -3  -2  11   -0.40    0.60
  -3  -2  11   -0.40    0.50
  -3   2  11   -0.10    0.80
  -2  -2  11    3.60    1.20
  -2  -2  11    8.60    1.60
  -2   2  11    5.40    1.20
  -2   2  11    4.70    1.50
  -1  -2  11   32.60    2.60
  -1  -2  11   30.00    2.70
  -1   2  11   31.30    2.20
   0  -2  11    2.20    1.70
   0   2  11    0.30    1.20
   1  -2  11    3.80    2.00
   2  -2  11    6.40    1.60
   2   2  11    5.10    1.30
   3  -2  11   13.80    1.50
   3   2  11   13.70    1.60
  -3  -3  11    0.10    1.10
  -3  -3  11   -0.30    0.50
  -3   3  11    0.30    0.50
  -2  -3  11   16.00    1.50
  -2  -3  11   17.50    1.70
  -2   3  11   15.80    1.70
  -2   3  11   16.00    1.40
  -1  -3  11   -0.50    1.50
  -1   3  11    0.80    1.60
   0  -3  11    8.60    2.80
   0   3  11   10.10    2.20
   1  -3  11    1.30    1.70
   1  -3  11    1.90    1.40
   2  -3  11    4.70    1.00
   2  -3  11    8.50    2.30
   2   3  11    5.50    1.40
   3  -3  11    1.20    0.70
   3   3  11   -0.20    0.90
  -3  -4  11    0.40    0.80
  -3  -4  11    0.00    0.50
  -3   4  11    1.30    0.50
  -3   4  11    0.20    0.60
  -2  -4  11   10.30    1.40
  -2  -4  11    8.50    1.60
  -2   4  11    8.20    1.20
  -2   4  11    5.50    1.40
  -1  -4  11    3.10    1.40
  -1   4  11    4.70    1.20
   0  -4  11   29.70    3.10
   0  -4  11   40.30    2.90
   0   4  11   38.20    2.50
   1  -4  11    0.70    1.20
   1  -4  11   -0.30    1.50
   2  -4  11    1.00    1.20
   2  -4  11   -0.30    1.00
   2   4  11    0.00    1.50
   3  -4  11    3.80    1.30
   3   4  11    0.50    1.00
  -3  -5  11    7.00    1.40
  -3  -5  11    6.50    1.30
  -3   5  11    5.30    1.00
  -3   5  11    6.50    1.10
  -2  -5  11   21.60    1.70
  -2  -5  11   20.30    1.80
  -2   5  11   19.80    1.50
  -2   5  11   19.90    1.70
  -1  -5  11   16.60    2.70
  -1  -5  11   26.60    2.10
  -1   5  11   24.50    2.40
  -1   5  11   17.80    2.10
   0  -5  11    7.80    2.50
   0  -5  11    7.90    2.50
   1  -5  11    0.00    1.10
   1  -5  11    2.50    1.50
   2  -5  11    1.00    1.10
   2  -5  11    0.80    0.90
   3  -5  11    2.90    1.90
   3  -5  11    1.20    0.70
   3   5  11   -1.40    1.10
  -3  -6  11   12.10    1.30
  -3  -6  11   14.00    1.20
  -3   6  11   12.60    1.20
  -3   6  11   13.10    1.20
  -2  -6  11    2.00    1.30
  -2  -6  11    4.60    1.40
  -2   6  11    4.40    1.20
  -1  -6  11   57.49    3.30
  -1  -6  11   63.39    3.40
  -1  -6  11   68.29    3.00
  -1   6  11   61.49    2.70
  -1   6  11   62.59    3.10
  -1   6  11   74.69    9.90
   0  -6  11   12.30    2.30
   0  -6  11    8.90    2.50
   0   6  11   17.60    4.80
   0   6  11   11.40    1.90
   1  -6  11    6.90    2.00
   1   6  11    9.10    4.80
   2  -6  11   14.80    1.80
   2  -6  11   13.60    1.50
   3  -6  11    2.20    1.20
   3  -6  11    3.20    1.10
  -3  -7  11   25.90    1.50
  -3  -7  11   25.00    1.50
  -3   7  11   24.80    1.70
  -3   7  11   25.60    1.50
  -2  -7  11    2.20    1.20
  -2   7  11    1.10    0.80
  -2   7  11    1.30    0.90
  -1  -7  11   -0.10    1.30
  -1  -7  11    2.70    1.10
  -1  -7  11    5.50    1.80
  -1   7  11    8.50    4.20
  -1   7  11    3.30    1.10
  -1   7  11    1.70    0.70
   0  -7  11   32.70    2.40
   0   7  11   26.20    5.60
   0   7  11   30.90    2.30
   1  -7  11    0.20    1.00
   1  -7  11    2.60    1.30
   1   7  11    7.00    4.70
   2  -7  11    8.10    1.60
   2  -7  11    8.70    1.40
   3  -7  11   11.60    1.70
   3  -7  11    9.10    1.10
  -3  -8  11    9.50    1.10
  -3  -8  11    7.70    1.10
  -3   8  11    8.00    1.20
  -3   8  11    8.00    1.00
  -2  -8  11   22.30    1.60
  -2  -8  11   20.80    1.90
  -2   8  11   18.00    1.60
  -2   8  11   17.40    1.50
  -2   8  11   21.70    4.50
  -1  -8  11   21.60    2.30
  -1  -8  11   18.20    2.00
  -1   8  11   27.60    5.00
  -1   8  11   21.40    2.10
  -1   8  11   22.90    1.60
   0  -8  11   54.19    3.20
   0  -8  11   59.49    2.90
   0   8  11   56.99    2.80
   0   8  11   62.09    5.60
   1  -8  11    2.40    1.00
   1  -8  11    6.10    2.00
   1   8  11    3.20    4.40
   2  -8  11    4.70    1.30
   2  -8  11    5.80    1.60
   3  -8  11    5.90    1.60
  -3  -9  11    1.50    0.60
  -3  -9  11    0.80    1.00
  -3   9  11    1.00    1.00
  -2  -9  11   15.90    1.60
  -2  -9  11   17.10    1.40
  -2   9  11   21.70    4.10
  -2   9  11   15.40    1.30
  -2   9  11   15.00    1.60
  -1  -9  11   22.80    2.20
  -1  -9  11   18.30    2.00
  -1   9  11   21.50    4.60
  -1   9  11   19.30    2.10
  -1   9  11   21.20    1.60
   0  -9  11   -0.20    1.30
   0  -9  11    2.00    1.10
   0   9  11   -1.30    3.40
   0   9  11    5.10    1.80
   1  -9  11   31.20    2.20
   1  -9  11   25.30    2.00
   1   9  11   37.50    6.70
   2  -9  11    2.10    0.90
   2  -9  11    0.60    0.70
   3  -9  11    4.40    1.10
  -3 -10  11    0.70    0.70
  -3 -10  11   -0.60    0.60
   3  10 -11    0.10    1.20
  -3  10  11    0.70    0.50
  -2 -10  11    4.30    1.30
  -2 -10  11    3.90    1.40
  -2  10  11    3.10    0.80
  -2  10  11    3.00    3.50
  -2  10  11    3.10    1.00
  -1 -10  11   33.00    2.30
  -1 -10  11   31.30    2.20
  -1 -10  11   38.40    2.20
  -1  10  11   35.90    4.50
  -1  10  11   33.30    2.40
  -1  10  11   31.70    1.80
   0 -10  11   25.70    4.10
   0 -10  11   19.80    2.30
   0 -10  11   22.30    1.90
   0  10  11   23.10    4.40
   0  10  11   25.60    2.00
   1 -10  11    3.70    1.00
   1 -10  11    6.10    1.70
   1  10  11    7.70    4.50
   2 -10  11    0.40    0.90
   2 -10  11   -0.10    0.70
  -3 -11  11   16.20    1.50
  -3 -11  11   14.60    1.20
  -3  11  11   13.80    1.20
   3  11 -11   14.00    1.80
  -2 -11  11   23.90    1.90
  -2 -11  11   26.60    1.60
  -2  11  11   19.80    4.70
  -2  11  11   25.00    1.70
  -2  11  11   23.30    1.50
  -1 -11  11    1.70    1.00
  -1 -11  11    2.80    1.10
  -1 -11  11    1.80    1.00
  -1  11  11    3.80    1.30
  -1  11  11    2.70    1.20
  -1  11  11    4.70    3.00
   0 -11  11   -0.70    1.10
   0 -11  11    1.50    1.00
   0 -11  11    3.00    1.40
   0  11  11   -0.30    0.90
   0  11  11   -1.10    3.20
   1  11  11    3.60    3.40
   2 -11  11   -0.10    0.70
   2 -11  11    0.80    0.80
  -3 -12  11    2.90    1.00
  -3 -12  11    4.60    1.10
   3  12 -11    4.90    1.50
  -3  12  11    4.30    1.10
  -2 -12  11   10.30    1.30
  -2  12  11   10.30    3.30
  -2  12  11   11.30    1.40
  -1 -12  11   66.49    3.00
  -1 -12  11   62.19    3.00
  -1 -12  11   69.99    3.00
  -1  12  11   75.09    7.30
  -1  12  11   66.99    2.70
   0 -12  11   23.80    1.90
   0 -12  11   27.80    2.40
   0 -12  11   22.40    2.30
   0  12  11   28.60    4.20
   0  12  11   24.00    1.90
   1 -12  11    9.10    1.50
   1 -12  11    7.00    1.50
   1  12  11   19.10    4.20
   2 -12  11    0.90    0.70
   2 -12  11    1.00    0.90
  -3 -13  11    0.20    0.70
  -3 -13  11   -0.10    0.50
   3  13 -11    0.50    0.90
  -3  13  11    0.90    0.50
  -2 -13  11    1.50    0.60
  -2 -13  11    1.10    0.80
  -2  13  11   -2.40    3.00
  -2  13  11    1.00    0.50
  -1 -13  11   -1.80    0.90
  -1 -13  11   -0.30    0.90
  -1 -13  11    0.30    1.00
  -1  13  11    1.50    0.60
  -1  13  11   -0.30    2.90
   0 -13  11   -0.60    1.10
   0 -13  11    2.90    1.20
   0 -13  11    0.40    0.90
   0  13  11    2.80    3.40
   0  13  11    0.70    0.90
   1 -13  11    6.10    1.70
   1  13  11    7.30    3.40
   2 -13  11   -0.10    0.60
   2 -13  11    1.80    1.00
  -3 -14  11    1.20    0.70
  -3 -14  11    0.70    0.50
   3  14 -11    0.80    0.90
  -3  14  11    0.10    0.50
  -2 -14  11   14.50    1.90
  -2 -14  11   14.10    1.80
  -2  14  11   12.90    1.10
  -2  14  11    7.90    3.20
  -1 -14  11    7.90    1.80
  -1 -14  11    5.30    1.50
  -1 -14  11    5.90    1.50
  -1  14  11    8.80    1.20
  -1  14  11    7.70    2.90
   0 -14  11    4.00    1.10
   0 -14  11    3.40    0.90
   0  14  11    4.90    3.00
   1 -14  11    6.30    1.50
   1 -14  11    4.40    1.30
   1  14  11    6.90    3.10
   2 -14  11   11.40    1.40
   2 -14  11   11.50    1.20
  -3 -15  11    1.10    0.50
  -3 -15  11    1.00    0.70
  -3  15  11    1.70    0.50
  -2 -15  11    2.20    0.80
  -2 -15  11    4.20    1.20
  -2  15  11   -1.90    2.90
  -1 -15  11    6.40    1.40
  -1 -15  11    5.10    1.40
  -1 -15  11    7.30    1.90
  -1  15  11    5.40    1.20
  -1  15  11   10.10    2.90
   0 -15  11    6.50    1.30
   0 -15  11    7.40    1.80
   0  15  11    5.90    3.00
   0  15  11    7.40    1.60
   1 -15  11    4.90    1.40
   1  15  11    4.10    3.00
   2 -15  11    0.00    0.90
   2 -15  11    0.70    0.70
  -2 -16  11   -0.50    0.60
  -2 -16  11    0.70    0.80
  -2  16  11   -0.40    0.50
  -2  16  11    1.40    3.00
  -1 -16  11   30.20    1.80
  -1 -16  11   32.80    2.20
  -1 -16  11   27.90    1.90
  -1  16  11   31.40    1.60
  -1  16  11   28.40    3.90
   0 -16  11   25.80    1.70
   0 -16  11   28.00    2.10
   0  16  11   26.40    3.80
   0  16  11   25.00    1.90
   1 -16  11    7.30    1.40
   1 -16  11    6.40    1.20
   1  16  11   12.20    4.00
   2 -16  11    7.00    1.20
   2 -16  11   10.30    1.20
  -2 -17  11    5.90    1.20
  -2 -17  11    3.90    1.20
  -2  17  11    5.10    1.10
  -1 -17  11    0.40    0.90
  -1 -17  11   -0.20    1.30
  -1 -17  11    0.20    1.10
  -1  17  11   -2.30    2.60
  -1  17  11   -0.10    0.90
   0 -17  11    2.20    1.00
   0  17  11    2.20    2.90
   1 -17  11    1.90    0.80
   1 -17  11    2.10    0.70
   1  17  11    1.70    3.50
   2 -17  11    0.70    0.60
   2 -17  11   -0.90    0.60
  -2 -18  11    0.80    0.70
  -2 -18  11    0.10    1.00
   2 -18 -11    5.70    2.10
  -2  18  11    1.00    0.80
  -1 -18  11    1.90    0.70
  -1  18  11    3.70    1.10
  -1  18  11    4.90    2.80
   0 -18  11   26.30    2.00
   0 -18  11   25.90    1.60
   0  18  11   27.50    3.90
   1 -18  11    1.00    0.80
   1  18  11   -1.60    3.50
  -2 -19  11   12.40    1.30
  -2 -19  11   10.70    1.20
  -2  19  11    8.90    1.00
  -1 -19  11    0.40    0.60
  -1 -19  11    0.30    0.70
  -1  19  11    0.30    0.60
  -1  19  11    0.20    2.80
   0 -19  11    8.50    1.50
   0 -19  11    5.90    1.60
   0  19  11    6.90    3.10
   1 -19  11    3.20    1.10
  -1 -20  11    0.50    0.60
  -1 -20  11   -1.10    0.70
   0 -20  11   40.30    1.90
   0 -20  11   36.60    2.10
   0  20  11   38.00    4.30
   1 -20  11   44.80    1.90
  -1 -21  11   -0.20    0.70
  -1 -21  11    1.10    0.60
   0 -21  11    0.30    0.70
   0 -21  11    0.10    0.90
   1 -21  11   15.10    1.20
  -1 -22  11    2.40    0.70
   0 -22  11    0.40    0.80
   0 -22  11    2.80    1.00
  -3   0  12    0.50    0.50
  -3   0  12   -0.10    0.40
  -2   0  12   21.10    1.50
  -2   0  12   23.40    1.40
  -1   0  12    5.90    1.70
  -1   0  12    7.70    1.50
  -3  -1  12    7.20    1.00
  -3  -1  12    8.10    0.90
  -3   1  12    7.20    1.00
  -3   1  12    6.50    0.90
  -2  -1  12    2.60    0.80
  -2  -1  12    2.50    0.70
  -2   1  12    5.00    1.10
  -2   1  12    1.60    0.70
  -1  -1  12    2.00    1.00
  -1  -1  12    2.10    0.80
  -1   1  12    2.00    1.00
  -1   1  12    0.90    0.80
  -3  -2  12    3.90    0.90
  -3  -2  12    6.00    0.90
  -3   2  12    4.00    0.90
  -3   2  12    6.00    1.00
  -2  -2  12   12.50    1.40
  -2  -2  12   13.40    1.70
  -2   2  12   13.70    1.20
  -2   2  12   12.50    1.30
  -1  -2  12    6.60    1.70
  -1  -2  12    2.50    0.80
  -1   2  12    2.20    1.00
  -1   2  12    2.90    0.80
  -3  -3  12    7.80    0.90
  -3  -3  12    7.80    1.00
  -3   3  12    8.90    0.90
  -3   3  12    8.00    1.00
  -2  -3  12    0.60    0.60
  -2  -3  12    0.70    0.80
  -2   3  12    0.00    0.50
  -2   3  12    0.30    0.70
  -1  -3  12   16.00    1.90
  -1  -3  12   15.60    1.70
  -1   3  12   15.10    1.80
  -1   3  12   15.10    1.60
  -3  -4  12   -0.20    0.40
  -3  -4  12   -0.10    0.50
  -3   4  12    0.30    0.40
  -3   4  12    0.10    0.50
  -2  -4  12    6.50    1.10
  -2  -4  12    6.20    1.20
  -2   4  12    4.30    1.20
  -1  -4  12   23.30    1.90
  -1  -4  12   31.20    2.10
  -1   4  12   27.40    1.70
  -1   4  12   20.90    2.00
   2  -4  12   -0.80    1.30
  -3  -5  12    1.50    0.50
  -3  -5  12    1.10    0.60
  -3   5  12    3.30    0.90
  -3   5  12    1.70    0.40
  -2  -5  12    1.50    0.70
  -2  -5  12    0.80    0.60
  -2   5  12    1.20    0.70
  -2   5  12    1.30    0.60
  -1  -5  12    8.30    1.60
  -1  -5  12    9.40    1.70
  -1   5  12    7.20    1.80
  -1   5  12    8.10    1.30
   2  -5  12    4.30    1.10
  -3  -6  12   57.89    2.30
  -3  -6  12   57.39    2.20
  -3   6  12   62.89    2.30
  -3   6  12   59.39    2.20
  -2  -6  12   12.40    1.40
  -2  -6  12   10.20    1.20
  -2   6  12   11.10    1.30
  -2   6  12   10.30    1.20
  -1  -6  12   56.69    2.50
  -1  -6  12   57.49    2.70
  -1   6  12   51.69    2.30
  -1   6  12   51.49    2.70
   0  -6  12   10.10    2.60
   2  -6  12    0.60    1.00
  -3  -7  12    1.30    0.60
  -3  -7  12    0.50    0.50
  -3   7  12    1.10    0.50
  -2  -7  12   59.19    2.50
  -2  -7  12   65.89    2.70
  -2   7  12   63.09    2.60
  -2   7  12   62.19    2.50
  -1  -7  12   84.39    3.40
  -1  -7  12   83.09    3.20
  -1   7  12   73.39    3.70
  -1   7  12   84.19    3.10
   0  -7  12   12.70    2.60
   1  -7  12   -1.80    1.80
   2  -7  12    2.00    0.90
  -2  -8  12   -0.40    0.50
  -2  -8  12    0.80    0.80
  -2   8  12    0.30    0.70
  -2   8  12    0.40    0.50
  -1  -8  12    0.20    0.90
  -1  -8  12    0.50    0.80
  -1   8  12    1.80    0.70
   0  -8  12   18.60    2.30
   0  -8  12   15.00    2.50
   1  -8  12    5.50    2.10
  -2  -9  12   13.80    1.80
  -2  -9  12    8.10    1.10
  -2   9  12   12.40    1.10
  -1  -9  12    3.30    2.00
  -1  -9  12    1.20    0.90
  -1  -9  12    1.90    1.00
  -1   9  12    1.90    0.70
   0  -9  12    6.40    1.90
   0  -9  12   -0.10    1.30
   1  -9  12   -0.40    1.70
   2  -9  12   12.00    1.80
  -2 -10  12    1.00    0.90
  -2 -10  12    1.80    0.80
  -2  10  12    3.10    0.90
  -1 -10  12   -0.30    1.30
  -1 -10  12    2.00    0.90
  -1  10  12    1.10    0.60
   0 -10  12    2.00    1.10
   0 -10  12    2.30    1.40
   1 -10  12    2.80    1.60
  -2 -11  12    8.50    1.20
  -2 -11  12    6.30    1.10
  -2  11  12    9.70    1.00
  -1 -11  12   -0.40    0.90
  -1 -11  12    0.70    0.90
  -1  11  12    1.00    0.60
   0 -11  12   22.60    3.80
   0 -11  12   21.10    1.90
   0  11  12   29.90    7.30
   1 -11  12    1.00    1.20
   1 -11  12   -1.30    1.00
  -2 -12  12   10.30    1.70
  -2 -12  12    6.50    1.10
  -2  12  12    9.80    1.20
  -1 -12  12    1.10    0.80
  -1 -12  12    0.00    1.60
  -1  12  12    0.70    0.60
   0 -12  12    5.10    1.70
   1 -12  12    7.80    1.40
  -2 -13  12    7.00    1.10
  -2 -13  12   10.60    1.20
  -2  13  12    9.00    1.00
  -1 -13  12    1.10    0.80
  -1 -13  12    1.10    0.90
  -1  13  12    1.60    0.70
   0 -13  12    3.50    1.20
   0 -13  12    6.60    1.60
   1 -13  12    7.30    2.00
  -2 -14  12   13.00    1.20
  -2  14  12   11.80    1.00
  -1 -14  12    0.90    0.80
  -1 -14  12    0.50    0.80
  -1  14  12    0.10    0.60
   0 -14  12    0.00    1.10
   1 -14  12    5.80    1.30
  -1 -15  12   25.00    1.60
  -1 -15  12   25.90    1.60
  -1  15  12   27.00    1.50
   0 -15  12   -1.10    1.10
   0 -15  12    0.20    0.80
   1 -15  12   -1.20    0.80
  -1 -16  12    0.80    0.70
  -1  16  12    0.80    0.60
   0 -16  12    5.00    1.80
   0 -16  12    3.10    0.80
   1 -16  12    1.30    0.80
  -1 -17  12   54.19    2.30
   0 -17  12    2.10    0.70
   0 -17  12    2.50    1.30
   0 -18  12   13.40    1.20
  -2   0  13    0.30    0.70
  -2   0  13   -0.70    0.50
  -1   0  13    1.00    1.10
  -2  -1  13    3.00    1.00
  -2  -1  13    2.00    0.70
  -2   1  13    3.70    1.20
  -2   1  13    2.30    0.50
  -1   1  13    6.40    1.80
  -2  -2  13    0.60    0.60
  -2  -2  13    0.80    0.60
  -2   2  13    1.20    0.70
  -2   2  13    0.40    0.50
  -1  -2  13    1.40    1.10
  -1   2  13    0.70    0.90
  -2  -3  13    0.80    0.60
  -2  -3  13    0.80    0.60
  -2   3  13    3.60    1.00
  -2   3  13    2.30    0.80
  -1  -3  13    1.40    1.00
  -1   3  13    1.30    0.90
  -2  -4  13    0.80    0.60
  -2  -4  13    1.00    0.60
  -2   4  13    1.80    0.60
  -1   4  13   10.50    1.60
  -2  -5  13    0.60    0.60
  -2  -5  13    0.30    0.60
  -2   5  13    0.70    0.50
  -1  -5  13    5.40    1.70
  -1  -6  13    7.40    1.70
  -1   6  13    7.10    1.60
  -1  -7  13    0.50    1.00
  -1   7  13   -0.70    0.90
  -1  -8  13    0.70    1.00
  -1  -9  13   24.80    1.80
  -1 -10  13   -0.30    0.90
_computing_structure_solution     'SHELXT 2014/4 (Sheldrick, 2014)'
;
_shelx_hkl_checksum     38836
_shelx_res_file
;
TITL SKM120_0m_a.res in P2(1)/c
CELL  1.54178   4.9614  30.7302  11.0726   90.000   93.268   90.000
ZERR    4.000   0.0001   0.0006   0.0002    0.000    0.001    0.000
LATT 1
SYMM -X, 1/2+Y, 1/2-Z
SFAC C  H  O
UNIT 88  88  4
REM Old TITL SKM120_0m in P2(1)/c
REM SHELXT solution in P2(1)/c
REM R1 0.141,  Rweak 0.005,  Alpha 0.020,  Orientation as input
REM Formula found by SHELXT:  C22 O
L.S. 5
OMIT 0 2 0
ACTA 134
BOND $H
FMAP 2
PLAN 5
MPLA C9 > C14
MPLA C16 > C21
CONF
SIZE 0.084 0.111 0.314
EQIV $1 x+1, y, z
HTAB C6 O1_$1
TEMP -123
WGHT    0.057900    0.629200
FVAR       0.49766
O1    3   -0.237010    0.786801    0.505744    11.00000    0.04191    0.04286 =
         0.04405   -0.00512    0.02096    0.00401
C1    1   -0.073302    0.778475    0.429878    11.00000    0.02838    0.03777 =
         0.03153    0.00039    0.00606    0.00615
C2    1   -0.037581    0.734454    0.385897    11.00000    0.02918    0.03323 =
         0.03439    0.00284    0.00781    0.00102
AFIX  43
H2    2   -0.143494    0.711877    0.417690    11.00000   -1.20000
AFIX   0
C3    1    0.139063    0.724015    0.301895    11.00000    0.02611    0.03023 =
         0.02773    0.00113    0.00165    0.00195
C4    1    0.293872    0.758880    0.239530    11.00000    0.03150    0.02964 =
         0.02872   -0.00152    0.00668    0.00111
AFIX  23
H4A   2    0.292254    0.752089    0.152091    11.00000   -1.20000
H4B   2    0.484091    0.758307    0.271786    11.00000   -1.20000
AFIX   0
C5    1    0.180989    0.804933    0.255185    11.00000    0.03620    0.03140 =
         0.03235   -0.00215    0.00742    0.00147
AFIX  13
H5    2    0.008301    0.806760    0.204267    11.00000   -1.20000
AFIX   0
C6    1    0.112665    0.812814    0.384591    11.00000    0.03899    0.03116 =
         0.04174   -0.00329    0.01165    0.00404
AFIX  23
H6A   2    0.281378    0.813234    0.436822    11.00000   -1.20000
H6B   2    0.025720    0.841674    0.390474    11.00000   -1.20000
AFIX   0
C7    1    0.193276    0.678650    0.276809    11.00000    0.03252    0.02916 =
         0.03291    0.00166    0.00756   -0.00206
AFIX  43
H7    2    0.080036    0.657510    0.310696    11.00000   -1.20000
AFIX   0
C8    1    0.390715    0.664252    0.209538    11.00000    0.03400    0.02849 =
         0.02635    0.00022    0.00509   -0.00094
AFIX  43
H8    2    0.488409    0.685771    0.168626    11.00000   -1.20000
AFIX   0
C9    1    0.472514    0.619141    0.192091    11.00000    0.03257    0.02892 =
         0.02761   -0.00059    0.00385   -0.00037
C10   1    0.366364    0.583781    0.253069    11.00000    0.04388    0.03279 =
         0.04173   -0.00042    0.01764   -0.00100
AFIX  43
H10   2    0.226477    0.588477    0.306726    11.00000   -1.20000
AFIX   0
C11   1    0.461875    0.542136    0.236444    11.00000    0.04713    0.02989 =
         0.04151    0.00320    0.01087   -0.00274
AFIX  43
H11   2    0.387736    0.518798    0.280002    11.00000   -1.20000
AFIX   0
C12   1    0.663233    0.533435    0.157839    11.00000    0.04200    0.02867 =
         0.03539   -0.00272   -0.00063    0.00376
C13   1    0.767844    0.568478    0.096964    11.00000    0.04377    0.03580 =
         0.04006   -0.00288    0.01501    0.00530
AFIX  43
H13   2    0.905689    0.563540    0.042426    11.00000   -1.20000
AFIX   0
C14   1    0.676189    0.610524    0.113753    11.00000    0.04018    0.03061 =
         0.03263    0.00098    0.01148   -0.00008
AFIX  43
H14   2    0.753361    0.633842    0.071212    11.00000   -1.20000
AFIX   0
C15   1    0.765650    0.487929    0.139310    11.00000    0.05451    0.03345 =
         0.05222   -0.00062    0.00643    0.00811
AFIX 137
H15A  2    0.727735    0.469972    0.209491    11.00000   -1.50000
H15B  2    0.960839    0.488756    0.130021    11.00000   -1.50000
H15C  2    0.675026    0.475444    0.066361    11.00000   -1.50000
AFIX   0
C16   1    0.372721    0.838569    0.206474    11.00000    0.03584    0.02670 =
         0.03089   -0.00108    0.00688    0.00267
C17   1    0.433678    0.836817    0.084922    11.00000    0.04177    0.03087 =
         0.03214   -0.00438    0.00578   -0.00188
AFIX  43
H17   2    0.355471    0.814639    0.034463    11.00000   -1.20000
AFIX   0
C18   1    0.606140    0.866835    0.036562    11.00000    0.04185    0.03496 =
         0.03117    0.00123    0.01020    0.00330
AFIX  43
H18   2    0.643109    0.864836   -0.046499    11.00000   -1.20000
AFIX   0
C19   1    0.726025    0.899735    0.106667    11.00000    0.03221    0.03048 =
         0.03959    0.00232    0.00772    0.00320
C20   1    0.667362    0.901354    0.227359    11.00000    0.04353    0.03518 =
         0.03987   -0.00678    0.00638   -0.00673
AFIX  43
H20   2    0.747148    0.923428    0.277709    11.00000   -1.20000
AFIX   0
C21   1    0.494302    0.871403    0.276561    11.00000    0.04675    0.03613 =
         0.03150   -0.00559    0.00994   -0.00408
AFIX  43
H21   2    0.458504    0.873434    0.359747    11.00000   -1.20000
AFIX   0
C22   1    0.915240    0.932137    0.052863    11.00000    0.04440    0.04142 =
         0.05063    0.00127    0.01432   -0.00567
AFIX 137
H22A  2    1.100327    0.920922    0.060597    11.00000   -1.50000
H22B  2    0.905962    0.959895    0.095999    11.00000   -1.50000
H22C  2    0.861928    0.936571   -0.032839    11.00000   -1.50000
AFIX   0
HKLF 4
REM  SKM120_0m_a.res in P2(1)/c
REM R1 =  0.0498 for    2529 Fo > 4sig(Fo)  and  0.0663 for all    3247 data
REM    210 parameters refined using      0 restraints
END
WGHT      0.0578      0.6201
REM Highest difference peak  0.347,  deepest hole -0.192,  1-sigma level  0.040
Q1    1   0.3182  0.7934  0.2952  11.00000  0.05    0.35
Q2    1   0.0033  0.8144  0.3176  11.00000  0.05    0.31
Q3    1   0.5117  0.8406  0.2573  11.00000  0.05    0.23
Q4    1   0.7293  0.5126  0.1379  11.00000  0.05    0.19
Q5    1   0.2187  0.7399  0.2731  11.00000  0.05    0.17
;
_shelx_res_checksum     71771
_shelxl_version_number     2014/6
