# Supplementary material for: Crystal structure of 5-(4-methyl­phen­yl)-3-[(E)-2-(4-methyl­phen­yl)ethen­yl]cyclo­hex-2-en-1-one
Source: Acta Crystallogr E Crystallogr Commun. 2015 May 7;71(Pt 6):o436–7. doi: 10.1107/S2056989015008324 (PMC4459340; doi:10.1107/S2056989015008324)
Supplement: Supplementary file 2 [file e-71-0o436-Isup2.hkl]

#
# h,k,l, Fc-squared, Fo-squared, sigma(Fo-squared), status flag
#
data_I
_shelx_title ' SKM120_0m_a.res in P2(1)/c'
_shelx_refln_list_code          4
_shelx_F_calc_maximum      201.56
_exptl_crystal_F_000       648.00
_reflns_d_resolution_high  0.8087

loop_
 _space_group_symop_operation_xyz
 'x, y, z'
 '-x, y+1/2, -z+1/2'
 '-x, -y, -z'
 'x, -y-1/2, z-1/2'

_cell_length_a     4.9614
_cell_length_b    30.7302
_cell_length_c    11.0726
_cell_angle_alpha  90.000
_cell_angle_beta   93.268
_cell_angle_gamma  90.000

_shelx_F_squared_multiplier     1.000

loop_
 _refln_index_h
 _refln_index_k
 _refln_index_l
 _refln_F_squared_calc
 _refln_F_squared_meas
 _refln_F_squared_sigma
 _refln_observed_status
   1   0   0       3892.12       4224.64       127.19 o
   2   0   0        958.49        929.02        20.98 o
   3   0   0         20.55         31.72         6.38 o
   4   0   0          5.55         10.51         6.66 o
   5   0   0         14.53         21.68         5.60 o
   6   0   0          0.54          1.21         3.23 o
   1   1   0        843.56        743.08        16.27 o
   2   1   0         88.01         96.92         3.12 o
   3   1   0        428.56        417.19         7.57 o
   4   1   0        712.32        734.66        17.17 o
   5   1   0        201.90        222.69         7.25 o
   6   1   0         49.14         56.04         7.27 o
   1   2   0       3353.07       3312.42        57.81 o
   2   2   0         21.21         27.27         2.60 o
   3   2   0        140.67        138.29         6.29 o
   4   2   0         20.32         33.33         4.37 o
   5   2   0         11.79         20.47         3.82 o
   6   2   0          1.17          3.04         2.13 o
   1   3   0       7543.98       7641.58       114.95 o
   2   3   0          5.92          7.80         1.31 o
   3   3   0        355.73        419.60         8.16 o
   4   3   0        144.04        131.77         5.56 o
   5   3   0        217.49        219.80        11.42 o
   6   3   0         64.92         62.25         3.68 o
   0   4   0       1185.78       1023.44        21.98 o
   1   4   0      13567.58      13918.63       208.98 o
   2   4   0        591.20        624.06        13.67 o
   3   4   0         23.94         24.78         3.73 o
   4   4   0         79.96         82.30         4.63 o
   5   4   0          5.67          8.08         2.98 o
   6   4   0          7.17         11.24         5.25 o
   1   5   0       1882.12       1829.32        32.40 o
   2   5   0        439.65        405.29        11.50 o
   3   5   0        461.53        446.56        11.39 o
   4   5   0          0.20          1.08         2.69 o
   5   5   0         58.75         61.28         7.23 o
   6   5   0         96.67         94.38         7.27 o
   0   6   0        532.10        489.47        10.99 o
   1   6   0       1499.60       1469.47        22.61 o
   2   6   0        321.85        314.20         6.39 o
   3   6   0        435.17        442.07         8.03 o
   4   6   0        141.42        132.34         5.21 o
   5   6   0        333.57        333.73         9.54 o
   6   6   0          0.47          1.21         2.83 o
   1   7   0       6423.08       6382.47        96.30 o
   2   7   0         80.22         79.33         3.75 o
   3   7   0        165.96        173.87         5.35 o
   4   7   0         18.50         19.25         3.42 o
   5   7   0          5.34          4.87         2.34 o
   6   7   0         43.73         41.59         4.44 o
   0   8   0        106.42         98.12         3.14 o
   1   8   0       3292.15       3304.00        50.27 o
   2   8   0        309.20        307.28         6.62 o
   3   8   0        383.75        352.16         8.30 o
   4   8   0        212.24        205.64         5.69 o
   5   8   0        119.74        115.16         4.54 o
   1   9   0        122.97        122.76         3.08 o
   2   9   0         93.41         61.29         4.22 o
   3   9   0        407.68        360.07        10.78 o
   4   9   0          8.87          6.04         2.63 o
   5   9   0        209.77        211.78        11.03 o
   0  10   0        201.94        178.87         7.27 o
   1  10   0        949.47        893.02        14.38 o
   2  10   0       2186.62       2282.05        34.94 o
   3  10   0         52.98         40.00         4.21 o
   4  10   0         26.82         28.14         3.52 o
   5  10   0         10.68         11.18         5.16 o
   1  11   0       1663.48       1689.01        30.54 o
   2  11   0       3873.25       3972.10        71.50 o
   3  11   0          0.09          0.71         2.63 o
   4  11   0        130.03        122.63         5.40 o
   5  11   0         63.58         53.90         4.74 o
   0  12   0         10.85          4.04         1.14 o
   1  12   0         91.93        115.30         6.47 o
   2  12   0        286.68        283.47         8.77 o
   3  12   0        592.08        556.07         9.91 o
   4  12   0        123.18        120.71         4.85 o
   5  12   0        107.40        104.71         4.54 o
   1  13   0       3752.93       3836.50        58.85 o
   2  13   0          0.99          1.80         3.24 o
   3  13   0         24.04         25.38         3.58 o
   4  13   0         68.61         73.83         4.54 o
   5  13   0         43.60         56.75         5.92 o
   0  14   0        273.57        307.07         8.84 o
   1  14   0       1646.40       1753.45        28.78 o
   2  14   0          8.87          8.19         3.35 o
   3  14   0        184.68        172.36         5.97 o
   4  14   0          0.01          0.32         4.29 o
   5  14   0         51.32         59.34         5.14 o
   1  15   0        193.95        173.12         9.87 o
   2  15   0        477.79        471.40        10.85 o
   3  15   0         19.84         18.86         3.47 o
   4  15   0         32.87         33.95         5.45 o
   5  15   0        134.22        136.94         5.60 o
   0  16   0        107.77        108.61         8.48 o
   1  16   0        150.66        136.34        11.48 o
   2  16   0         84.83         77.56         6.24 o
   3  16   0        664.52        625.65        10.25 o
   4  16   0        134.98        141.89         8.50 o
   5  16   0          6.69          3.12         2.64 o
   1  17   0        784.23        727.51        15.93 o
   2  17   0        200.83        177.23         6.06 o
   3  17   0        763.32        739.23        15.32 o
   4  17   0        317.08        304.34         7.42 o
   5  17   0          2.71          1.25         2.65 o
   0  18   0        389.99        357.30        17.36 o
   1  18   0          4.85          5.09         4.04 o
   2  18   0         37.61         43.81         4.66 o
   3  18   0          2.44          7.14         2.88 o
   4  18   0          0.07          0.26         2.80 o
   5  18   0          1.96         15.38         5.12 o
   1  19   0          1.09          0.93         2.75 o
   2  19   0        389.66        340.67         7.98 o
   3  19   0          0.05          7.76         3.40 o
   4  19   0         88.18         90.39         4.91 o
   5  19   0         32.66         46.66         4.85 o
   0  20   0        811.15        719.03        25.84 o
   1  20   0         18.28         23.05         7.47 o
   2  20   0        249.12        250.00         8.33 o
   3  20   0        136.39        155.06         5.51 o
   4  20   0         16.74         13.80         4.62 o
   5  20   0          1.01          4.85         3.63 o
   1  21   0         27.73         16.98         2.60 o
   2  21   0         96.84         93.27         8.75 o
   3  21   0         38.80         50.07         6.53 o
   4  21   0          5.40         10.88         6.47 o
   5  21   0         19.27          7.27         3.63 o
   0  22   0          3.94          0.99         5.05 o
   1  22   0        130.90        119.51         5.57 o
   2  22   0         56.09         45.97         5.41 o
   3  22   0         74.96         72.11         4.99 o
   4  22   0         12.54         13.43         3.50 o
   1  23   0          3.36          4.82         3.10 o
   2  23   0        907.51        942.31        18.80 o
   3  23   0        272.27        274.68         7.85 o
   4  23   0          5.49         18.57         6.86 o
   0  24   0         27.15         44.34         8.28 o
   1  24   0       1594.90       1557.30        27.93 o
   2  24   0        212.53        194.03         6.83 o
   3  24   0          1.81          3.10         2.55 o
   4  24   0          1.66          0.64         2.61 o
   1  25   0        122.76        124.97         4.90 o
   2  25   0        161.76        165.51         6.12 o
   3  25   0          3.29          5.25         2.86 o
   4  25   0         56.73         74.29         6.06 o
   0  26   0         45.74         36.92         5.34 o
   1  26   0         24.82         23.39         3.73 o
   2  26   0        215.27        248.65         7.24 o
   3  26   0          8.76          6.77         2.36 o
   4  26   0         28.81         43.61         5.25 o
   1  27   0       1337.04       1316.63        22.54 o
   2  27   0        192.59        178.14         6.14 o
   3  27   0         18.93         17.27         4.45 o
   4  27   0         11.19         16.86         4.17 o
   0  28   0          7.79          9.97         2.87 o
   1  28   0        115.64        114.02         5.21 o
   2  28   0        314.05        302.78         7.85 o
   3  28   0          1.01         -0.11         2.16 o
   4  28   0         26.67         32.89         5.05 o
   1  29   0          0.12          0.43         2.08 o
   2  29   0         36.83         48.05         8.48 o
   3  29   0          1.72          1.82         2.71 o
   0  30   0        227.43        234.08         8.87 o
   1  30   0         51.85         57.31         4.21 o
   2  30   0          1.17          1.13         2.07 o
   3  30   0        101.79        108.31         7.07 o
   1  31   0         63.46         49.65         5.20 o
   2  31   0          0.29         -0.54         2.10 o
   3  31   0         12.53         21.90         8.08 o
   0  32   0        110.78        116.62         8.36 o
   1  32   0          0.12          0.57         1.97 o
   2  32   0          1.95          1.52         2.07 o
   3  32   0         15.76         28.57         7.27 o
   1  33   0         30.54         46.69         4.25 o
   2  33   0          7.28          3.60         2.07 o
   3  33   0         49.38         49.26         3.85 o
   0  34   0        452.15        453.32        12.11 o
   1  34   0         32.11         19.78         3.33 o
   2  34   0          0.00         -2.62         2.62 o
   1  35   0         44.11         42.70         5.00 o
   2  35   0          3.19          1.99         1.75 o
   0  36   0         15.30          6.06         3.23 o
   1  36   0          5.57          2.82         2.47 o
   1  37   0         30.89         17.36         4.44 o
   0  38   0          0.01          4.85         3.63 o
  -6   1   1          0.72          8.00         8.28 o
  -5   1   1          1.11          1.29         2.83 o
  -4   1   1         30.64         32.97         4.27 o
  -3   1   1        193.84        209.51         7.23 o
  -2   1   1       1383.84       1325.97        30.83 o
   0   1   1        379.59        363.39         6.53 o
   1   1   1         13.72         14.72         1.71 o
   2   1   1         70.37         78.62         3.33 o
   3   1   1        296.16        275.38         6.36 o
   4   1   1        151.66        166.99         5.21 o
   5   1   1          8.39          7.92         2.54 o
   6   1   1         25.37         26.46         3.14 o
  -6   2   1         15.24          9.56         2.41 o
  -5   2   1         35.06         37.98         6.86 o
  -4   2   1         16.04         19.26         3.67 o
  -3   2   1        362.37        388.80        10.18 o
  -2   2   1         34.47         33.10         3.33 o
   0   2   1          4.46          3.63         0.40 o
   1   2   1        456.88        438.35        10.13 o
   2   2   1          4.14          1.35         1.36 o
   3   2   1        103.48         93.83         5.33 o
   4   2   1          5.28          5.13         2.68 o
   5   2   1         28.64         26.26         3.72 o
   6   2   1          0.01          1.01         3.03 o
  -6   3   1          3.29          2.23         2.41 o
  -5   3   1         67.00         71.42         6.31 o
  -4   3   1          5.71          4.51         2.93 o
  -3   3   1        426.21        398.56        10.64 o
  -2   3   1          4.74         18.38         2.86 o
  -1   3   1       3496.26       3596.62        76.80 o
   0   3   1        375.23        333.64         5.25 o
   1   3   1        247.40        210.12         3.84 o
   2   3   1          2.55          0.81         2.02 o
   3   3   1          8.78         11.54         2.78 o
   4   3   1          9.76         15.80         2.70 o
   5   3   1         54.92         48.01         8.52 o
   6   3   1          7.87          7.29         2.13 o
  -6   4   1          3.76          8.08         2.52 o
  -5   4   1         88.65        104.91         6.75 o
  -4   4   1          4.63          4.41         2.77 o
  -3   4   1          1.67          3.87         3.58 o
  -2   4   1         23.68         31.55         3.27 o
  -1   4   1       3181.10       3450.36        52.09 o
   0   4   1       2686.40       2486.52        37.55 o
   1   4   1        270.59        257.26         4.64 o
   2   4   1        284.97        331.63         7.20 o
   3   4   1         10.77         16.01         2.73 o
   4   4   1         13.88         15.77         3.16 o
   5   4   1         31.52         36.42         6.92 o
   6   4   1          0.09         -0.12         2.22 o
  -6   5   1         68.51         61.37         5.25 o
  -5   5   1         10.93         14.85         6.53 o
  -4   5   1         24.05         25.57         3.99 o
  -3   5   1         14.22         19.05         3.80 o
  -2   5   1          2.77          1.85         1.23 o
  -1   5   1        884.03        874.74        13.53 o
   0   5   1       3899.51       3728.12        56.33 o
   1   5   1       6221.43       6333.68        95.64 o
   2   5   1       1787.22       1917.63        34.03 o
   3   5   1          0.02          0.96         2.63 o
   4   5   1         56.26         59.97         4.45 o
   5   5   1          4.64          8.81         2.45 o
   6   5   1         59.98         62.62         6.06 o
  -6   6   1         24.96         20.19         4.44 o
  -5   6   1         32.01         40.56         9.75 o
  -4   6   1         21.23         21.77         3.64 o
  -3   6   1        103.98        108.52         6.24 o
  -2   6   1         22.24         33.11         4.72 o
  -1   6   1          2.03          0.50         0.40 o
   0   6   1        972.26        878.47        13.73 o
   1   6   1       4935.06       5000.92        75.76 o
   2   6   1        579.41        534.35        10.18 o
   3   6   1         43.61         32.90         4.20 o
   4   6   1         22.11         16.08         2.66 o
   5   6   1         14.34          9.09         2.99 o
   6   6   1          1.19         -0.71         4.04 o
  -6   7   1         52.33         36.34         4.44 o
  -5   7   1          1.20          2.81         2.86 o
  -4   7   1         34.15         33.41         3.92 o
  -3   7   1         46.21         60.41         4.81 o
  -2   7   1        704.71        650.31        12.18 o
  -1   7   1          0.16          1.62         0.61 o
   0   7   1        524.43        506.08         8.28 o
   1   7   1       1909.46       1938.71        29.98 o
   2   7   1         30.83         40.63         4.22 o
   3   7   1         80.91         71.94         4.90 o
   4   7   1          8.91          3.89         2.71 o
   5   7   1        100.88        100.20         4.23 o
  -5   8   1         27.69         29.43         6.75 o
  -4   8   1         33.48         27.64         3.95 o
  -3   8   1        199.45        203.89         6.13 o
  -2   8   1        640.74        749.14        11.33 o
  -1   8   1       1362.52       1411.44        21.80 o
   0   8   1         65.61         58.64         2.51 o
   1   8   1        132.26        113.44         2.92 o
   2   8   1         28.91         27.43         4.13 o
   3   8   1          1.48         -2.37         2.78 o
   4   8   1         10.19          8.96         2.79 o
   5   8   1         10.08          9.38         2.34 o
  -5   9   1         47.66         54.48         8.10 o
  -4   9   1         17.87         25.15         4.28 o
  -3   9   1          4.97          7.32         2.97 o
  -2   9   1          0.00          0.23         1.59 o
  -1   9   1          0.44         -0.17         0.69 o
   0   9   1       1598.78       1483.41        22.96 o
   1   9   1        129.70        127.59         3.18 o
   2   9   1         15.02          9.03         1.99 o
   3   9   1        154.28        141.96         5.51 o
   4   9   1          0.18          1.34         2.65 o
   5   9   1          4.53          6.71         3.54 o
  -5  10   1        102.83        104.16         6.14 o
  -4  10   1         28.43         35.00         4.22 o
  -3  10   1          0.10          0.37         2.92 o
  -2  10   1       1667.09       1757.25        24.95 o
  -1  10   1        468.40        414.01         7.32 o
   0  10   1         19.67         19.93         1.71 o
   1  10   1          7.01          4.66         0.95 o
   2  10   1         28.90         16.79         2.36 o
   3  10   1          0.13          1.66         2.80 o
   4  10   1        454.06        431.13         9.94 o
   5  10   1          4.28          0.86         2.20 o
  -5  11   1          6.93         10.79         8.04 o
  -4  11   1          5.27          3.46         3.01 o
  -3  11   1        196.33        190.45         6.51 o
  -2  11   1        418.09        420.52         8.00 o
  -1  11   1        758.76        879.83        14.33 o
   0  11   1          7.49          5.20         0.81 o
   1  11   1         82.66         85.86         3.27 o
   2  11   1       1705.74       1774.77        28.96 o
   3  11   1        182.53        163.80         5.53 o
   4  11   1        437.01        433.72         8.62 o
   5  11   1         34.65         28.40         3.11 o
  -5  12   1         58.67         56.48        16.94 o
  -4  12   1         19.76         15.89         2.67 o
  -3  12   1        351.60        321.68         7.75 o
  -2  12   1          0.00          0.71         2.31 o
  -1  12   1       3485.07       3833.57        52.68 o
   0  12   1        376.64        382.73         7.01 o
   1  12   1         90.22         95.84         3.71 o
   2  12   1        760.77        749.29        14.21 o
   3  12   1         59.10         58.37         4.66 o
   4  12   1          6.94          6.06         4.32 o
   5  12   1         10.35          7.58         3.79 o
  -5  13   1        117.05        129.54         6.25 o
  -4  13   1        151.15        157.44         5.49 o
  -3  13   1         21.50         31.40         4.29 o
  -2  13   1         24.24         34.13         4.51 o
  -1  13   1        340.49        377.10         6.74 o
   0  13   1        977.17       1021.11        16.65 o
   1  13   1         53.37         56.68         5.27 o
   2  13   1        748.37        729.59        14.31 o
   3  13   1        104.14        120.28         5.10 o
   4  13   1          2.69          3.41         2.82 o
   5  13   1        346.56        368.62         7.72 o
  -5  14   1         13.74         14.43         2.83 o
  -4  14   1        273.66        266.87         7.10 o
  -3  14   1        144.39        163.48         6.09 o
  -2  14   1         77.91         61.83         9.34 o
  -1  14   1        732.38        754.96        11.84 o
   0  14   1          5.21          5.51         1.33 o
   1  14   1        426.07        447.10         9.44 o
   2  14   1        140.81        132.86         5.75 o
   3  14   1        830.34        728.58        11.86 o
   4  14   1         34.24         32.03         3.86 o
   5  14   1         78.55         95.82         6.67 o
  -5  15   1         13.12         13.31         5.52 o
  -4  15   1        789.85        799.44        14.43 o
  -3  15   1          7.30          5.45         3.25 o
  -2  15   1        799.94        777.08        13.16 o
  -1  15   1        260.68        255.97         6.72 o
   0  15   1        274.84        298.77         6.81 o
   1  15   1        509.57        561.55        12.83 o
   2  15   1         53.63         51.22         6.06 o
   3  15   1        191.10        184.68         5.72 o
   4  15   1          4.79          2.74         4.15 o
   5  15   1          0.76          3.07         5.67 o
  -5  16   1          0.76          2.19         4.13 o
  -4  16   1         22.83         23.64         6.18 o
  -3  16   1         58.25         49.45         4.58 o
  -2  16   1          5.19          5.33         3.07 o
  -1  16   1        131.24        140.67         6.67 o
   0  16   1        851.11        919.25        18.25 o
   1  16   1          0.72         -2.85         3.03 o
   2  16   1        394.29        360.47         7.91 o
   3  16   1        732.15        694.71        11.63 o
   4  16   1         16.42         10.53         2.98 o
   5  16   1         77.38         81.91        11.62 o
  -5  17   1         28.89         35.09         8.46 o
  -4  17   1        198.30        198.61         5.97 o
  -3  17   1          2.90         -0.10         2.49 o
  -2  17   1        143.02        129.39         5.91 o
  -1  17   1        299.39        280.91         9.05 o
   0  17   1         39.09         48.50         5.80 o
   1  17   1         21.64         41.89         6.94 o
   2  17   1        131.23        130.24         6.40 o
   3  17   1         23.05         28.71         5.77 o
   4  17   1        110.56        104.82         5.92 o
   5  17   1          0.01          1.62         3.63 o
  -5  18   1         18.88         16.22         3.60 o
  -4  18   1          6.91          4.06         2.88 o
  -3  18   1         75.88         73.69         4.54 o
  -2  18   1        112.71        107.47         5.21 o
  -1  18   1         14.19          9.47         3.05 o
   0  18   1          0.50         -0.40         3.23 o
   1  18   1        531.98        424.52        11.11 o
   2  18   1         14.31         22.95         5.25 o
   3  18   1        218.96        214.28         7.43 o
   4  18   1          1.84          2.95         3.52 o
   5  18   1         98.86         94.41         5.52 o
  -5  19   1         95.40         93.42         5.28 o
  -4  19   1        145.58        133.12         5.66 o
  -3  19   1         20.54         24.32         3.33 o
  -2  19   1          4.21          4.04         2.41 o
  -1  19   1        226.19        217.31         9.83 o
   0  19   1         96.38        102.62         7.13 o
   1  19   1          0.53         -0.66         2.95 o
   2  19   1         14.42         -0.74         5.00 o
   3  19   1         74.89         79.23         5.56 o
   4  19   1         52.84         50.64         9.95 o
   5  19   1          0.88         -2.02         3.63 o
  -5  20   1          1.43          7.50         2.99 o
  -4  20   1          0.02          1.58         2.26 o
  -3  20   1          3.85          2.85         2.53 o
  -2  20   1         81.19         73.61         5.25 o
  -1  20   1        359.26        343.39        10.15 o
   0  20   1          1.22          6.12         3.51 o
   1  20   1        294.19        248.68         7.51 o
   2  20   1          1.58         -1.22         5.02 o
   3  20   1        105.23        104.92        12.93 o
   4  20   1          2.42          1.50         2.81 o
   5  20   1         89.83         62.99         5.65 o
  -5  21   1         12.95         11.71         4.44 o
  -4  21   1        135.95        135.66         4.89 o
  -3  21   1        160.97        164.24         5.40 o
  -2  21   1          8.15          7.18         2.45 o
  -1  21   1          3.05          6.28        13.38 o
   0  21   1        399.93        363.30         8.46 o
   1  21   1          6.23          3.52         2.32 o
   2  21   1        838.99        819.15        16.62 o
   3  21   1          1.87         43.20        14.94 o
   4  21   1        110.14        118.01         7.67 o
  -4  22   1          0.06          4.28         5.20 o
  -3  22   1          7.52          3.31         3.59 o
  -2  22   1        170.38        165.65         5.86 o
  -1  22   1        212.02        210.22         7.20 o
   0  22   1       1503.77       1406.37        22.96 o
   1  22   1        799.20        736.02        11.84 o
   2  22   1        825.12        829.25        16.78 o
   3  22   1         22.78         26.76         4.49 o
   4  22   1         53.96         65.05        14.74 o
  -4  23   1          6.89          5.30         2.37 o
  -3  23   1          7.24          8.21         2.78 o
  -2  23   1         18.16         27.12         4.58 o
  -1  23   1       1622.38       1597.58        36.68 o
   0  23   1         17.77         12.80         4.06 o
   1  23   1        304.31        297.92         8.11 o
   2  23   1         42.81         37.84         4.95 o
   3  23   1          5.17          7.32         3.01 o
   4  23   1         47.68         47.86         5.14 o
  -4  24   1          4.03          7.42         2.70 o
  -3  24   1         14.08          9.50         2.51 o
  -2  24   1         96.41         97.56         7.20 o
  -1  24   1          3.19          0.72         3.21 o
   0  24   1         22.13         16.44         3.23 o
   1  24   1        331.03        288.12         7.09 o
   2  24   1        585.34        612.55        13.44 o
   3  24   1        172.85        166.25         6.23 o
   4  24   1         65.92         77.58         6.66 o
  -4  25   1         52.85         56.26         4.36 o
  -3  25   1         20.63         16.28         4.64 o
  -2  25   1         74.35         45.42         4.67 o
  -1  25   1        746.78        765.14        13.71 o
   0  25   1         12.45         11.37         2.40 o
   1  25   1        157.35        144.26         5.85 o
   2  25   1          0.56         -2.64         2.64 o
   3  25   1         34.12         28.20         7.47 o
   4  25   1         18.42         13.41         3.85 o
  -4  26   1         14.49          6.56         2.23 o
  -3  26   1         97.17        104.86         4.87 o
  -2  26   1        198.48        169.35         5.56 o
  -1  26   1         38.67         34.48         3.53 o
   0  26   1        155.34        146.26         5.09 o
   1  26   1         82.89         91.71         5.34 o
   2  26   1        202.82        190.09         6.59 o
   3  26   1          1.25          0.14         2.34 o
   4  26   1          0.35         -1.08         2.53 o
  -4  27   1         30.53         35.94         5.25 o
  -3  27   1         42.11         33.50         3.82 o
  -2  27   1         69.07         68.40         5.13 o
  -1  27   1          2.39          2.58         2.15 o
   0  27   1        365.00        354.23         7.11 o
   1  27   1         29.20         27.43         3.41 o
   2  27   1         54.45         51.51         4.79 o
   3  27   1         19.67         19.70         3.45 o
   4  27   1          0.66          5.02         6.26 o
  -4  28   1         47.82         65.43         7.67 o
  -3  28   1         27.62         42.62         5.86 o
  -2  28   1          0.08          2.49         2.12 o
  -1  28   1        203.96        218.20         5.55 o
   0  28   1        345.18        345.12         6.70 o
   1  28   1        421.54        445.15         9.02 o
   2  28   1         14.15         18.84         3.43 o
   3  28   1         24.34         19.25         3.45 o
   4  28   1         14.02         14.54         4.85 o
  -3  29   1          5.12          9.98         6.54 o
  -2  29   1          8.49         17.77         6.46 o
  -1  29   1         73.55         71.26         4.29 o
   0  29   1         66.88         71.96         4.05 o
   1  29   1          2.89          1.81         2.21 o
   2  29   1        117.93        125.25         5.28 o
   3  29   1          3.19          2.02         2.07 o
  -3  30   1         71.89         85.56         3.78 o
  -2  30   1          9.05         12.97         2.77 o
  -1  30   1          2.77          6.63         3.61 o
   0  30   1        104.64        120.62         4.43 o
   1  30   1         47.60         63.46         6.85 o
   2  30   1         39.79         52.12         6.58 o
   3  30   1          3.99          1.35         2.42 o
  -3  31   1         12.48          8.57         2.41 o
  -2  31   1         14.78         18.15         4.13 o
  -1  31   1         27.14         36.41         5.01 o
   0  31   1         98.48        115.31         4.99 o
   1  31   1         23.30         15.27         4.37 o
   2  31   1          4.44          2.49         2.01 o
   3  31   1          4.53         -1.41         2.28 o
  -3  32   1         30.26         40.59         5.57 o
  -2  32   1          3.50          3.77         1.86 o
  -1  32   1          3.97          2.26         1.84 o
   0  32   1        175.35        165.46         4.66 o
   1  32   1         79.00         95.50         6.41 o
   2  32   1          0.28         -0.64         2.42 o
   3  32   1          0.99          3.43         2.28 o
  -3  33   1         14.50         14.94         3.43 o
  -2  33   1         26.98         33.45         3.96 o
  -1  33   1         26.45         26.52         3.39 o
   0  33   1         55.42         71.26         3.85 o
   1  33   1          8.06          1.60         3.26 o
   2  33   1          9.24          5.88         2.01 o
  -2  34   1          0.78         -1.84         1.84 o
  -1  34   1          2.88          3.36         1.84 o
   0  34   1         98.31        126.61         6.81 o
   1  34   1         11.83          4.57         2.41 o
   2  34   1         18.47         15.72         3.99 o
  -2  35   1         12.92          9.86         2.04 o
  -1  35   1          2.69         -0.33         1.95 o
   0  35   1          0.00         -2.16         2.16 o
   1  35   1         59.54         86.22         7.86 o
   2  35   1          0.04          0.81         3.23 o
  -1  36   1         20.55         21.91         4.63 o
   0  36   1        291.51        368.07        13.16 o
   1  36   1         46.29         42.11         4.17 o
  -1  37   1          1.92         -0.37         2.56 o
   0  37   1          1.07         -1.34         2.62 o
   1  37   1        187.89        210.92        15.73 o
  -6   0   2        146.54        140.92         7.67 o
  -5   0   2         78.46         85.77         7.02 o
  -4   0   2          0.58         -0.08         3.96 o
  -3   0   2       1585.37       1658.54        71.87 o
  -2   0   2        384.52        362.14        16.15 o
   0   0   2      12807.83      13126.41       395.65 o
   1   0   2      30180.31      31054.72      1176.46 o
   2   0   2        103.38         87.59         5.81 o
   3   0   2        392.09        418.04        26.04 o
   4   0   2        157.80        185.66         7.32 o
   5   0   2         74.09         78.32         6.66 o
   6   0   2        363.26        389.19        13.32 o
  -6   1   2         12.25         17.32         6.46 o
  -5   1   2         19.78         19.44         3.87 o
  -4   1   2         33.29         39.39         4.38 o
  -3   1   2        312.11        292.15         9.79 o
  -2   1   2        227.59        258.53         9.54 o
   0   1   2        210.42        195.63         4.85 o
   1   1   2      40626.86      40042.27       852.58 o
   2   1   2        704.06        721.57        11.39 o
   3   1   2         68.75         60.51         4.42 o
   4   1   2        108.22        115.70         4.47 o
   5   1   2          3.46          7.96         2.41 o
   6   1   2         16.31         29.48         4.44 o
  -6   2   2          5.21          4.74         2.81 o
  -5   2   2         99.74         99.26         6.40 o
  -4   2   2        504.58        495.38        10.90 o
  -3   2   2         87.95         76.99         6.78 o
  -2   2   2         75.01         75.69         8.28 o
   0   2   2         26.25         20.33         1.27 o
   1   2   2       7211.57       7479.86       159.57 o
   2   2   2        728.42        840.69        12.95 o
   3   2   2         56.64         66.30         5.01 o
   4   2   2         19.41         25.76         3.18 o
   5   2   2         92.72        101.83         4.17 o
  -6   3   2          0.03          1.00         2.75 o
  -5   3   2         13.78         11.39         4.27 o
  -4   3   2         72.29         88.48         6.94 o
  -3   3   2       1174.00       1319.93        25.48 o
  -2   3   2        633.21        690.03        17.98 o
   0   3   2      17900.41      17911.63       269.60 o
   1   3   2       2938.90       2968.10        64.10 o
   2   3   2        357.37        371.28         7.77 o
   3   3   2        141.09        126.81         5.29 o
   4   3   2         26.19         28.89         4.09 o
   5   3   2         99.09        101.92         4.19 o
  -6   4   2          9.18          4.44         3.23 o
  -5   4   2         32.42         18.57         5.91 o
  -4   4   2        529.31        544.89        11.19 o
  -3   4   2         23.49         29.10         4.55 o
  -2   4   2        388.05        429.52        18.17 o
   0   4   2        292.62        294.48         4.89 o
   1   4   2        396.64        388.65         6.81 o
   2   4   2         85.98         87.49         5.15 o
   3   4   2          1.58          4.25         2.72 o
   4   4   2        134.32        140.48         4.86 o
   5   4   2         13.06         20.48         2.99 o
  -6   5   2         52.43         46.84         5.25 o
  -5   5   2         10.70          4.90         3.66 o
  -4   5   2        164.32        161.79         6.00 o
  -3   5   2        125.83        132.01         6.67 o
  -2   5   2         27.39         32.12         7.67 o
  -1   5   2       1116.64       1173.28        25.41 o
   0   5   2        663.93        647.57        10.30 o
   1   5   2          0.52          1.41         0.93 o
   2   5   2       2129.45       2329.85        42.34 o
   3   5   2          0.00         -1.10         2.61 o
   4   5   2         18.96         21.71         4.00 o
   5   5   2        169.44        174.33         4.82 o
  -6   6   2          1.05          1.62         2.83 o
  -5   6   2        118.74        135.92        10.90 o
  -4   6   2         29.02         32.84         4.06 o
  -3   6   2        136.51        105.48         6.93 o
  -2   6   2       1175.13       1359.37        44.41 o
  -1   6   2        450.70        389.81         9.14 o
   0   6   2        345.24        333.33         5.65 o
   1   6   2       2215.23       2255.93        34.72 o
   2   6   2        754.86        798.73        16.03 o
   3   6   2        133.46        131.42         5.55 o
   4   6   2         23.04         23.95         3.33 o
   5   6   2         38.54         50.04         3.52 o
  -6   7   2         57.28         44.82         4.85 o
  -5   7   2         17.26         20.97         3.88 o
  -4   7   2        327.24        302.76        12.84 o
  -3   7   2         12.73         15.49         4.60 o
  -2   7   2       2011.23       2129.17        38.30 o
  -1   7   2         11.26         13.34         1.63 o
   0   7   2        161.10        149.99         3.12 o
   1   7   2        263.13        265.58         5.20 o
   2   7   2        504.58        503.96        10.13 o
   3   7   2          9.70         41.45         9.10 o
   4   7   2         27.84         28.82         3.51 o
   5   7   2        125.31        137.62         4.96 o
  -5   8   2        506.22        499.64        11.34 o
  -4   8   2        110.38        118.95         5.31 o
  -3   8   2        134.93        161.04         8.22 o
  -2   8   2        568.34        539.83        11.17 o
  -1   8   2         10.24          4.85         1.58 o
   0   8   2        122.77        103.16         2.70 o
   1   8   2          0.10         -0.30         0.85 o
   2   8   2       1570.17       1559.93        57.78 o
   3   8   2          8.15          9.09         2.53 o
   4   8   2        224.80        231.12         6.09 o
   5   8   2        129.48        136.81         4.42 o
  -5   9   2          3.83          8.96         3.35 o
  -4   9   2         80.57         85.78         5.31 o
  -3   9   2         79.96         86.98         7.81 o
  -2   9   2        804.11        837.95        16.39 o
  -1   9   2        650.99        690.97        11.20 o
   0   9   2         20.22         15.58         1.71 o
   1   9   2         48.81         45.62         2.85 o
   2   9   2        863.32        845.98        18.81 o
   3   9   2        109.70         98.29         4.66 o
   4   9   2        347.85        337.32         7.02 o
   5   9   2         12.90          9.72         3.26 o
  -5  10   2         40.39         41.81         4.98 o
  -4  10   2         25.90         21.37         3.74 o
  -3  10   2         40.78         28.11         4.06 o
  -2  10   2         71.83        100.36         6.94 o
  -1  10   2       3253.18       3559.52        48.57 o
   0  10   2         28.29         25.43         2.38 o
   1  10   2        383.95        433.26         7.27 o
   2  10   2        175.03        175.06         7.51 o
   3  10   2          7.56         11.86         4.98 o
   4  10   2         96.75        105.52         4.77 o
   5  10   2          5.91          6.34         1.99 o
  -5  11   2          7.22          5.73         3.65 o
  -4  11   2        119.31        106.99         7.48 o
  -3  11   2          5.49          2.14         3.34 o
  -2  11   2        437.17        476.07         8.69 o
  -1  11   2        261.26        262.21         4.89 o
   0  11   2        463.65        488.63         8.48 o
   1  11   2          3.76          4.75         1.27 o
   2  11   2        338.59        352.54         9.11 o
   3  11   2        431.43        401.30         7.87 o
   4  11   2        330.47        327.03         7.25 o
   5  11   2        157.94        148.61         4.48 o
  -5  12   2        300.42        286.87        14.94 o
  -4  12   2        204.88        205.46         6.23 o
  -3  12   2        295.66        249.49        18.64 o
  -2  12   2        193.93        178.57         6.55 o
  -1  12   2        111.22        120.70         4.03 o
   0  12   2       1152.50       1183.95        19.31 o
   1  12   2         86.22         78.13         4.82 o
   2  12   2       3807.64       3924.59       147.11 o
   3  12   2       1434.04       1358.09        20.07 o
   4  12   2         86.89         79.21         5.01 o
   5  12   2          8.94         15.83         3.38 o
  -5  13   2        101.53        102.01         6.34 o
  -4  13   2         18.91         17.21         3.68 o
  -3  13   2         13.45         13.45         4.03 o
  -2  13   2         33.18         32.27         6.29 o
  -1  13   2       1498.27       1618.40        23.04 o
   0  13   2         77.71         79.11         3.36 o
   1  13   2         33.53         60.08         4.91 o
   2  13   2        134.89        114.69         8.68 o
   3  13   2        248.96        226.57         6.93 o
   4  13   2         26.32         23.33         4.41 o
   5  13   2          0.93          5.72         5.22 o
  -5  14   2         28.92         29.75         6.66 o
  -4  14   2        415.24        428.00         9.38 o
  -3  14   2          3.92          3.22         4.86 o
  -2  14   2        360.41        347.54         8.86 o
  -1  14   2         24.59         38.96         3.89 o
   0  14   2       4688.19       5067.34        69.30 o
   1  14   2        276.66        272.81         8.13 o
   2  14   2         22.15          7.48         3.49 o
   3  14   2          0.11          1.49         2.80 o
   4  14   2         49.60         49.14         4.25 o
   5  14   2         32.59         35.78         5.48 o
  -5  15   2          5.39          3.38         3.02 o
  -4  15   2          5.66          8.78         2.60 o
  -3  15   2          1.65          3.62         3.67 o
  -2  15   2         18.17         13.16         2.73 o
  -1  15   2        224.73        238.31         6.82 o
   0  15   2        397.75        427.66         9.94 o
   1  15   2         67.35         59.51         6.22 o
   2  15   2          0.73          4.12         2.66 o
   3  15   2         36.03         37.04         4.86 o
   4  15   2        129.09        140.19         5.31 o
   5  15   2         53.35         47.02         4.48 o
  -5  16   2          1.58         15.75         9.69 o
  -4  16   2        406.06        397.83         8.60 o
  -3  16   2         37.73         43.82         5.39 o
  -2  16   2         63.92         65.48         5.81 o
  -1  16   2        233.42        232.29         9.00 o
   0  16   2          6.98         -0.45         4.86 o
   1  16   2          2.43          2.02         3.18 o
   2  16   2        169.59        153.34         5.39 o
   3  16   2       1003.03        936.28        14.70 o
   4  16   2        636.70        608.44        10.88 o
   5  16   2         39.61         24.65         4.46 o
  -5  17   2          1.32          5.83         6.26 o
  -4  17   2          0.18         -1.58         2.44 o
  -3  17   2        105.77        116.43         6.39 o
  -2  17   2         27.15         21.52         2.78 o
  -1  17   2        926.52        957.35        28.28 o
   0  17   2        727.16        743.94        15.92 o
   1  17   2        443.55        436.37        20.19 o
   2  17   2        197.21        180.65         7.73 o
   3  17   2          1.86         10.26         6.48 o
   4  17   2          0.50          2.82         4.90 o
   5  17   2          4.85         -1.29         2.75 o
  -5  18   2          0.37          0.32         9.89 o
  -4  18   2         39.43         44.06         4.96 o
  -3  18   2        351.41        359.05         8.31 o
  -2  18   2        265.84        243.92         7.14 o
  -1  18   2        131.50        134.68         5.81 o
   0  18   2        155.31        135.16         6.57 o
   1  18   2         10.51         12.18         3.04 o
   2  18   2          1.92          2.74         2.58 o
   3  18   2        265.38        240.54         7.60 o
   4  18   2         93.09         74.89         7.00 o
   5  18   2         40.18         27.86         5.25 o
  -5  19   2          0.21         19.78         8.88 o
  -4  19   2         16.04         19.00         4.20 o
  -3  19   2         12.10         11.77         2.46 o
  -2  19   2        192.24        177.04         5.81 o
  -1  19   2         11.95          8.36         2.71 o
   0  19   2         27.06         24.86         3.26 o
   1  19   2        654.97        612.70        11.67 o
   2  19   2          0.44         -2.10         2.56 o
   3  19   2         96.53         94.51         5.75 o
   4  19   2         25.20         18.64         4.02 o
   5  19   2          6.83          0.00         2.83 o
  -5  20   2         22.65         29.07         5.65 o
  -4  20   2         20.83         31.08         4.23 o
  -3  20   2        124.50        132.34         4.86 o
  -2  20   2         35.74         32.66         3.79 o
  -1  20   2         20.62         27.92         3.04 o
   0  20   2         21.60         19.01         2.64 o
   1  20   2         67.48         45.95         4.23 o
   2  20   2          0.72          0.68         2.45 o
   3  20   2         86.24         95.70         6.06 o
   4  20   2         52.39         50.87         6.46 o
   5  20   2         33.48         34.72         4.85 o
  -5  21   2         12.44         10.90         4.44 o
  -4  21   2          5.02          4.66         2.18 o
  -3  21   2         89.23         87.12         4.67 o
  -2  21   2         11.37         10.39         2.51 o
  -1  21   2          0.78          1.18         2.52 o
   0  21   2        424.43        407.84         7.91 o
   1  21   2         93.17         85.93         5.15 o
   2  21   2          2.81          5.44         3.09 o
   3  21   2         54.96         50.84         5.92 o
   4  21   2         46.72         49.66         6.86 o
  -4  22   2         36.04         39.27         7.17 o
  -3  22   2         24.54         26.54         3.29 o
  -2  22   2         70.86         71.53         4.67 o
  -1  22   2         85.60         97.48         5.31 o
   0  22   2         90.90         89.00         5.61 o
   1  22   2         15.06         23.64         3.50 o
   2  22   2          4.46          3.50         2.36 o
   3  22   2        295.79        279.30         8.09 o
   4  22   2        173.12        182.10         9.29 o
  -4  23   2          9.83          7.31         4.07 o
  -3  23   2          0.32         -0.36         2.21 o
  -2  23   2        123.57        117.60         5.18 o
  -1  23   2         68.65         75.26         4.83 o
   0  23   2       1342.93       1252.90        21.10 o
   1  23   2         55.09         48.23         5.02 o
   2  23   2        394.72        401.07         8.66 o
   3  23   2         26.43         25.19         5.25 o
   4  23   2         60.00         67.03         6.46 o
  -4  24   2          0.50          0.43         2.94 o
  -3  24   2          4.10          7.24         4.71 o
  -2  24   2        310.61        289.12         7.92 o
  -1  24   2       1309.82       1282.67        21.47 o
   0  24   2        257.46        251.50         7.79 o
   1  24   2         10.93          7.04         2.25 o
   2  24   2         98.05         95.27         5.12 o
   3  24   2         23.87         23.31         5.43 o
   4  24   2         11.47         26.65         6.06 o
  -4  25   2         61.31         65.17         3.99 o
  -3  25   2         13.66          8.92         4.54 o
  -2  25   2          8.54         19.04         8.28 o
  -1  25   2        209.63        224.63         7.53 o
   0  25   2         26.50         24.72         5.26 o
   1  25   2          1.52          1.26         2.56 o
   2  25   2        683.06        719.14        15.35 o
   3  25   2          1.72         -1.39         2.38 o
   4  25   2         22.66         28.67         5.65 o
  -4  26   2          4.72          1.34         3.84 o
  -3  26   2         16.83         18.27         3.56 o
  -2  26   2          4.61          5.61         2.46 o
  -1  26   2         46.31         50.30         5.01 o
   0  26   2        249.05        229.80         7.67 o
   1  26   2         21.16         16.36         2.94 o
   2  26   2          7.80          4.49         2.48 o
   3  26   2         33.40         35.09         4.48 o
   4  26   2          3.78          2.83         2.83 o
  -4  27   2         17.00         11.50         3.43 o
  -3  27   2         11.88         12.85         3.29 o
  -2  27   2          2.56         -2.01         2.11 o
  -1  27   2         80.03         99.11         5.08 o
   0  27   2        226.43        241.61         6.49 o
   1  27   2        156.03        141.36         5.52 o
   2  27   2        442.21        446.40        10.18 o
   3  27   2        171.14        165.87         5.75 o
   4  27   2          4.17          2.02         2.42 o
  -4  28   2         12.93         33.51         5.25 o
  -3  28   2         14.38         25.86         4.18 o
  -2  28   2         34.16         35.66         3.95 o
  -1  28   2        312.20        255.43         5.83 o
   0  28   2        348.53        357.81         8.02 o
   1  28   2        113.25        120.25         5.19 o
   2  28   2         70.66         77.37         6.05 o
   3  28   2         18.22         17.85         4.11 o
  -3  29   2          7.29          6.12         2.01 o
  -2  29   2         48.26         53.40         3.77 o
  -1  29   2         44.98         48.75         3.77 o
   0  29   2         87.87         83.57         5.00 o
   1  29   2          0.52         -0.13         2.97 o
   2  29   2          9.59          6.66         2.31 o
   3  29   2         30.47         45.40         4.57 o
  -3  30   2          1.88          5.14         2.07 o
  -2  30   2         55.97         48.04         3.60 o
  -1  30   2          6.94          7.69         2.11 o
   0  30   2          0.00          0.11         2.11 o
   1  30   2         10.03          9.10         2.41 o
   2  30   2          3.48          4.45         2.40 o
   3  30   2         72.26         69.75         4.57 o
  -3  31   2         11.23         10.33         1.79 o
  -2  31   2         38.07         41.63         3.63 o
  -1  31   2          0.02         -0.28         1.99 o
   0  31   2         95.51         97.49         4.81 o
   1  31   2          0.15          0.88         2.20 o
   2  31   2          5.54          6.44         3.05 o
   3  31   2          0.71         -0.20         2.28 o
  -3  32   2         10.55         23.06         3.84 o
  -2  32   2         53.90         50.72         3.65 o
  -1  32   2          3.66          4.28         1.95 o
   0  32   2          0.21         -1.67         2.47 o
   1  32   2         36.88         38.64         4.94 o
   2  32   2          6.63          1.81         2.36 o
   3  32   2          5.59          4.44         2.57 o
  -2  33   2          5.47          5.39         1.99 o
  -1  33   2          3.39          3.58         1.89 o
   0  33   2         47.44         47.10         3.75 o
   1  33   2         27.69         35.58         5.43 o
   2  33   2         43.08         69.40         4.93 o
  -2  34   2         61.78         74.00         7.64 o
  -1  34   2          3.27          2.86         1.91 o
   0  34   2          0.04          0.39         1.91 o
   1  34   2         33.04         36.19         4.28 o
   2  34   2         29.24         39.82         6.63 o
  -2  35   2         23.56         24.33         3.17 o
  -1  35   2          0.71          0.64         2.02 o
   0  35   2          2.77          2.98         2.15 o
   1  35   2         60.63         73.25         6.46 o
   2  35   2         29.13         33.40         4.07 o
  -1  36   2          0.10         -2.17         2.17 o
   0  36   2          0.54         -0.65         3.01 o
   1  36   2        113.61        131.22         7.27 o
  -1  37   2          2.90          4.04         2.83 o
   0  37   2          5.29         23.01         7.67 o
   1  37   2         15.84         25.84         5.25 o
  -6   1   3          1.38         -0.40         3.63 o
  -5   1   3         17.60         24.76         4.08 o
  -4   1   3         47.06         48.71         4.89 o
  -3   1   3          0.78         -2.97         2.97 o
  -2   1   3        250.51        270.02         9.56 o
   0   1   3       3892.10       4232.40        73.90 o
   1   1   3       5474.08       5903.87       103.43 o
   2   1   3       1065.91       1107.82        27.41 o
   3   1   3         11.09         18.42         4.85 o
   4   1   3         36.89         34.43         4.62 o
   5   1   3          3.29          5.66         2.56 o
  -6   2   3         28.32         34.72         6.46 o
  -5   2   3         46.92         50.99         4.57 o
  -4   2   3         34.75         46.90         4.76 o
  -3   2   3          3.04          2.42         3.73 o
  -2   2   3        385.58        436.52        12.68 o
   0   2   3       1705.08       1651.34        35.83 o
   1   2   3         70.91         84.80        12.11 o
   2   2   3        704.02        712.00        11.85 o
   3   2   3        101.99        122.43         5.09 o
   4   2   3         97.46         96.04         4.04 o
   5   2   3         93.36         90.28         4.82 o
  -6   3   3          4.63          0.81         3.63 o
  -5   3   3         23.62         18.43         4.04 o
  -4   3   3         59.98         65.78         4.92 o
  -3   3   3         38.02         54.85         5.38 o
  -2   3   3       1971.93       2226.98        49.82 o
   0   3   3       1023.66       1039.99        28.92 o
   1   3   3       1298.76       1227.34        27.55 o
   2   3   3        859.32        896.81        18.01 o
   3   3   3        195.87        195.56         5.40 o
   4   3   3          7.10          5.88         2.28 o
   5   3   3          0.25          2.15         1.96 o
  -6   4   3         28.09         28.26         5.65 o
  -5   4   3          8.08         10.36         2.85 o
  -4   4   3        117.55        123.71         6.00 o
  -3   4   3          7.02          8.36         4.08 o
  -2   4   3        191.12        179.80         8.29 o
   0   4   3        111.50        101.96         2.41 o
   1   4   3        653.63        677.23        15.98 o
   2   4   3         46.96         19.11         6.66 o
   3   4   3          6.28         15.78         2.56 o
   4   4   3          0.77          2.67         3.61 o
   5   4   3         12.88         15.74         2.50 o
  -5   5   3         40.07         47.57         4.40 o
  -4   5   3        174.25        175.71         6.29 o
  -3   5   3        212.71        234.41         6.72 o
  -2   5   3        190.08        197.68         8.73 o
   0   5   3       1324.42       1291.66        20.04 o
   1   5   3         30.20         31.78         4.44 o
   2   5   3        601.52        720.24        26.24 o
   3   5   3         45.00         64.95         5.20 o
   4   5   3          8.61         11.46         2.76 o
   5   5   3         35.58         43.08         3.51 o
  -5   6   3        327.23        306.22         7.70 o
  -4   6   3         53.92         51.90         4.99 o
  -3   6   3          3.48         -0.53         3.15 o
  -2   6   3        343.06        368.27        22.61 o
  -1   6   3        276.08        264.93         6.70 o
   0   6   3        854.04        861.25        13.73 o
   1   6   3         77.42         80.71         3.56 o
   2   6   3        340.07        323.57        15.95 o
   3   6   3         77.51         86.50         4.42 o
   4   6   3         42.19         34.61         3.74 o
   5   6   3         19.08         23.67         5.48 o
  -5   7   3         87.04         78.98         5.22 o
  -4   7   3        142.43        150.66         6.76 o
  -3   7   3          3.27         15.57         6.82 o
  -2   7   3          0.50          6.86         4.85 o
  -1   7   3        340.45        331.54         7.09 o
   0   7   3       4471.33       4589.30        80.35 o
   1   7   3         19.49         33.53         2.63 o
   2   7   3        347.92        354.50        10.33 o
   3   7   3         36.13         40.43         4.31 o
   4   7   3          9.43          8.52         2.74 o
   5   7   3         22.14         17.63         3.54 o
  -5   8   3        128.78        120.16         6.25 o
  -4   8   3        152.14        153.40        11.42 o
  -3   8   3         71.39         59.86         5.02 o
  -2   8   3        176.74        197.04        10.90 o
  -1   8   3          1.51          2.69         2.92 o
   0   8   3       1292.54       1327.20        20.79 o
   1   8   3       1994.17       2051.92        37.14 o
   2   8   3        237.24        260.72         9.07 o
   3   8   3          8.03          8.43         2.45 o
   4   8   3          0.13          3.86         2.36 o
   5   8   3         12.11         11.95         2.73 o
  -5   9   3         83.53         81.35         7.87 o
  -4   9   3        172.98        158.92         8.13 o
  -3   9   3         10.88          8.58         2.94 o
  -2   9   3        217.51        258.26         8.99 o
  -1   9   3       1642.35       1836.35        30.22 o
   0   9   3        618.77        594.82         9.16 o
   1   9   3        197.53        217.84         4.88 o
   2   9   3         87.29         86.22         7.33 o
   3   9   3          3.91          2.96         2.50 o
   4   9   3         31.66         32.71         3.63 o
   5   9   3        112.87        101.23         4.05 o
  -5  10   3        204.28        186.66         8.44 o
  -4  10   3         43.27         42.32         6.29 o
  -3  10   3         20.76         20.14         4.71 o
  -2  10   3        398.34        363.10         9.37 o
  -1  10   3          0.09         -1.15         1.15 o
   0  10   3        819.53        756.91        15.67 o
   1  10   3        201.58        184.40         5.44 o
   2  10   3         86.72         68.94         7.41 o
   3  10   3        317.64        285.64         6.51 o
   4  10   3         10.94          5.70         2.74 o
   5  10   3        183.50        188.78         4.92 o
  -5  11   3         46.32         34.46         4.62 o
  -4  11   3         35.05         35.52         4.56 o
  -3  11   3         11.16         16.86         4.25 o
  -2  11   3        317.85        301.24         9.68 o
  -1  11   3       4159.28       4681.60        64.03 o
   0  11   3          3.90          2.16         1.35 o
   1  11   3        132.58        191.24         5.23 o
   2  11   3         16.05         16.21         3.56 o
   3  11   3        156.92        146.43         5.31 o
   4  11   3         33.71         29.86         3.82 o
   5  11   3         12.47          8.66         2.80 o
  -5  12   3          7.12          6.19         3.05 o
  -4  12   3        443.50        426.83        10.89 o
  -3  12   3         83.76         87.72         6.39 o
  -2  12   3        450.77        475.04        11.32 o
  -1  12   3        258.01        271.66         5.67 o
   0  12   3        164.98        156.89         4.26 o
   1  12   3        181.08        204.03         6.97 o
   2  12   3         36.06         36.52         4.98 o
   3  12   3          3.20          3.91         2.69 o
   4  12   3        142.23        136.99         5.21 o
   5  12   3          0.07         -0.21         2.56 o
  -5  13   3         48.49         43.15         7.07 o
  -4  13   3         70.04         69.11         7.21 o
  -3  13   3         58.94         69.18         6.03 o
  -2  13   3         31.06         44.39         4.25 o
  -1  13   3        341.94        385.37         7.33 o
   0  13   3       1650.77       1924.74        27.30 o
   1  13   3         68.85         68.29         7.63 o
   2  13   3        162.11        157.14         5.39 o
   3  13   3         14.53         14.24         3.36 o
   4  13   3        226.08        221.58         5.54 o
   5  13   3         33.15         33.78         3.37 o
  -5  14   3          0.25          0.33         2.67 o
  -4  14   3         28.87         39.95         7.16 o
  -3  14   3         59.36         49.06         7.69 o
  -2  14   3          8.06         12.39         3.85 o
  -1  14   3         47.69         37.41         4.24 o
   0  14   3        445.03        466.55         9.60 o
   1  14   3          3.62          2.96         4.12 o
   2  14   3        118.46        115.28         5.09 o
   3  14   3        222.42        195.48         5.87 o
   4  14   3         15.63         11.14         2.66 o
   5  14   3         54.56         59.36         5.13 o
  -5  15   3          7.63          3.98         3.31 o
  -4  15   3         55.03         54.52         4.17 o
  -3  15   3        869.93        842.22        18.11 o
  -2  15   3        144.77        160.59         5.30 o
  -1  15   3          1.19          2.77         3.25 o
   0  15   3        921.59        996.53        19.81 o
   1  15   3        161.68        152.96        11.60 o
   2  15   3          2.11          2.77         2.53 o
   3  15   3        238.25        246.05         6.76 o
   4  15   3         45.59         34.14         4.75 o
   5  15   3         17.88         14.10         5.83 o
  -5  16   3          0.00          0.00         6.46 o
  -4  16   3         24.66         19.51         3.04 o
  -3  16   3       2116.13       2089.00        38.84 o
  -2  16   3         90.74         83.72         4.54 o
  -1  16   3         80.75         73.14         4.72 o
   0  16   3         10.83         10.63         3.07 o
   1  16   3        250.58        225.44         7.47 o
   2  16   3         13.30         13.60         2.79 o
   3  16   3        187.58        176.39         5.73 o
   4  16   3         26.75         27.65         5.19 o
   5  16   3         47.18         41.59         5.25 o
  -5  17   3          1.66          1.62         2.68 o
  -4  17   3          4.78          4.41         2.55 o
  -3  17   3         96.51         92.38         6.68 o
  -2  17   3        161.27        145.34         5.21 o
  -1  17   3          4.47          3.21         3.58 o
   0  17   3        167.30        145.28         4.97 o
   1  17   3        281.70        285.22        10.03 o
   2  17   3        152.53        145.32         5.04 o
   3  17   3         21.66         17.22         3.95 o
   4  17   3        133.77        102.03        10.30 o
   5  17   3         25.65         12.52         4.04 o
  -5  18   3         12.67        -10.09        10.09 o
  -4  18   3        393.47        382.90         9.84 o
  -3  18   3         89.82         93.69         6.20 o
  -2  18   3         32.12         44.54         4.08 o
  -1  18   3        461.08        432.01         8.28 o
   0  18   3         35.48         40.49         3.54 o
   1  18   3          0.11          2.78         2.63 o
   2  18   3         72.96         74.71         4.39 o
   3  18   3         21.19         16.72         3.03 o
   4  18   3        155.06        147.23         6.35 o
   5  18   3          6.46          1.62         2.83 o
  -5  19   3          3.60          0.81         2.83 o
  -4  19   3          2.51          1.79         2.22 o
  -3  19   3          2.27          1.81         2.99 o
  -2  19   3        103.46        103.16         5.27 o
  -1  19   3         72.11         61.55         4.47 o
   0  19   3        545.83        529.14         8.56 o
   1  19   3        139.52        130.20         5.82 o
   2  19   3        343.40        314.00         8.52 o
   3  19   3          2.01          7.92         2.70 o
   4  19   3         13.16          8.05         2.96 o
   5  19   3          5.92          0.00         2.42 o
  -5  20   3         25.12         26.24         5.25 o
  -4  20   3        198.78        184.22         4.90 o
  -3  20   3         94.21        107.56         5.45 o
  -2  20   3        354.39        335.76         6.55 o
  -1  20   3         54.88         37.71         4.30 o
   0  20   3         24.45         30.04         3.06 o
   1  20   3        353.31        359.64         7.63 o
   2  20   3          0.60          2.10         2.32 o
   3  20   3         63.29         60.26         7.49 o
   4  20   3          0.89         -0.26         5.68 o
  -4  21   3         58.03         48.33         3.94 o
  -3  21   3         91.59         67.60         4.44 o
  -2  21   3          4.58          4.22         2.22 o
  -1  21   3         60.27         51.58         3.72 o
   0  21   3         34.81         32.40         3.61 o
   1  21   3        369.23        351.51         7.56 o
   2  21   3        225.47        221.02         5.59 o
   3  21   3        309.98        292.30         7.07 o
   4  21   3        133.49        126.78         7.67 o
  -4  22   3          0.70          2.77         1.91 o
  -3  22   3         73.88         82.34         4.74 o
  -2  22   3         19.92         17.33         2.39 o
  -1  22   3         18.65         18.10         2.82 o
   0  22   3        660.05        632.97         9.86 o
   1  22   3        113.29        109.90         5.04 o
   2  22   3          9.41          7.50         2.44 o
   3  22   3         23.53         27.33         4.02 o
   4  22   3         75.72         85.60         6.46 o
  -4  23   3         70.32         63.95         5.47 o
  -3  23   3          6.70          6.12         3.30 o
  -2  23   3        136.24        128.68         5.60 o
  -1  23   3          0.32          4.65         2.48 o
   0  23   3         41.89         52.34         4.47 o
   1  23   3        383.76        354.64        10.44 o
   2  23   3        116.52        124.09         6.25 o
   3  23   3         46.35         52.49         6.86 o
   4  23   3         48.34         47.64         5.65 o
  -4  24   3         51.36         60.83         8.10 o
  -3  24   3        126.54        114.56         4.28 o
  -2  24   3        137.32        136.24         6.05 o
  -1  24   3         11.96         12.99         2.71 o
   0  24   3        754.49        721.01        12.19 o
   1  24   3        469.07        455.73        13.29 o
   2  24   3        459.69        443.67         8.65 o
   3  24   3         33.88         38.73         6.06 o
   4  24   3         73.09         77.93         9.29 o
  -4  25   3         15.58         22.29         4.14 o
  -3  25   3         66.42         67.40         4.97 o
  -2  25   3        109.54        110.91         7.75 o
  -1  25   3        125.49        132.11         5.23 o
   0  25   3        167.95        168.20         6.52 o
   1  25   3          3.30          5.19         2.38 o
   2  25   3         27.44         24.27         3.31 o
   3  25   3        326.26        328.33        16.55 o
   4  25   3          1.36          0.81         2.83 o
  -4  26   3         14.54         11.15         3.20 o
  -3  26   3          5.30          3.88         1.91 o
  -2  26   3          9.53          7.90         2.33 o
  -1  26   3        793.27        693.52        11.85 o
   0  26   3         24.73         13.38         4.49 o
   1  26   3        138.50        136.34         5.74 o
   2  26   3          1.56         -2.27         2.27 o
   3  26   3         26.88         41.77         6.26 o
   4  26   3          7.40          4.85         2.42 o
  -4  27   3          0.35          0.00         6.06 o
  -3  27   3          0.22         -1.23         2.07 o
  -2  27   3         10.71          8.52         2.25 o
  -1  27   3        123.13        114.25         5.87 o
   0  27   3          8.77          8.66         3.07 o
   1  27   3        141.59        138.52         8.69 o
   2  27   3          2.10          1.43         3.10 o
   3  27   3        194.75        207.05         7.28 o
   4  27   3          2.63          3.63         2.83 o
  -3  28   3         29.63         31.31         3.44 o
  -1  28   3          0.64          2.59         2.25 o
   0  28   3        373.48        355.87         9.54 o
   1  28   3          7.17         10.26         5.59 o
   2  28   3          1.33          0.65         2.38 o
   3  28   3          0.94          4.42         4.24 o
  -3  29   3          0.85          3.68         2.20 o
  -2  29   3         12.26         15.27         2.74 o
  -1  29   3          6.63          4.47         2.21 o
   0  29   3          2.41          4.05         2.38 o
   1  29   3         20.44         14.47         2.85 o
   2  29   3          4.05          1.55         3.06 o
   3  29   3         38.91         49.57         4.70 o
  -3  30   3         32.29         47.41         3.25 o
  -2  30   3          0.05         -0.86         1.80 o
  -1  30   3         41.00         43.86         3.47 o
   0  30   3         15.87          9.87         3.10 o
   1  30   3          4.49          7.01         5.96 o
   2  30   3         15.20         17.04         3.83 o
   3  30   3         59.90         76.85         4.85 o
  -3  31   3          1.65          1.56         1.78 o
  -2  31   3         12.92         13.88         4.08 o
  -1  31   3         60.98         67.30         3.60 o
   0  31   3         10.56          5.46         1.93 o
   1  31   3         16.21         11.81         2.70 o
   2  31   3         10.42         14.60         2.83 o
   3  31   3          0.44         -2.70         2.70 o
  -3  32   3         51.81         67.20         4.43 o
  -2  32   3         30.01         40.73         7.07 o
  -1  32   3          1.45          0.21         1.80 o
   0  32   3         12.24          9.00         2.15 o
   1  32   3         11.51         21.61         4.62 o
   2  32   3         21.94         33.07         4.85 o
  -2  33   3        165.44        205.18         7.45 o
  -1  33   3          0.00         -0.55         1.64 o
   0  33   3          4.96          4.53         1.93 o
   1  33   3          0.68          4.02         2.70 o
   2  33   3          1.27         -3.23         3.23 o
  -2  34   3          0.83          0.13         1.86 o
  -1  34   3         11.06          6.31         1.86 o
   0  34   3          4.50          3.74         2.05 o
   1  34   3        123.75        145.22         8.28 o
   2  34   3          3.04          3.63         3.43 o
  -2  35   3        112.74        127.54         3.87 o
  -1  35   3          3.15          5.75         4.78 o
   0  35   3          0.42          4.72         2.26 o
   1  35   3         36.32         54.31         4.57 o
  -1  36   3          2.14          2.06         1.84 o
   0  36   3          0.28          2.83         4.85 o
   1  36   3         31.06         38.80         8.28 o
   0  37   3          1.62          4.85         2.83 o
  -5   0   4         13.64         20.52         6.86 o
  -4   0   4         21.66         18.42         5.77 o
  -3   0   4        235.60        250.40         7.35 o
  -2   0   4        484.01        489.73        19.38 o
   0   0   4       2058.25       2294.29        49.82 o
   1   0   4       1886.20       1987.44        44.11 o
   2   0   4       1004.76       1098.02        27.40 o
   3   0   4        172.49        188.69         7.69 o
   4   0   4         50.41         52.12         5.01 o
   5   0   4        105.84         89.99         4.92 o
  -5   1   4         40.02         36.54         4.41 o
  -4   1   4          5.40          6.09         2.78 o
  -3   1   4        424.47        367.92         6.62 o
  -2   1   4         78.21         81.12         6.55 o
   0   1   4         13.50         19.60         2.31 o
   1   1   4       1134.42       1205.61        18.55 o
   2   1   4        344.70        446.52        21.62 o
   3   1   4        352.90        386.23         7.97 o
   4   1   4         24.19         30.50         3.61 o
   5   1   4          0.78          5.86         2.59 o
  -5   2   4        111.50        110.92         5.25 o
  -4   2   4         89.53         95.68         4.89 o
  -3   2   4         74.87         74.70         4.17 o
  -2   2   4        646.35        747.26        18.98 o
   0   2   4       1617.99       1740.47        54.61 o
   1   2   4        106.62        147.38         4.67 o
   2   2   4       7330.48       8248.04       125.90 o
   3   2   4        212.68        199.73         5.54 o
   4   2   4         74.58         82.69         4.08 o
   5   2   4          2.36         -0.58         1.67 o
  -5   3   4         24.15         33.34         3.86 o
  -4   3   4         79.14         84.05         5.13 o
  -3   3   4        492.58        444.87         7.36 o
  -2   3   4        390.15        402.09        12.24 o
  -1   3   4         23.85         29.07         9.29 o
   0   3   4        928.89        791.40        85.20 o
   1   3   4       1808.46       1801.04        33.02 o
   2   3   4        259.82        268.72        22.80 o
   3   3   4          1.52          1.01         2.41 o
   4   3   4          0.55          0.32         2.96 o
   5   3   4          0.02          0.64         1.95 o
  -5   4   4         75.74         80.42         7.98 o
  -4   4   4        117.26        129.65         5.85 o
  -3   4   4         97.74         95.30         4.89 o
  -2   4   4        848.29       1024.72        24.83 o
  -1   4   4        941.88       1016.57        33.51 o
   0   4   4        161.73        157.54         5.05 o
   1   4   4        899.39        878.27        20.04 o
   2   4   4        422.90        490.47        12.20 o
   3   4   4        328.87        360.93         7.10 o
   4   4   4         23.61         26.91         3.31 o
   5   4   4         33.06         25.74         2.47 o
  -5   5   4         13.01         13.88         3.03 o
  -4   5   4        142.27        157.37         6.23 o
  -3   5   4        297.93        297.68         6.49 o
  -2   5   4         11.28         11.93         4.64 o
  -1   5   4          0.35          4.44         4.85 o
   0   5   4         10.55          9.41         2.41 o
   1   5   4        517.25        509.17        16.55 o
   2   5   4        200.22        208.39        11.29 o
   3   5   4         47.93         55.93         4.02 o
   4   5   4          0.08          2.55         2.48 o
   5   5   4         25.20         22.73         2.81 o
  -5   6   4        362.97        343.21        11.78 o
  -4   6   4          5.37          4.46         2.83 o
  -3   6   4        360.39        350.55         7.03 o
  -2   6   4         98.38         68.24         7.67 o
  -1   6   4        263.65        296.70         6.71 o
   0   6   4         62.46         51.89         2.78 o
   1   6   4         10.50          9.01         1.80 o
   2   6   4         53.00         77.91        15.14 o
   3   6   4        132.57        138.86         4.76 o
   4   6   4         55.59         63.26         3.94 o
   5   6   4          0.00          2.40         2.75 o
  -5   7   4         40.91         39.64         4.98 o
  -4   7   4        748.22        723.20        14.42 o
  -3   7   4        193.70        180.84         5.35 o
  -2   7   4        136.81        167.56        10.09 o
  -1   7   4        463.00        516.77        10.54 o
   0   7   4         96.99         76.16         2.82 o
   1   7   4         53.97         50.10         4.63 o
   2   7   4          8.64         11.98         3.64 o
   3   7   4         44.34         47.49         3.77 o
   4   7   4         20.54         23.33         2.84 o
   5   7   4         58.44         64.95         3.72 o
  -5   8   4         96.75         94.20         5.70 o
  -4   8   4         34.63         35.08         5.15 o
  -3   8   4          1.59          0.02         2.57 o
  -2   8   4        889.81        848.24        32.71 o
  -1   8   4        169.75        188.30         5.50 o
   0   8   4        465.60        491.21         8.00 o
   1   8   4        319.93        306.67         8.14 o
   2   8   4          6.86          2.46         2.52 o
   3   8   4         21.94         17.11         2.48 o
   4   8   4         59.18         56.25         3.81 o
   5   8   4         72.16         72.30         4.97 o
  -5   9   4          8.14          8.70         2.98 o
  -4   9   4        272.44        257.98         8.32 o
  -3   9   4        113.43        121.75         5.03 o
  -2   9   4        101.84         89.53         5.16 o
  -1   9   4          8.23          3.33         1.92 o
   0   9   4        281.87        326.77         5.98 o
   1   9   4         75.89         90.48         9.43 o
   2   9   4         72.49         71.77         4.64 o
   3   9   4         22.13         14.95         2.68 o
   4   9   4        109.30        111.16         4.94 o
   5   9   4          6.30          7.14         2.07 o
  -5  10   4         58.58         53.43         5.18 o
  -4  10   4          0.00          2.50         3.41 o
  -3  10   4         10.92         16.11         3.12 o
  -2  10   4         81.14         73.63         6.06 o
  -1  10   4        982.91       1121.04        16.35 o
   0  10   4         57.89         51.78         3.48 o
   1  10   4          0.44          2.06         3.80 o
   2  10   4          0.25          5.23         2.67 o
   3  10   4         41.60         44.72         4.10 o
   4  10   4          0.68          3.88         3.09 o
   5  10   4        117.72        125.47         8.65 o
  -5  11   4        121.06        117.02         5.97 o
  -4  11   4         30.45         31.44         4.46 o
  -3  11   4          1.53          5.04         2.64 o
  -2  11   4        246.32        243.11         5.66 o
  -1  11   4         96.46         90.34         4.10 o
   0  11   4        188.21        189.68         5.06 o
   1  11   4        595.59        606.09        13.58 o
   2  11   4        102.32         95.12         4.94 o
   3  11   4        232.09        239.51         6.46 o
   4  11   4         35.73         35.29         5.75 o
   5  11   4          4.19          1.74         1.85 o
  -5  12   4         12.69         21.45        12.11 o
  -4  12   4        973.99        985.57        52.73 o
  -3  12   4        609.58        610.49        11.73 o
  -2  12   4         99.39         99.30         4.00 o
  -1  12   4        116.02        137.79         5.03 o
   0  12   4        200.70        209.51         6.19 o
   1  12   4         17.43         12.61         6.26 o
   2  12   4         44.75         38.61         4.67 o
   3  12   4        535.41        543.78        10.53 o
   4  12   4         25.06         14.13         4.97 o
   5  12   4         53.75         46.09         5.89 o
  -5  13   4          2.49          5.42         4.64 o
  -4  13   4         35.65         26.97         3.85 o
  -3  13   4          0.04          2.94         3.03 o
  -2  13   4        208.26        200.26         4.94 o
  -1  13   4        215.38        217.19         7.72 o
   0  13   4        409.88        421.70        10.46 o
   1  13   4       1043.30       1144.83        25.38 o
   2  13   4        128.10        110.86         4.72 o
   3  13   4        131.25        131.90         5.26 o
   4  13   4        142.23        135.55         6.69 o
   5  13   4          0.15          0.88         1.92 o
  -5  14   4         12.92         14.42         3.28 o
  -4  14   4         12.10          8.46         2.85 o
  -3  14   4        234.50        232.81         6.70 o
  -2  14   4          0.25          1.00         1.90 o
  -1  14   4         18.87         30.52         2.70 o
   0  14   4        228.78        209.74         7.75 o
   1  14   4         41.40         45.18         4.76 o
   2  14   4         56.67         44.41         4.32 o
   3  14   4         13.68         19.48         5.01 o
   4  14   4         39.60         40.73         4.02 o
   5  14   4         22.24         21.45         3.62 o
  -5  15   4         27.95         22.47         5.65 o
  -4  15   4          0.00         -1.86         2.92 o
  -3  15   4        884.77        900.36        16.67 o
  -2  15   4          0.02         -1.84         1.84 o
  -1  15   4        324.60        257.46         4.67 o
   0  15   4         87.29         91.63         4.40 o
   1  15   4        721.44        734.69        11.68 o
   2  15   4         17.12         18.09         2.78 o
   3  15   4         48.27         40.34         4.34 o
   4  15   4         61.07         55.51         5.26 o
   5  15   4         71.98         79.19         5.25 o
  -5  16   4         22.16         14.51         5.45 o
  -4  16   4          2.68          6.55         2.81 o
  -3  16   4        233.26        198.64         6.28 o
  -2  16   4          5.09          4.17         2.22 o
  -1  16   4        352.01        375.18         6.48 o
   0  16   4         18.81         12.05         2.03 o
   1  16   4        173.63        143.96         4.64 o
   2  16   4        168.92        156.43         5.27 o
   3  16   4         86.41         89.65         4.89 o
   4  16   4         94.23         78.66         4.43 o
   5  16   4          0.00          1.56         2.62 o
  -5  17   4         14.55          2.57         4.25 o
  -4  17   4          0.72         -0.89         2.42 o
  -3  17   4        492.72        487.55        11.26 o
  -2  17   4          2.70          1.72         2.23 o
  -1  17   4         20.38         25.67         2.78 o
   0  17   4        708.02        748.50        10.91 o
   1  17   4        127.72        102.17         4.66 o
   2  17   4         58.92         60.29         9.74 o
   3  17   4         10.12          9.93         2.67 o
   4  17   4         72.10         62.70         4.30 o
   5  17   4          8.36          5.65         2.42 o
  -5  18   4          5.76          3.23         2.83 o
  -4  18   4          7.46          2.40         2.87 o
  -3  18   4          0.43         -2.35         2.46 o
  -2  18   4        372.22        360.57        12.84 o
  -1  18   4         42.45         42.35         4.12 o
   0  18   4        212.46        200.69         4.92 o
   1  18   4         66.63         65.08         5.34 o
   2  18   4        231.00        243.08         5.74 o
   3  18   4         48.08         55.79         6.82 o
   4  18   4          2.72          0.95         2.58 o
  -5  19   4          5.29          6.46         2.83 o
  -4  19   4         22.98         25.50         3.46 o
  -3  19   4         79.90         49.04         4.62 o
  -2  19   4        170.67        146.17         6.74 o
  -1  19   4        208.57        205.98         5.46 o
   0  19   4        175.22        157.77         4.33 o
   1  19   4          1.05          3.09         2.47 o
   2  19   4         79.32         73.56         4.08 o
   3  19   4          7.12          4.34         2.51 o
   4  19   4          1.09         -2.37         5.98 o
  -4  20   4          7.06          5.54         1.85 o
  -3  20   4          1.43         -1.03         2.48 o
  -2  20   4         64.48         53.98         3.95 o
  -1  20   4          4.30          2.40         2.30 o
   0  20   4          0.51          1.81         1.82 o
   1  20   4         75.71         64.96         5.28 o
   2  20   4         74.46         79.59         6.56 o
   3  20   4         13.89         10.75         2.58 o
   4  20   4          0.77          1.84         2.61 o
  -4  21   4          2.63          1.22         1.81 o
  -3  21   4         67.00         60.86         4.48 o
  -2  21   4         10.25         10.37         2.16 o
  -1  21   4        102.12         88.93         4.82 o
   0  21   4          7.40          9.48         2.79 o
   1  21   4          1.75         -1.72         2.79 o
   2  21   4          3.12          6.27         2.32 o
   3  21   4         11.53          8.20         2.73 o
   4  21   4         35.93         30.55         4.54 o
  -4  22   4         19.65         18.72         4.86 o
  -3  22   4         10.96         10.58         2.37 o
  -2  22   4         26.29         19.89         2.75 o
  -1  22   4          0.36         -0.37         1.85 o
   0  22   4         90.09         87.19         4.76 o
   1  22   4        926.24        904.96        14.32 o
   2  22   4         63.04         65.57         5.24 o
   3  22   4         33.25         46.65         5.42 o
   4  22   4          3.33          6.86         3.23 o
  -4  23   4          0.06          2.14         1.73 o
  -3  23   4         28.65         31.53         4.10 o
  -2  23   4        253.85        212.99         5.54 o
  -1  23   4          4.39          2.50         2.31 o
   0  23   4        179.53        185.41         5.88 o
   1  23   4        376.14        348.30        13.38 o
   2  23   4         43.95         46.52         4.06 o
   3  23   4         26.84         30.25         6.47 o
   4  23   4         34.33         43.61         5.25 o
  -4  24   4         38.78         43.34         6.93 o
  -3  24   4          6.20          5.32         1.92 o
  -2  24   4         13.56          7.34         2.23 o
  -1  24   4        129.81        121.65         5.00 o
   0  24   4        798.07        789.54        13.00 o
   1  24   4          9.49          6.65         3.56 o
   2  24   4          7.91          7.60         2.42 o
   3  24   4         63.80         71.11         5.00 o
   4  24   4          0.70          0.40         2.83 o
  -4  25   4          6.17          2.36         4.43 o
  -3  25   4        111.07        107.44         5.54 o
  -2  25   4          7.25          4.85         2.38 o
  -1  25   4         75.52         60.78         4.58 o
   0  25   4          2.32          3.10         2.87 o
   1  25   4        470.73        464.29        10.10 o
   2  25   4         35.66         24.54         4.85 o
   3  25   4         42.86         45.96         6.66 o
   4  25   4          8.03          2.83         2.42 o
  -4  26   4          8.07          2.73         3.15 o
  -3  26   4         39.55         37.91         3.05 o
  -2  26   4          4.75          7.01         2.28 o
  -1  26   4          2.76          1.45         2.42 o
   0  26   4        126.70        134.75         5.81 o
   1  26   4         12.43         14.60         4.41 o
   2  26   4          0.15          6.71         6.13 o
   3  26   4         43.50         54.81         5.52 o
  -4  27   4          0.86         11.56         3.56 o
  -3  27   4         45.35         45.13         6.63 o
  -2  27   4          7.26         14.23         6.23 o
  -1  27   4          1.04          1.11         2.62 o
   0  27   4        148.46        130.63         8.57 o
   1  27   4         35.69         47.16        11.71 o
   2  27   4         53.80         62.00         4.92 o
   3  27   4        111.73        111.77         5.81 o
  -3  28   4          2.48          2.22         2.80 o
  -2  28   4         12.00          9.60         2.32 o
  -1  28   4        102.41         96.70         5.23 o
   0  28   4         24.29         14.78         6.26 o
   1  28   4         56.92         72.54         6.13 o
   2  28   4         85.56         84.24         5.05 o
   3  28   4         32.74         26.46         5.30 o
  -3  29   4          2.00          3.65         1.70 o
  -2  29   4          0.17          2.69         1.86 o
  -1  29   4         44.94         58.83         5.15 o
   0  29   4          1.43          0.83         3.84 o
   1  29   4          5.01          7.13         2.99 o
   2  29   4        234.42        272.74        11.08 o
   3  29   4        104.40        102.12         6.86 o
  -3  30   4         18.40         25.22         3.56 o
  -2  30   4          0.22         -0.26         1.57 o
  -1  30   4         57.07         72.57         4.49 o
   0  30   4         10.62          7.41         2.46 o
   1  30   4         19.23         19.21         4.64 o
   2  30   4         29.62         36.34         7.87 o
   3  30   4          0.35          4.41         5.25 o
  -3  31   4          1.57          4.74         1.70 o
  -2  31   4          0.18         -0.40         1.91 o
  -1  31   4         41.70         41.37         3.89 o
   0  31   4         50.75         49.45         4.57 o
   1  31   4         20.61         31.67        11.51 o
   2  31   4         28.42         37.26         5.45 o
  -2  32   4          2.64          6.40         2.90 o
  -1  32   4          2.80          0.88         1.70 o
   0  32   4          4.02          5.03         3.14 o
   1  32   4          0.63          0.81         4.85 o
   2  32   4          2.37          0.00         3.23 o
  -2  33   4          1.23          6.28         5.76 o
  -1  33   4         30.40         44.79         4.60 o
   0  33   4          5.32          8.24         2.62 o
   1  33   4         13.21         32.37         5.40 o
   2  33   4          3.74          3.00         2.91 o
  -2  34   4        199.86        243.18        18.17 o
  -1  34   4         77.29         85.13         3.51 o
   0  34   4          6.20          3.87         1.97 o
   1  34   4          0.58          5.93         2.37 o
  -1  35   4         52.29         59.26         3.34 o
   0  35   4          3.66          3.11         1.83 o
   1  35   4         23.73         16.15         3.23 o
   0  36   4          1.20         23.82         7.27 o
  -5   1   5         47.54         17.23         7.98 o
  -4   1   5        288.08        283.45         5.41 o
  -3   1   5          1.89         -0.56         2.01 o
  -2   1   5         20.59         13.70         4.83 o
  -1   1   5        217.05        241.41        12.11 o
   0   1   5         17.45         10.75         2.16 o
   1   1   5       2613.08       2876.76        44.45 o
   2   1   5       1131.54       1126.33        25.58 o
   3   1   5        284.70        305.61        16.55 o
   4   1   5          5.11          9.95         2.42 o
   5   1   5          0.35          1.16         2.29 o
  -5   2   5          3.58          1.79         3.25 o
  -4   2   5         57.56         60.96         3.98 o
  -3   2   5        285.77        263.38         5.54 o
  -2   2   5        381.42        413.29        12.55 o
  -1   2   5        196.87        232.93        12.11 o
   0   2   5        969.04       1089.15        17.17 o
   1   2   5         27.49         44.56         4.35 o
   2   2   5       1028.02        990.01        25.71 o
   3   2   5         41.75         67.20         5.49 o
   4   2   5          6.14          7.03         4.27 o
   5   2   5         38.03         34.88         2.88 o
  -5   3   5          0.32          1.73         3.24 o
  -4   3   5        557.10        546.60         8.47 o
  -3   3   5          0.18         -2.09         2.09 o
  -2   3   5        101.39        102.75        22.01 o
  -1   3   5       1798.69       2045.70        64.60 o
   0   3   5          0.27          2.31         1.42 o
   1   3   5        106.69        104.13         6.49 o
   2   3   5          2.67          5.29         3.18 o
   3   3   5        160.22        160.12         8.15 o
   4   3   5         96.96        107.75         3.95 o
   5   3   5         13.28         13.48         3.13 o
  -5   4   5         43.79         44.57         5.70 o
  -4   4   5         36.59         37.98         4.27 o
  -3   4   5         35.69         31.49         2.79 o
  -2   4   5        104.33         95.82        14.69 o
  -1   4   5       2584.24       2804.30        87.21 o
   0   4   5        174.32        180.75         5.04 o
   1   4   5        268.53        273.26         9.69 o
   2   4   5        568.98        549.58        10.61 o
   3   4   5        140.18        140.05         5.14 o
   4   4   5          7.05          8.61         2.16 o
   5   4   5          0.07          1.24         1.79 o
  -5   5   5        337.69        335.10        11.48 o
  -4   5   5          4.03         10.72         2.81 o
  -3   5   5        225.84        226.68         5.62 o
  -2   5   5          1.82         -0.87         2.35 o
  -1   5   5        612.16        642.72        23.01 o
   0   5   5         14.93         17.73         3.43 o
   1   5   5          8.27          5.43         3.17 o
   2   5   5        759.51        698.56        13.85 o
   3   5   5        246.57        268.08         6.53 o
   4   5   5          0.14          2.33         2.01 o
   5   5   5          0.22          1.79         1.74 o
  -5   6   5          0.77         -3.02         3.02 o
  -4   6   5          7.87          5.80         2.69 o
  -3   6   5         36.62         41.84         3.49 o
  -2   6   5         96.64        127.29         4.29 o
  -1   6   5         21.24         22.61         4.85 o
   0   6   5         35.94         50.33         4.32 o
   1   6   5       3358.34       3406.82        74.95 o
   2   6   5         57.66         75.36         4.58 o
   3   6   5        164.88        157.63         4.90 o
   4   6   5         29.45         36.35         3.38 o
   5   6   5         17.91          9.19         3.84 o
  -5   7   5         75.96         73.81         6.06 o
  -4   7   5        308.56        280.15         7.07 o
  -3   7   5       1077.65       1091.00        16.67 o
  -2   7   5        168.81        157.81         5.53 o
  -1   7   5          0.61         -1.69         2.41 o
   0   7   5         68.61         76.77         4.96 o
   1   7   5        217.33        203.04         8.80 o
   2   7   5        205.69        239.04         6.37 o
   3   7   5         10.57          8.34         2.35 o
   4   7   5         12.67         13.11         2.60 o
   5   7   5          5.77          1.14         4.97 o
  -5   8   5        189.05        200.07         7.76 o
  -4   8   5        237.29        238.57         6.49 o
  -3   8   5          9.16          3.47         2.76 o
  -2   8   5          1.12          8.48         1.98 o
  -1   8   5          6.80          5.93         2.44 o
   0   8   5        314.50        276.25         6.68 o
   1   8   5        862.43        805.84        20.56 o
   2   8   5         57.24         59.36         4.47 o
   3   8   5         40.27         35.27         3.47 o
   4   8   5          6.06          5.54         2.04 o
   5   8   5          6.22          5.85         1.66 o
  -5   9   5         10.03         15.34         4.55 o
  -4   9   5        728.68        722.00        15.70 o
  -3   9   5         26.93         26.35         3.64 o
  -2   9   5        237.45        253.61         5.35 o
  -1   9   5         70.83         58.73         5.81 o
   0   9   5         80.76         77.17         4.72 o
   1   9   5         25.59         19.38         5.65 o
   2   9   5         12.66         15.51         3.03 o
   3   9   5         76.56         77.22         4.02 o
   4   9   5        126.88        111.34         4.88 o
   5   9   5          0.65         -1.60         2.24 o
  -5  10   5         23.91         24.41         4.64 o
  -4  10   5         14.54         17.89         3.67 o
  -3  10   5        419.35        424.45         9.75 o
  -2  10   5          2.56         -0.01         1.90 o
  -1  10   5        462.83        452.99        14.56 o
   0  10   5        766.14        871.88        17.71 o
   1  10   5          1.30         -1.80         3.61 o
   2  10   5         28.82         31.11         3.70 o
   3  10   5          8.11          6.02         2.53 o
   4  10   5         45.49         44.32         6.25 o
   5  10   5          0.32          0.55         2.04 o
  -5  11   5         38.57         36.02         4.64 o
  -4  11   5         53.20         49.28         4.94 o
  -3  11   5         87.86         90.92         4.54 o
  -2  11   5         16.44         19.17         2.50 o
  -1  11   5        110.31        131.26         4.39 o
   0  11   5        506.80        513.58        12.22 o
   1  11   5         32.02         25.62         3.86 o
   2  11   5         13.98         15.36         2.73 o
   3  11   5        158.57        150.62         5.98 o
   4  11   5         50.51         52.00         4.30 o
   5  11   5          6.21          7.75         1.96 o
  -5  12   5          6.16          0.65         4.04 o
  -4  12   5         19.14         22.33         4.30 o
  -3  12   5         61.49         64.82         4.21 o
  -2  12   5        250.03        250.01         5.20 o
  -1  12   5        421.76        429.41         6.71 o
   0  12   5        223.09        235.19         7.66 o
   1  12   5        108.79        108.73         8.33 o
   2  12   5         11.39          6.58         2.54 o
   3  12   5          5.77          4.11         2.42 o
   4  12   5         26.43         32.68         6.11 o
   5  12   5         40.54         34.44         6.46 o
  -5  13   5         29.16         24.27         8.68 o
  -4  13   5         28.99         40.41         4.96 o
  -3  13   5        286.14        251.37         5.81 o
  -2  13   5        297.89        288.40         5.64 o
  -1  13   5         70.56         62.74         4.54 o
   0  13   5        103.71        105.30         4.09 o
   1  13   5         90.15         88.85         4.46 o
   2  13   5        150.45        150.89         5.08 o
   3  13   5         53.03         48.97         4.30 o
   4  13   5          1.65          1.06         2.63 o
   5  13   5          1.38          1.01         2.00 o
  -5  14   5         71.83         72.25         5.45 o
  -4  14   5          0.85         -0.75         3.28 o
  -3  14   5        144.47        140.02         5.23 o
  -2  14   5         44.56         38.98         3.69 o
  -1  14   5         29.30         23.46         2.51 o
   0  14   5         53.73         42.23         3.77 o
   1  14   5        363.92        394.70         7.54 o
   2  14   5         36.59         35.64         4.28 o
   3  14   5          6.47          2.54         2.47 o
   4  14   5          1.74          0.06         2.07 o
   5  14   5         15.29         15.13         3.29 o
  -5  15   5          3.34          4.35         2.32 o
  -4  15   5         22.75         33.74         6.67 o
  -3  15   5          7.90          6.05         2.62 o
  -2  15   5         15.97         15.25         2.05 o
  -1  15   5         43.34         43.98         3.32 o
   0  15   5         47.26         45.75         3.99 o
   1  15   5         52.29         43.52         3.76 o
   2  15   5         13.47         16.01         2.83 o
   3  15   5         33.22         28.94         4.17 o
   4  15   5         19.15         25.93         4.87 o
   5  15   5         65.69         62.20         3.56 o
  -5  16   5         11.67          6.86         2.83 o
  -4  16   5          0.94          0.25         3.37 o
  -3  16   5        393.23        397.41         8.04 o
  -2  16   5        570.03        529.12        10.53 o
  -1  16   5          3.87         -0.30         1.61 o
   0  16   5         68.65         66.26         3.77 o
   1  16   5          2.10         -1.74         2.11 o
   2  16   5         22.35         27.59         3.62 o
   3  16   5         84.90         88.38         5.52 o
   4  16   5         11.71         13.30         5.04 o
  -5  17   5          6.54          5.65         2.83 o
  -4  17   5         18.25         26.85         4.05 o
  -3  17   5          5.83          4.93         2.37 o
  -2  17   5       2456.30       2601.20        36.68 o
  -1  17   5         92.27         72.47         3.61 o
   0  17   5         98.52         90.76         3.92 o
   1  17   5         40.27         38.48         3.83 o
   2  17   5         32.99         37.17         3.80 o
   3  17   5          9.26         12.81         3.73 o
   4  17   5         35.11         29.85         5.29 o
  -4  18   5          0.80          0.02         2.15 o
  -3  18   5        195.31        165.16         6.10 o
  -2  18   5         96.41        103.21         4.35 o
  -1  18   5          3.66          5.26         1.93 o
   0  18   5         45.48         39.35         3.52 o
   1  18   5         99.03         97.03         5.55 o
   2  18   5        383.46        351.71         6.83 o
   3  18   5         51.88         56.65         4.58 o
   4  18   5         34.06         31.07         3.30 o
  -4  19   5         17.50         16.60         3.64 o
  -3  19   5        393.98        368.42         9.87 o
  -2  19   5        210.45        242.58         5.96 o
  -1  19   5         13.95         18.89         4.43 o
   0  19   5        126.42        119.55         4.19 o
   1  19   5         17.05         15.85         3.21 o
   2  19   5        193.03        172.87         5.56 o
   3  19   5          0.22         -1.00         2.27 o
   4  19   5          5.87          2.97         2.51 o
  -4  20   5          4.80          4.11         1.83 o
  -3  20   5         28.45         15.99         2.41 o
  -2  20   5        158.36        146.37         5.94 o
  -1  20   5         49.30         57.27         3.97 o
   0  20   5         32.07         28.42         2.97 o
   1  20   5         28.60         28.33         3.61 o
   2  20   5        138.62        140.47         5.21 o
   3  20   5        132.98        107.81        12.92 o
   4  20   5         24.75         19.99         3.96 o
  -4  21   5         13.41         15.66         2.95 o
  -3  21   5        132.44        117.38         5.77 o
  -2  21   5         75.66         53.27         4.78 o
  -1  21   5         50.92         54.98         4.05 o
   0  21   5         77.63         78.48         3.90 o
   1  21   5        313.43        326.49         7.72 o
   2  21   5          0.60          4.45         2.30 o
   3  21   5          1.23          1.51         2.27 o
   4  21   5         41.07         38.87         4.03 o
  -4  22   5          7.13         10.94         3.44 o
  -3  22   5         66.43         56.81         6.42 o
  -2  22   5         37.49         27.39         2.79 o
  -1  22   5          0.05         -1.69         2.22 o
   0  22   5         13.31         13.20         2.32 o
   1  22   5          0.01         -2.40         2.53 o
   2  22   5         53.22         53.67         4.04 o
   3  22   5         71.90         72.72         6.06 o
   4  22   5          0.01          0.44         5.25 o
  -4  23   5          0.00         -1.87         2.02 o
  -3  23   5          7.00          5.55         2.03 o
  -2  23   5        179.65        156.46         3.97 o
  -1  23   5          0.30         -0.49         1.95 o
   0  23   5         60.14         62.41         4.70 o
   1  23   5        523.75        530.84        10.56 o
   2  23   5          0.21         -1.07         2.28 o
   3  23   5          0.68         -1.78         2.37 o
   4  23   5         61.43         54.91         5.25 o
  -4  24   5         37.70         45.93         3.64 o
  -3  24   5        125.08        124.31         5.36 o
  -2  24   5         68.17         53.71         4.24 o
  -1  24   5        223.86        232.03         5.44 o
   0  24   5        368.49        349.12         7.34 o
   1  24   5         83.75         80.98         5.26 o
   2  24   5        249.94        243.76         6.23 o
   3  24   5         41.40         45.17         3.99 o
   4  24   5        123.99        110.23         6.46 o
  -4  25   5          8.17          8.04         2.19 o
  -3  25   5         88.09         95.29         3.63 o
  -2  25   5         32.78         30.78         3.99 o
  -1  25   5        109.79        123.44         4.86 o
   0  25   5        336.56        328.34         8.41 o
   1  25   5         58.45         41.32         4.54 o
   2  25   5        253.06        281.21         6.44 o
   3  25   5         74.34         68.09         7.27 o
  -3  26   5          0.58          1.23         1.65 o
  -2  26   5          0.15         -0.10         2.36 o
  -1  26   5          3.07          3.25         2.35 o
   0  26   5         18.68         27.35         4.16 o
   1  26   5         13.46          7.95         4.25 o
   2  26   5          6.83          8.60         2.10 o
   3  26   5        129.41        151.83         7.46 o
  -3  27   5         66.09         84.95         3.57 o
  -2  27   5          0.06         -1.08         1.81 o
  -1  27   5          4.51          7.06         2.48 o
   0  27   5        287.20        267.00        13.29 o
   1  27   5        149.26        155.51         6.02 o
   2  27   5         16.30          8.99         3.43 o
   3  27   5         14.43         29.88         9.69 o
  -3  28   5         65.49         92.06         3.43 o
  -2  28   5          4.01          2.76         3.30 o
  -1  28   5         38.53         42.40         3.93 o
   0  28   5        271.83        284.07         7.95 o
   1  28   5        128.19        126.96        10.43 o
   2  28   5         20.14         57.74         9.29 o
   3  28   5          0.71          0.63         6.46 o
  -3  29   5         15.79         28.07         2.96 o
  -2  29   5          0.91          0.14         2.12 o
  -1  29   5         99.22         87.11         4.09 o
   0  29   5         35.32         39.48         5.58 o
   1  29   5         59.46         60.66         8.28 o
   2  29   5          1.81         -2.62         2.99 o
  -3  30   5        159.52        220.88         5.28 o
  -2  30   5          5.97          5.45         1.67 o
  -1  30   5          5.50          2.45         1.92 o
   0  30   5         80.17         96.35         9.27 o
   1  30   5          2.92          0.40         2.83 o
   2  30   5         15.33          9.84         8.28 o
  -2  31   5          8.07          8.84         1.70 o
  -1  31   5         58.87         69.97         3.30 o
   0  31   5          0.05         14.01         4.24 o
   1  31   5         35.71         40.69         8.68 o
   2  31   5          5.88          7.52        15.14 o
  -2  32   5          2.17          4.70         1.52 o
  -1  32   5         55.04         68.11         4.12 o
   0  32   5         96.29         97.33         4.22 o
   1  32   5         12.05         11.76         6.06 o
   2  32   5          5.04          9.29         3.63 o
  -2  33   5         14.40          7.67         3.43 o
  -1  33   5          0.52          0.33         1.59 o
   0  33   5          6.69          7.30         2.09 o
   1  33   5          2.78          2.24         2.07 o
  -1  34   5        129.71        136.01         6.29 o
   0  34   5          5.61          1.78         2.05 o
   1  34   5          0.99         -2.02         3.23 o
   0  35   5          0.04         -0.17         1.71 o
  -5   0   6         40.99         61.98         8.70 o
  -4   0   6         52.41         55.25         4.89 o
  -3   0   6         37.16         48.39         8.88 o
  -2   0   6        950.03       1053.70        20.81 o
  -1   0   6        304.28        315.30        15.34 o
   0   0   6       3503.34       3774.51        67.21 o
   1   0   6        134.01        128.26        10.42 o
   2   0   6        334.63        329.45         9.06 o
   3   0   6          1.46         29.07         7.27 o
   4   0   6         14.09         13.30         4.85 o
   5   0   6          1.42          2.41         6.76 o
  -5   1   6         14.44         16.35         4.84 o
  -4   1   6        438.16        462.61         6.88 o
  -3   1   6         40.67         39.13         4.60 o
  -2   1   6         76.22        100.57         7.53 o
  -1   1   6        132.91        104.14         7.67 o
   0   1   6        321.68        314.89         6.74 o
   1   1   6        743.39        797.73        15.09 o
   2   1   6        512.66        502.42         8.33 o
   3   1   6        482.85        499.71         9.53 o
   4   1   6         27.29         27.43         3.11 o
   5   1   6         23.36         26.18         2.43 o
  -5   2   6          2.75          0.68         9.08 o
  -4   2   6        184.99        169.32         4.18 o
  -3   2   6         69.93         72.09         4.58 o
  -2   2   6        217.51        175.56         4.51 o
  -1   2   6        591.79        625.40        28.65 o
   0   2   6         72.23         77.64         4.63 o
   1   2   6          4.19          7.82         3.45 o
   2   2   6         64.43         65.40         4.18 o
   3   2   6        190.23        230.36         7.11 o
   4   2   6         17.13         24.03         3.07 o
   5   2   6          9.73         12.73         2.36 o
  -5   3   6         24.58         28.09         5.98 o
  -4   3   6        147.17        163.48         4.48 o
  -3   3   6        262.75        297.70         6.16 o
  -2   3   6        137.86        137.84         4.24 o
  -1   3   6        815.77        915.67        31.49 o
   0   3   6          1.64          1.05         2.06 o
   1   3   6        526.23        500.53        14.45 o
   2   3   6        155.16        143.26         4.87 o
   3   3   6       1005.71       1015.94        17.11 o
   4   3   6        111.21        117.46         4.91 o
   5   3   6         11.38         11.84         2.09 o
  -5   4   6         14.42         16.80         5.38 o
  -4   4   6          5.27          4.22         2.04 o
  -3   4   6          0.24          1.84         2.05 o
  -2   4   6        413.92        417.06         7.27 o
  -1   4   6        325.70        430.38        17.36 o
   0   4   6        328.05        375.37         7.70 o
   1   4   6         16.69         14.76         8.56 o
   2   4   6        301.97        256.78         6.04 o
   3   4   6         49.19         40.29         8.11 o
   4   4   6          1.23          7.21         2.91 o
   5   4   6          1.72          3.36         1.68 o
  -5   5   6        112.37        104.40         6.38 o
  -4   5   6        520.22        518.60         8.37 o
  -3   5   6        153.45        165.46         5.34 o
  -2   5   6        344.63        349.71         6.44 o
  -1   5   6        420.55        455.01        18.17 o
   0   5   6        140.08        151.06         7.02 o
   1   5   6        190.50        184.93         6.03 o
   2   5   6        433.38        399.39         7.69 o
   3   5   6         12.30         16.76         2.93 o
   4   5   6         76.47         77.58         3.79 o
   5   5   6          0.63          3.71         1.62 o
  -5   6   6        115.06        112.36         6.86 o
  -4   6   6         37.44         36.99         3.55 o
  -3   6   6       1927.88       2063.67        29.57 o
  -2   6   6        165.78        160.36         4.46 o
  -1   6   6         75.33         74.12         6.65 o
   0   6   6        545.86        559.16        11.44 o
   1   6   6         88.76         83.32         5.46 o
   2   6   6         64.29         78.94         5.60 o
   3   6   6          0.21          0.26         2.15 o
   4   6   6          2.20          2.39         2.33 o
   5   6   6          1.57          1.55         2.11 o
  -5   7   6         17.96          1.62         8.48 o
  -4   7   6        185.93        192.63         4.82 o
  -3   7   6         74.38         80.04         5.30 o
  -2   7   6          4.75          5.16         1.77 o
  -1   7   6        365.59        381.31         7.34 o
   0   7   6        224.07        198.51        10.88 o
   1   7   6        835.18        794.34        21.37 o
   2   7   6          4.29          6.98         2.54 o
   3   7   6         27.50         36.21         3.81 o
   4   7   6          8.55          4.27         4.28 o
   5   7   6          9.17         21.84         4.18 o
  -5   8   6        107.95        106.80         5.61 o
  -4   8   6         12.90         20.79         3.31 o
  -3   8   6        873.60        902.69        14.24 o
  -2   8   6         19.56         16.51         1.90 o
  -1   8   6         54.19         60.84         4.03 o
   0   8   6        331.53        309.87        10.92 o
   1   8   6          0.96          4.66         2.86 o
   2   8   6         18.28         18.56         2.93 o
   3   8   6          8.19          8.38         2.49 o
   4   8   6          4.87         12.54         5.61 o
   5   8   6         13.24          6.46         3.03 o
  -5   9   6        184.43        180.78        18.98 o
  -4   9   6        229.62        226.06         5.65 o
  -3   9   6          3.73          4.24         2.26 o
  -2   9   6        598.50        582.26         9.05 o
  -1   9   6         81.74         75.46         4.04 o
   0   9   6        161.05        188.64         6.45 o
   1   9   6         39.00         52.98         5.65 o
   2   9   6         59.24         46.02         4.08 o
   3   9   6          4.44          8.44         2.24 o
   4   9   6          5.85         13.30         2.74 o
   5   9   6         26.88         17.32         2.68 o
  -5  10   6         30.36         37.18         5.29 o
  -4  10   6        404.16        390.29         8.85 o
  -3  10   6         71.80         71.79         4.53 o
  -2  10   6        473.83        508.30         8.14 o
  -1  10   6         42.60         40.29         2.94 o
   0  10   6         13.42         20.25         4.34 o
   1  10   6         47.98         39.98         4.05 o
   2  10   6          9.87          8.86         2.44 o
   3  10   6         34.84         28.82         3.82 o
   4  10   6         22.52         35.80         3.38 o
   5  10   6         27.86         29.75         3.43 o
  -5  11   6          3.98          3.93         2.67 o
  -4  11   6         41.37         33.47         5.38 o
  -3  11   6        666.19        675.27        11.67 o
  -2  11   6        163.19        175.60         4.44 o
  -1  11   6         31.40         29.29         2.93 o
   0  11   6        350.33        338.44         6.47 o
   1  11   6          4.20          3.41         2.36 o
   2  11   6        198.63        184.77         5.73 o
   3  11   6         55.34         59.76         4.16 o
   4  11   6        118.05        113.52         4.42 o
   5  11   6          4.48          4.85         1.84 o
  -5  12   6         53.89         49.16         7.47 o
  -4  12   6         23.62         25.19         5.71 o
  -3  12   6        120.38        128.57         4.79 o
  -2  12   6         30.28         30.69         3.19 o
  -1  12   6        473.25        469.24         8.82 o
   0  12   6        709.56        684.24         9.67 o
   1  12   6          0.51          5.37         4.91 o
   2  12   6        365.82        368.21        13.64 o
   3  12   6         65.42         55.40         4.47 o
   4  12   6         13.92          7.89         2.07 o
  -5  13   6         16.45         -9.29         9.29 o
  -4  13   6          2.71          1.65         2.33 o
  -3  13   6        203.59        205.90         5.45 o
  -2  13   6         35.35         30.28         3.25 o
  -1  13   6          0.12         -1.55         1.58 o
   0  13   6         49.52         47.03         4.18 o
   1  13   6          0.00         -2.22         2.22 o
   2  13   6          4.86          9.63         3.03 o
   3  13   6         52.01         47.26         5.83 o
   4  13   6         11.56          4.37         2.07 o
  -5  14   6          5.89          2.02         2.42 o
  -4  14   6          1.51         -1.21         2.47 o
  -3  14   6        233.42        228.25         5.60 o
  -2  14   6         43.32         41.66         3.47 o
  -1  14   6        255.70        240.49         4.81 o
   0  14   6        191.62        153.74         5.46 o
   1  14   6         45.71         41.02         4.06 o
   2  14   6        278.31        298.80         6.76 o
   3  14   6         31.21         27.43         3.95 o
   4  14   6         57.63         55.75         3.80 o
  -5  15   6         45.40         41.99         4.44 o
  -4  15   6          9.10          9.66         2.51 o
  -3  15   6         23.53         22.68         2.99 o
  -2  15   6        858.74        853.06        12.18 o
  -1  15   6         66.30         74.25         3.44 o
   0  15   6          0.27          1.82         1.93 o
   1  15   6          5.50          4.06         2.14 o
   2  15   6          1.10         -0.32         2.35 o
   3  15   6         45.63         52.93         4.02 o
   4  15   6          7.40          5.98         1.93 o
  -5  16   6          5.15          0.00         2.42 o
  -4  16   6         19.10         20.38         3.67 o
  -3  16   6          2.32          1.53         2.23 o
  -2  16   6        941.96        968.18        13.64 o
  -1  16   6        124.56        126.73         3.95 o
   0  16   6         75.74         65.97         3.72 o
   1  16   6         54.95         58.58         3.98 o
   2  16   6         40.55         45.57         4.00 o
   3  16   6         71.15         76.02         4.47 o
   4  16   6          0.15         -0.20         2.04 o
  -4  17   6         44.76         54.22         5.64 o
  -3  17   6         12.87         15.83         4.77 o
  -2  17   6          1.25         -1.84         1.84 o
  -1  17   6        653.99        645.16         9.73 o
   0  17   6         55.66         46.21         5.56 o
   1  17   6        184.81        180.58         5.11 o
   2  17   6        109.81         95.84         4.73 o
   3  17   6          7.98          7.46         2.28 o
   4  17   6         81.92         74.46         5.58 o
  -4  18   6          0.62          2.52         1.93 o
  -3  18   6          6.15         10.63         2.24 o
  -2  18   6        897.62        922.39        17.98 o
  -1  18   6        109.54        114.51         4.48 o
   0  18   6          8.50          8.88         1.98 o
   1  18   6         23.92         34.50         4.40 o
   2  18   6        146.67        135.49         5.86 o
   3  18   6        131.82        149.39        10.90 o
   4  18   6          1.98          0.10         2.10 o
  -4  19   6          2.21          4.67         2.00 o
  -3  19   6          1.06          0.31         2.37 o
  -2  19   6          4.52          5.74         2.07 o
  -1  19   6        401.79        373.21         7.29 o
   0  19   6          0.75          0.06         1.96 o
   1  19   6        107.92        110.30         5.08 o
   2  19   6         38.78         38.20         3.97 o
   3  19   6         46.42         56.31         3.91 o
   4  19   6         22.92          8.74         9.10 o
  -4  20   6          1.52          5.85         1.79 o
  -3  20   6          2.23          0.88         3.59 o
  -2  20   6        121.86        105.51         4.78 o
  -1  20   6        271.71        270.41         6.10 o
   0  20   6         35.36         28.76         3.46 o
   1  20   6          1.41         -0.09         3.04 o
   2  20   6          0.30          4.35         2.32 o
   3  20   6          2.62          3.81         2.25 o
   4  20   6          3.32          4.17         2.70 o
  -4  21   6         15.83         13.52         3.85 o
  -3  21   6         24.33         30.73         3.82 o
  -2  21   6        125.65        142.19         4.52 o
  -1  21   6         59.46         48.28         4.22 o
   0  21   6         99.93         98.21         4.00 o
   1  21   6        133.69        144.49         5.82 o
   2  21   6        167.09        183.33         5.21 o
   3  21   6         89.11         82.19         4.18 o
   4  21   6          0.01         -0.15         2.08 o
  -4  22   6         10.09          7.86         2.92 o
  -3  22   6          0.01         -1.76         1.76 o
  -2  22   6         91.11        107.63         3.92 o
  -1  22   6        205.64        177.55         6.00 o
   0  22   6         15.12         12.47         2.35 o
   1  22   6        252.00        242.12         6.56 o
   2  22   6        251.47        238.70         6.08 o
   3  22   6          7.71          9.26         4.29 o
   4  22   6         19.43         11.31         2.83 o
  -4  23   6          3.13          3.05         1.66 o
  -3  23   6         11.75          5.53         2.13 o
  -2  23   6         37.66         30.17         2.93 o
  -1  23   6         42.05         37.67         3.39 o
   0  23   6         36.26         30.02         4.42 o
   1  23   6        344.77        320.08         7.61 o
   2  23   6         87.11         89.91         5.05 o
   3  23   6         24.05         17.44         5.06 o
  -4  24   6          0.48          2.42         1.71 o
  -3  24   6        117.50        110.95         4.21 o
  -2  24   6        237.08        222.42         7.99 o
  -1  24   6        175.60        162.24         4.45 o
   0  24   6         21.87         17.00         2.77 o
   1  24   6         67.63         66.11         4.48 o
   2  24   6         46.19         52.30         4.06 o
   3  24   6         21.29         26.79         3.95 o
  -3  25   6         37.33         38.09         3.67 o
  -2  25   6        236.98        234.80         5.36 o
  -1  25   6          6.34          6.70         2.27 o
   0  25   6         53.00         50.41         5.19 o
   1  25   6        182.86        192.44         5.86 o
   2  25   6         92.10         97.35         4.43 o
   3  25   6         11.27         29.34         5.62 o
  -3  26   6         69.16         72.54         3.08 o
  -2  26   6         44.15         39.56         3.77 o
  -1  26   6         12.16          9.74         3.77 o
   0  26   6         25.35         25.87         3.66 o
   1  26   6         96.28         94.94         7.14 o
   2  26   6         67.35         69.27         4.10 o
   3  26   6          1.03         -0.40         5.25 o
  -3  27   6         15.32          7.19         1.88 o
  -2  27   6         13.64         13.50         2.27 o
  -1  27   6          1.44          0.03         2.04 o
   0  27   6        182.44        165.27         6.20 o
   1  27   6         44.98         39.98         5.59 o
   2  27   6          7.09          4.62         3.56 o
  -3  28   6          1.68          0.09         1.46 o
  -2  28   6          4.65          2.30         1.67 o
  -1  28   6         36.63         35.56         3.72 o
   0  28   6         26.65         43.06         6.59 o
   1  28   6          1.82          6.35         4.97 o
   2  28   6          0.47          2.83         4.44 o
  -3  29   6        241.31        299.14         8.08 o
  -2  29   6          0.38         -0.69         2.31 o
  -1  29   6          5.39          8.30         3.70 o
   0  29   6         79.09         76.53         6.99 o
   1  29   6          0.11          6.56         5.11 o
   2  29   6          0.09          3.23         4.04 o
  -2  30   6          1.78          3.18         1.69 o
  -1  30   6          1.99          1.65         2.01 o
   0  30   6         63.64         74.28         7.71 o
   1  30   6          0.02          1.83         3.63 o
   2  30   6         27.73         54.91         6.86 o
  -2  31   6          7.16          8.20         3.38 o
  -1  31   6          7.37          6.20         1.74 o
   0  31   6         16.29         22.54         4.54 o
   1  31   6         45.75         47.89         4.99 o
   2  31   6         11.22          6.46         4.44 o
  -2  32   6          2.12          6.54         1.67 o
  -1  32   6         27.68         24.54         4.14 o
   0  32   6          8.98          6.76         1.99 o
   1  32   6          7.38         12.30         5.85 o
  -1  33   6         73.74         87.74         4.22 o
   0  33   6         26.28         34.42         4.03 o
   1  33   6          0.57          0.60         2.52 o
   0  34   6         85.71         83.72         3.48 o
  -4   1   7        130.14        136.04         4.88 o
  -3   1   7        223.67        219.60         5.09 o
  -2   1   7         16.05         27.74         3.70 o
  -1   1   7         97.10         89.38         4.50 o
   0   1   7        342.33        351.10        13.42 o
   1   1   7         24.02         22.29         4.72 o
   2   1   7        519.33        530.45         8.94 o
   3   1   7         23.26         35.48         4.48 o
   4   1   7          3.25          1.76         1.73 o
   5   1   7          1.97          0.65         2.61 o
  -4   2   7        165.60        166.29         4.50 o
  -3   2   7        244.64        238.40         5.44 o
  -2   2   7         65.25         63.80         3.75 o
  -1   2   7         10.70         15.08         5.03 o
   0   2   7         27.52         28.42         4.59 o
   1   2   7          0.11          6.30         3.11 o
   2   2   7        135.93        149.30         6.62 o
   3   2   7         96.35        109.34         4.53 o
   4   2   7          3.28          0.60         2.41 o
   5   2   7         20.87         28.17         5.21 o
  -5   3   7          7.91          6.86         5.65 o
  -4   3   7         37.59         46.75         4.54 o
  -3   3   7        179.54        174.31         4.91 o
  -2   3   7        171.23        171.40         4.54 o
  -1   3   7        243.29        227.61         5.75 o
   0   3   7         42.31         41.89         4.66 o
   1   3   7        134.92        134.99         7.30 o
   2   3   7         21.98         28.81         5.93 o
   3   3   7        270.36        263.44         6.58 o
   4   3   7          0.72         -0.19         2.11 o
   5   3   7         12.24         16.02         2.32 o
  -5   4   7          9.29         10.50         4.85 o
  -4   4   7        118.67        118.07         5.06 o
  -3   4   7       1011.52       1071.97        16.45 o
  -2   4   7          5.96          9.09         1.80 o
  -1   4   7         40.35         44.91         4.10 o
   0   4   7        712.20        725.06        18.96 o
   1   4   7        103.75        107.21         5.62 o
   2   4   7          6.87         16.05        12.25 o
   3   4   7          5.64         11.48         3.49 o
   4   4   7          0.01          1.62         2.77 o
   5   4   7          5.57          5.00         1.60 o
  -5   5   7          0.18          2.83         4.44 o
  -4   5   7        189.67        179.14         6.75 o
  -3   5   7        225.55        238.51         5.75 o
  -2   5   7          4.59          2.67         1.74 o
  -1   5   7         35.05         27.73         2.99 o
   0   5   7        452.22        415.99         7.92 o
   1   5   7        181.35        153.30         6.47 o
   2   5   7        349.01        333.32         7.91 o
   3   5   7        192.35        196.89         6.52 o
   4   5   7         15.26         24.46         2.95 o
   5   5   7         11.77         13.40         4.40 o
  -5   6   7         25.00         36.74         6.46 o
  -4   6   7        409.75        386.56         8.62 o
  -3   6   7         12.14         21.34         2.59 o
  -2   6   7        636.13        633.14         9.66 o
  -1   6   7         60.23         67.02         3.91 o
   0   6   7         16.73         10.28         3.10 o
   1   6   7         52.83         59.21         4.98 o
   2   6   7         38.97         50.46         4.20 o
   3   6   7         86.57         75.67         5.88 o
   4   6   7        113.53        125.29         4.87 o
  -5   7   7         12.24         14.13         3.63 o
  -4   7   7         31.99         24.75         3.50 o
  -3   7   7        129.36        160.18         5.09 o
  -2   7   7        482.31        482.66         7.90 o
  -1   7   7          0.03          1.78         2.20 o
   0   7   7         56.96         48.63         3.82 o
   1   7   7         42.67         28.13         4.17 o
   2   7   7        474.36        469.40         9.65 o
   3   7   7          6.79          9.56         3.52 o
   4   7   7         10.45         10.97         2.50 o
  -5   8   7          0.43         -3.23         3.23 o
  -4   8   7          3.39          4.69         1.71 o
  -3   8   7        639.82        636.17        10.73 o
  -2   8   7        278.27        299.96         7.96 o
  -1   8   7         21.86         33.47         3.74 o
   0   8   7         22.69         19.51         3.62 o
   1   8   7        106.03         89.17         4.84 o
   2   8   7          3.48          5.89         5.37 o
   3   8   7          0.00         -2.48         2.48 o
   4   8   7         53.50         38.29         3.07 o
  -5   9   7          1.02         -3.23         3.23 o
  -4   9   7         13.79         18.09         2.90 o
  -3   9   7        118.20        118.96         4.26 o
  -2   9   7        829.04        859.30        12.35 o
  -1   9   7          0.52          3.92         1.82 o
   0   9   7          0.20          0.42         2.14 o
   1   9   7         24.01         20.72         3.38 o
   2   9   7        283.92        267.04         6.73 o
   3   9   7         12.17         11.72         2.40 o
   4   9   7          0.00          1.21         3.79 o
  -5  10   7          5.69          1.62         3.23 o
  -4  10   7         42.94         40.44         3.36 o
  -3  10   7        232.38        228.23         5.86 o
  -2  10   7        546.74        564.30         8.90 o
  -1  10   7         22.98         21.68         2.57 o
   0  10   7        113.77        118.81         4.28 o
   1  10   7        154.23        147.72         6.42 o
   2  10   7          5.78          5.64         2.43 o
   3  10   7          4.68          6.17         2.26 o
   4  10   7         76.48         78.58         3.72 o
  -5  11   7          2.73         -3.23         3.23 o
  -4  11   7          3.61          6.07         1.88 o
  -3  11   7         45.12         56.19         4.24 o
  -2  11   7        516.87        515.60         8.27 o
  -1  11   7        161.12        169.67         5.42 o
   0  11   7        320.97        305.33         5.97 o
   1  11   7         53.20         58.17         4.27 o
   2  11   7          6.97          7.76         2.47 o
   3  11   7          7.75          6.21         3.00 o
   4  11   7         69.81         71.57         3.82 o
  -5  12   7          1.53          0.00         2.83 o
  -4  12   7         82.56         77.26         3.71 o
  -3  12   7         30.17         28.31         3.34 o
  -2  12   7         23.85         23.81         2.41 o
  -1  12   7        164.57        164.30         4.11 o
   0  12   7        476.72        422.76         7.18 o
   1  12   7          3.04          2.72         2.33 o
   2  12   7         60.09         61.26         4.44 o
   3  12   7         32.31         48.93         4.33 o
   4  12   7         13.53         22.95         3.16 o
  -5  13   7         57.35         51.28         4.85 o
  -4  13   7         41.60         46.27         5.25 o
  -3  13   7        139.01        143.81         4.67 o
  -2  13   7         74.28         70.97         3.57 o
  -1  13   7         72.70         71.60         3.83 o
   0  13   7         57.14         52.68         4.06 o
   1  13   7        160.12        169.61         5.06 o
   2  13   7          4.91          9.68         4.54 o
   3  13   7         62.00         65.19         4.26 o
   4  13   7          2.79          3.29         2.35 o
  -4  14   7          7.88          5.33         1.96 o
  -3  14   7          0.89          2.10         1.91 o
  -2  14   7        207.40        207.31         4.81 o
  -1  14   7        433.79        413.17         6.61 o
   0  14   7          1.49          2.34         2.40 o
   1  14   7         18.71         13.74         2.31 o
   2  14   7         28.05         32.95         4.92 o
   3  14   7         82.84         93.88         5.25 o
   4  14   7         10.81          3.07         1.68 o
  -4  15   7         22.24         29.67         4.04 o
  -3  15   7          7.36          9.68         2.23 o
  -2  15   7         18.01         25.94         3.75 o
  -1  15   7        889.56        880.94        11.58 o
   0  15   7        163.22        162.12         4.52 o
   1  15   7          1.88          2.57         2.15 o
   2  15   7         77.41         76.26         5.81 o
   3  15   7          3.22         11.31        12.92 o
   4  15   7         14.42         18.91         3.73 o
  -4  16   7         11.61         12.05         2.87 o
  -3  16   7          4.51          8.10         3.74 o
  -2  16   7        217.22        227.74         5.63 o
  -1  16   7        152.20        151.81         4.02 o
   0  16   7         47.42         50.12         3.64 o
   1  16   7         49.82         44.85         3.89 o
   2  16   7         34.15         32.54         6.04 o
   3  16   7         12.30         11.77         3.79 o
   4  16   7          8.48          4.78         1.83 o
  -4  17   7         34.49         48.72         4.54 o
  -3  17   7          0.00         -0.89         2.79 o
  -2  17   7        165.83        177.30         5.11 o
  -1  17   7        710.38        718.90        10.60 o
   0  17   7         29.07         21.09         2.28 o
   1  17   7         66.96         63.00         4.26 o
   2  17   7         15.75         11.41         5.22 o
   3  17   7         67.62         65.13         4.92 o
   4  17   7         49.97         48.66         5.37 o
  -4  18   7          0.61          0.11         1.78 o
  -3  18   7          7.94          5.75         2.10 o
  -2  18   7         55.80         58.04         3.66 o
  -1  18   7        988.08       1062.60        25.51 o
   0  18   7         59.61         62.79         3.70 o
   1  18   7         85.73         90.20         4.66 o
   2  18   7         81.00         73.39         4.23 o
   3  18   7        271.93        269.28         6.74 o
   4  18   7          0.11          3.79         4.41 o
  -4  19   7         14.85         16.06         3.03 o
  -3  19   7          3.05          1.71         1.89 o
  -2  19   7         34.76         31.99         3.28 o
  -1  19   7        280.29        268.77         6.37 o
   0  19   7         62.90         56.24         3.58 o
   1  19   7          2.43          0.95         2.91 o
   2  19   7         24.81         31.90         4.05 o
   3  19   7          0.58          0.31         2.52 o
   4  19   7         33.34         20.59         4.85 o
  -4  20   7          9.61          7.69         2.80 o
  -3  20   7         23.16         21.65         2.74 o
  -2  20   7        480.79        479.46         8.42 o
  -1  20   7         51.23         45.73         4.77 o
   0  20   7          0.00         -0.73         1.94 o
   1  20   7         61.33         60.14         5.13 o
   2  20   7         65.25         79.17         4.24 o
   3  20   7          0.05         -1.86         2.07 o
  -4  21   7          3.50          1.75         1.65 o
  -3  21   7          2.31         -1.20         2.30 o
  -2  21   7         98.25         89.48         3.59 o
  -1  21   7          6.54          3.79         2.61 o
   0  21   7          2.18          1.54         1.75 o
   1  21   7          0.61         -2.35         2.35 o
   2  21   7         24.97         31.76         4.19 o
   3  21   7          4.83          4.66         2.03 o
  -4  22   7          5.83          3.45         1.46 o
  -3  22   7         43.82         47.28         3.08 o
  -2  22   7         54.46         55.61         6.46 o
  -1  22   7         25.09         19.92         2.52 o
   0  22   7         58.99         63.37         3.97 o
   1  22   7         28.67         28.17         3.92 o
   2  22   7        227.85        236.03         6.27 o
   3  22   7          6.97         16.54         3.85 o
  -3  23   7          1.50          2.03         2.26 o
  -2  23   7        188.02        198.89         4.04 o
  -1  23   7         92.23         73.70         3.50 o
   0  23   7          9.64          6.79         2.19 o
   1  23   7        318.85        336.95         7.73 o
   2  23   7         44.57         52.86         3.91 o
   3  23   7         26.66         27.27         4.00 o
  -3  24   7          0.10          6.54         8.48 o
  -2  24   7        125.56        134.64         3.69 o
  -1  24   7         12.68         12.45         2.20 o
   0  24   7          1.56         -2.40         3.21 o
   1  24   7        156.61        173.71         5.83 o
   2  24   7         44.49         49.21         5.42 o
   3  24   7         23.26         35.05         4.46 o
  -3  25   7          1.79          1.73         1.57 o
  -2  25   7          9.15          6.13         1.82 o
  -1  25   7         37.70         28.88         3.61 o
   0  25   7         53.75         54.95         5.02 o
   1  25   7         27.42         29.73         4.84 o
   2  25   7          7.24          3.43         2.39 o
   3  25   7        159.86        134.46         9.29 o
  -3  26   7          0.28         -0.77         1.82 o
  -2  26   7         52.58         73.89         3.48 o
  -1  26   7         19.18          9.39         2.11 o
   0  26   7          2.03          4.48         2.64 o
   1  26   7          0.29          0.63         2.04 o
   2  26   7        101.29        105.13         5.48 o
  -3  27   7         15.83         15.85         2.79 o
  -2  27   7         64.75         82.00         5.04 o
  -1  27   7          3.77          3.59         2.17 o
   0  27   7          1.68          4.34         3.70 o
   1  27   7          0.00          2.52         2.37 o
   2  27   7         45.17         60.97        11.51 o
  -2  28   7          0.08         -2.09         3.74 o
  -1  28   7          3.69          3.79         1.84 o
   0  28   7          1.90          0.12         4.69 o
   1  28   7        236.89        241.35         6.39 o
   2  28   7         89.97         95.01         6.78 o
  -2  29   7         37.73         38.45         4.15 o
  -1  29   7          0.65          1.59         2.21 o
   0  29   7         20.21         18.98         4.85 o
   1  29   7          0.62          3.88         2.67 o
   2  29   7         23.59         31.09         7.67 o
  -2  30   7          9.05          9.34         2.45 o
  -1  30   7          0.88          0.32         1.71 o
   0  30   7        134.37        131.87         5.65 o
   1  30   7          0.65          0.74         2.70 o
  -1  31   7          1.28          1.04         2.17 o
   0  31   7          5.83          8.08         1.86 o
   1  31   7         11.48          4.89         2.52 o
  -1  32   7          5.49          4.41         4.27 o
   0  32   7          3.28          1.42         1.70 o
  -4   0   8        181.69        156.96         6.26 o
  -3   0   8        239.52        248.30         8.06 o
  -2   0   8         57.30         57.42         5.31 o
  -1   0   8          0.00          4.71         3.87 o
   0   0   8        448.05        388.01        17.98 o
   1   0   8          0.00          2.27         5.86 o
   2   0   8       1550.14       1634.53        31.41 o
   3   0   8        476.60        432.05        11.99 o
   4   0   8         89.63         84.74         5.22 o
  -4   1   8          7.86          9.37         1.71 o
  -3   1   8        369.96        374.96         7.42 o
  -2   1   8         20.40         20.42         2.56 o
  -1   1   8        550.44        569.07         9.92 o
   0   1   8         20.24         18.59         5.66 o
   1   1   8        195.02        174.93         5.79 o
   2   1   8        166.71        230.74        18.22 o
   3   1   8        107.72        125.40         7.93 o
   4   1   8          8.38          9.79         6.14 o
  -4   2   8         12.15         10.77         3.26 o
  -3   2   8          0.05         -1.75         2.33 o
  -2   2   8          0.40         -0.24         1.78 o
  -1   2   8         87.32        102.20         4.35 o
   0   2   8          3.63          0.06         4.89 o
   1   2   8        103.71         85.34         5.58 o
   2   2   8        187.39        198.87         5.55 o
   3   2   8          7.40         10.80         5.26 o
   4   2   8         71.04         62.65         3.88 o
  -4   3   8          0.00         -1.65         1.95 o
  -3   3   8         27.76         30.26         4.00 o
  -2   3   8         30.58         34.76         3.26 o
  -1   3   8         15.56         22.70         2.94 o
   0   3   8        391.85        416.14         9.34 o
   1   3   8         99.56         86.39         8.63 o
   2   3   8        149.90        154.95         5.05 o
   3   3   8         47.63         59.46         7.20 o
   4   3   8         35.20         34.01         4.06 o
  -4   4   8          0.08          0.31         1.55 o
  -3   4   8        127.21        139.62         5.34 o
  -2   4   8          0.00         -1.69         1.69 o
  -1   4   8        399.01        395.80         7.10 o
   0   4   8        173.52        159.94         5.03 o
   1   4   8         12.52         13.70         2.98 o
   2   4   8         34.29         49.56         7.05 o
   3   4   8        174.93        205.39         5.60 o
   4   4   8        278.86        244.49         7.36 o
  -4   5   8        236.23        225.60         6.16 o
  -3   5   8         12.65          7.76         2.58 o
  -2   5   8        479.05        462.53         7.69 o
  -1   5   8         53.89         57.68         4.48 o
   0   5   8         44.01         59.29         5.19 o
   1   5   8         42.56         36.31         4.59 o
   2   5   8         83.34         97.68         5.24 o
   3   5   8        232.70        256.56         6.66 o
   4   5   8         38.19         36.31         3.56 o
  -4   6   8          3.62          2.31         2.15 o
  -3   6   8        632.30        644.11        10.74 o
  -2   6   8        867.90        887.62        12.67 o
  -1   6   8         36.70         26.81         2.70 o
   0   6   8        150.24        157.86         5.03 o
   1   6   8       1161.36       1098.02        30.05 o
   2   6   8        286.04        296.24         7.32 o
   3   6   8        164.61        186.42         9.38 o
   4   6   8          7.48          9.34         2.50 o
  -4   7   8          7.80          8.70         1.58 o
  -3   7   8         27.25         23.06         3.24 o
  -2   7   8       1245.54       1293.74        17.62 o
  -1   7   8          2.60          2.45         2.34 o
   0   7   8          8.15         12.12         2.55 o
   1   7   8        267.71        244.49         6.90 o
   2   7   8         82.39         85.20         5.54 o
   3   7   8         27.11         36.47         4.73 o
   4   7   8          0.49          2.64         1.76 o
  -4   8   8         81.43         86.05         3.17 o
  -3   8   8        540.83        542.75         9.42 o
  -2   8   8        107.99        116.60         3.87 o
  -1   8   8         52.53         51.04         5.71 o
   0   8   8          2.05         -0.31         2.12 o
   1   8   8        129.62        133.99         6.00 o
   2   8   8         16.59         17.20         2.59 o
   3   8   8         84.34        107.98         4.74 o
   4   8   8          0.52         -1.18         3.08 o
  -4   9   8          0.25          1.42         1.70 o
  -3   9   8        584.70        617.20        10.40 o
  -2   9   8        136.63        149.60         4.38 o
  -1   9   8         93.38         87.46         3.83 o
   0   9   8         25.32         25.69         3.30 o
   1   9   8         56.55         56.88         4.88 o
   2   9   8         46.89         54.04         8.57 o
   3   9   8          9.42         10.69         2.70 o
   4   9   8          5.83          7.71         3.10 o
  -4  10   8         14.58         21.22         2.70 o
  -3  10   8        138.12        138.51         4.36 o
  -2  10   8       1134.81       1164.80        17.72 o
  -1  10   8        409.09        398.81         7.00 o
   0  10   8        395.22        368.89         7.50 o
   1  10   8        360.96        363.97         8.47 o
   2  10   8          5.16          0.17         2.76 o
   3  10   8         38.58         43.61         7.67 o
   4  10   8         65.22         78.44         6.79 o
  -4  11   8          5.44          8.10         1.90 o
  -3  11   8         94.64         98.38         3.85 o
  -2  11   8         27.30         28.99         2.82 o
  -1  11   8         23.64         21.29         2.45 o
   0  11   8        241.48        243.44         5.86 o
   1  11   8        303.69        294.63         7.56 o
   2  11   8         19.44         23.87         4.31 o
   3  11   8         35.62         41.29         4.97 o
   4  11   8         94.08        103.03         6.02 o
  -4  12   8          4.84          4.54         2.05 o
  -3  12   8          1.19          2.77         1.74 o
  -2  12   8         23.64         23.57         3.10 o
  -1  12   8         36.45         46.18         3.59 o
   0  12   8          0.66          2.21         1.98 o
   1  12   8          3.81          2.90         3.63 o
   2  12   8          1.69          3.05         2.49 o
   3  12   8         54.25         55.56         4.15 o
   4  12   8          0.22          0.46         1.73 o
  -4  13   8         77.22         77.58         7.11 o
  -3  13   8         33.23         37.70         3.22 o
  -2  13   8         48.64         51.03         3.28 o
  -1  13   8        107.97        115.91         3.70 o
   0  13   8        506.48        482.55         8.01 o
   1  13   8        251.71        257.93         6.64 o
   2  13   8          4.51          7.15         2.08 o
   3  13   8        162.80        170.96         5.27 o
   4  13   8          0.02         -0.22         5.76 o
  -4  14   8         26.07         25.38         3.95 o
  -3  14   8          4.76          2.92         9.49 o
  -2  14   8         71.95         76.96         4.06 o
  -1  14   8        234.46        236.18         4.83 o
   0  14   8        237.12        223.49         5.10 o
   1  14   8          3.92          2.60         2.17 o
   2  14   8          8.67          7.43         2.62 o
   3  14   8         16.12          8.27         2.07 o
   4  14   8         22.10         20.04         3.27 o
  -4  15   8         37.64         33.69         7.75 o
  -3  15   8          0.43         -0.96         1.85 o
  -2  15   8        111.74        122.86         3.86 o
  -1  15   8         56.71         54.78         3.51 o
   0  15   8         10.19          5.96         3.03 o
   1  15   8         22.82         20.80         2.91 o
   2  15   8         21.04         28.89         9.38 o
   3  15   8         24.08         31.05         3.26 o
   4  15   8         17.05         21.59         2.71 o
  -4  16   8        223.60        261.48        16.40 o
  -3  16   8          0.07         -1.23         1.82 o
  -2  16   8          6.87          6.95         1.84 o
  -1  16   8        289.73        314.14         6.15 o
   0  16   8         55.54         49.99         3.57 o
   1  16   8          1.72          2.31         2.21 o
   2  16   8          2.52          1.03         2.18 o
   3  16   8         30.97         35.62         3.31 o
   4  16   8          9.39         10.52         1.79 o
  -4  17   8         69.68         80.78         6.19 o
  -3  17   8         25.35         32.92         3.74 o
  -2  17   8        183.53        183.84         4.85 o
  -1  17   8       2308.83       2455.93        34.98 o
   0  17   8        464.36        465.89         7.87 o
   1  17   8         22.38         25.09         4.33 o
   2  17   8         36.36         40.64         4.83 o
   3  17   8          3.31          2.83         1.79 o
  -4  18   8        214.66        271.05         7.69 o
  -3  18   8          1.97         -1.53         1.73 o
  -2  18   8         44.31         45.84         3.65 o
  -1  18   8          0.92          2.99         2.22 o
   0  18   8        271.57        261.45         5.61 o
   1  18   8          4.60          2.52         2.71 o
   2  18   8         30.94         36.96         4.82 o
   3  18   8        140.18        141.32         4.62 o
  -4  19   8         26.77         43.89         2.75 o
  -3  19   8          1.45         -0.59         1.94 o
  -2  19   8         12.02         10.93         1.82 o
  -1  19   8        279.43        280.69         7.92 o
   0  19   8          7.36          7.92         2.17 o
   1  19   8          0.91          0.43         2.29 o
   2  19   8         51.94         53.46         4.01 o
   3  19   8         36.32         38.86         4.04 o
  -3  20   8          0.17          1.54         1.77 o
  -2  20   8         86.03         85.49         3.33 o
  -1  20   8         21.04         19.88         2.76 o
   0  20   8        306.05        303.06         5.86 o
   1  20   8          4.38         -0.70         2.16 o
   2  20   8         34.88         43.31         3.70 o
   3  20   8         29.55         35.02         5.59 o
  -3  21   8          4.07          2.62         2.00 o
  -2  21   8         36.32         44.75         2.87 o
  -1  21   8        172.83        189.65         5.16 o
   0  21   8        805.50        830.70        12.00 o
   1  21   8          8.90          3.73         4.98 o
   2  21   8        237.50        247.51        12.13 o
   3  21   8         43.66         40.13         3.85 o
  -3  22   8         15.33         24.20         3.41 o
  -2  22   8        109.64        106.12         3.50 o
  -1  22   8          0.72          3.32         2.30 o
   0  22   8         42.09         50.54         4.10 o
   1  22   8        141.59        146.14         4.94 o
   2  22   8        100.07         95.36         7.52 o
   3  22   8         14.27         20.63         3.56 o
  -3  23   8         72.10         81.85         4.72 o
  -2  23   8         71.97         70.84         3.19 o
  -1  23   8         42.66         44.05         3.16 o
   0  23   8         67.30         67.56         4.94 o
   1  23   8          1.98          1.37         2.86 o
   2  23   8         25.64         29.48         3.29 o
   3  23   8          3.17          2.75         2.23 o
  -3  24   8         31.25         29.36         3.07 o
  -2  24   8         81.52         82.23         3.53 o
  -1  24   8        195.52        183.75         4.91 o
   0  24   8          8.83          7.16         2.74 o
   1  24   8        208.33        196.52         5.35 o
   2  24   8         65.10         50.04         5.36 o
  -3  25   8          5.20          2.56         1.78 o
  -2  25   8         27.73         27.77         3.00 o
  -1  25   8         19.29          8.08         2.02 o
   0  25   8         10.63         18.69         5.50 o
   1  25   8          5.03         10.05         2.14 o
   2  25   8         29.20         18.11         3.06 o
  -2  26   8         45.17         52.95         3.59 o
  -1  26   8          1.16         -0.24         3.26 o
   0  26   8          0.05          1.15         2.62 o
   1  26   8         25.00         25.44         7.11 o
   2  26   8          0.25          3.38         3.12 o
  -2  27   8          4.68          2.03         1.93 o
  -1  27   8          1.48          1.08         1.74 o
   0  27   8         28.56         27.39         7.27 o
   1  27   8        122.38        137.98         5.28 o
   2  27   8          7.72          0.81         4.44 o
  -2  28   8         56.72         45.66         3.68 o
  -1  28   8          2.48          5.01         5.27 o
   0  28   8         12.58          7.83         3.10 o
   1  28   8        221.30        236.09         6.26 o
  -1  29   8          3.81          4.46         3.20 o
   0  29   8         14.86         11.39         3.50 o
   1  29   8          0.28          2.53         4.50 o
  -1  30   8          0.15          1.00         1.60 o
   0  30   8          5.02          2.02         2.00 o
  -4   1   9          0.05         -1.30         1.30 o
  -3   1   9          6.29          2.49         2.36 o
  -2   1   9          2.44          0.28         2.03 o
  -1   1   9          0.70         -0.67         2.45 o
   0   1   9         36.61         55.59         5.85 o
   1   1   9          0.44         -5.30         5.30 o
   2   1   9        205.13        200.91         5.89 o
   3   1   9        110.17        135.80         6.64 o
   4   1   9          4.10          2.17         1.54 o
  -4   2   9         35.46         29.97         3.01 o
  -3   2   9         24.86         22.48         2.86 o
  -2   2   9          2.27         -1.38         2.84 o
  -1   2   9         12.75         27.32         2.88 o
   0   2   9         35.33         33.98         5.86 o
   1   2   9         14.83         15.45         3.33 o
   2   2   9          0.12          5.03         2.40 o
   3   2   9         84.88         94.35         4.03 o
   4   2   9          4.57          6.47         1.60 o
  -4   3   9          6.29          0.45         1.33 o
  -3   3   9          3.82          1.25         1.59 o
  -2   3   9        172.24        140.06         4.94 o
  -1   3   9         72.38         74.33         4.06 o
   0   3   9         28.62         21.53         4.47 o
   1   3   9         32.12         34.96         5.83 o
   2   3   9        111.24        123.27         5.26 o
   3   3   9          4.96         14.98         4.65 o
   4   3   9         13.51         26.09         3.96 o
  -4   4   9          4.75          2.45         1.39 o
  -3   4   9        134.80        137.35         4.92 o
  -2   4   9         95.27         96.95         3.94 o
  -1   4   9         61.14         76.35         3.98 o
   0   4   9         32.91         20.06         2.98 o
   1   4   9         25.94         25.75         4.90 o
   2   4   9        125.00        134.60         5.38 o
   3   4   9         99.87        131.57         4.72 o
   4   4   9         56.99         47.56         3.83 o
  -4   5   9          0.35          1.31         1.75 o
  -3   5   9          1.40         -0.44         1.52 o
  -2   5   9        252.24        236.85         5.32 o
  -1   5   9        440.59        435.08         7.53 o
   0   5   9         19.22         16.25         3.02 o
   1   5   9        251.88        231.23         9.69 o
   2   5   9          0.04         -2.34         2.34 o
   3   5   9          0.46         17.36         6.06 o
   4   5   9          2.38          2.95         1.46 o
  -4   6   9          4.10          8.46         2.22 o
  -3   6   9        168.45        157.07         5.40 o
  -2   6   9        376.23        416.60         7.19 o
  -1   6   9         90.33         97.92         4.42 o
   0   6   9         34.74         32.59         3.43 o
   1   6   9        186.41        178.47         7.23 o
   2   6   9         75.91         66.48         4.34 o
   3   6   9        172.76        191.80         5.59 o
   4   6   9         35.82         25.17         2.82 o
  -4   7   9          8.00          5.73         1.52 o
  -3   7   9        177.74        167.67         4.50 o
  -2   7   9        351.51        388.20         6.82 o
  -1   7   9          0.11          0.26         1.93 o
   0   7   9          2.97          2.45         2.26 o
   1   7   9         97.20         88.64         6.28 o
   2   7   9         12.86         11.17         2.63 o
   3   7   9          2.82          6.66         2.57 o
   4   7   9          0.45         -0.11         1.54 o
  -4   8   9         11.89          6.83         3.79 o
  -3   8   9         18.40         20.68         3.43 o
  -2   8   9         48.12         47.65         3.70 o
  -1   8   9        106.66        111.55         4.07 o
   0   8   9         55.27         57.96         4.14 o
   1   8   9         10.91          9.87         2.83 o
   2   8   9         13.66          6.70         2.38 o
   3   8   9         53.64         54.25         3.87 o
   4   8   9         16.26         16.89         2.56 o
  -4   9   9         29.55         45.74         4.78 o
  -3   9   9         41.02         40.45         5.92 o
  -2   9   9        143.84        156.65         4.32 o
  -1   9   9        679.43        711.05        11.40 o
   0   9   9         51.98         52.66         5.06 o
   1   9   9         35.71         36.10         4.65 o
   2   9   9          9.87          8.45         2.31 o
   3   9   9          0.00         -0.04         1.95 o
   4   9   9          4.51          0.94         1.40 o
  -4  10   9         10.34         10.56         3.92 o
  -3  10   9          6.79          3.98         1.54 o
  -2  10   9        123.83        132.84         4.11 o
  -1  10   9        133.26        129.35         4.21 o
   0  10   9        110.08        118.48         4.48 o
   1  10   9        172.43        156.27         5.81 o
   2  10   9          6.66          2.44         2.62 o
   3  10   9         30.96         24.95         3.12 o
   4  10   9         11.47         14.34         2.40 o
  -4  11   9          0.35         -1.32         1.99 o
  -3  11   9         98.82        102.16         3.47 o
  -2  11   9         61.09         60.63         4.42 o
  -1  11   9        446.76        458.39         7.22 o
   0  11   9         35.82         39.87         3.60 o
   1  11   9        117.38        113.46         5.14 o
   2  11   9          5.53          7.70         2.37 o
   3  11   9          4.31          3.16         1.84 o
   4  11   9         78.13         90.12         5.05 o
  -4  12   9         14.80         10.89         2.00 o
  -3  12   9         46.05         47.39         2.84 o
  -2  12   9          9.62          9.55         1.90 o
  -1  12   9        166.29        161.61         4.25 o
   0  12   9          5.11          3.25         1.99 o
   1  12   9         89.69         89.85         7.11 o
   2  12   9         44.89         42.58         3.99 o
   3  12   9          0.04          0.05         1.90 o
  -4  13   9         10.17          5.25         1.99 o
  -3  13   9          0.12          3.36         1.99 o
  -2  13   9        273.38        276.23         5.34 o
  -1  13   9          6.11          5.77         1.89 o
   0  13   9         66.47         71.14         5.87 o
   1  13   9         22.12         17.17         2.98 o
   2  13   9          0.10         -2.86         2.86 o
   3  13   9          0.87          1.41         1.79 o
  -4  14   9         74.27         87.30         3.68 o
  -3  14   9          4.26          5.13         1.71 o
  -2  14   9        105.10        107.42         3.45 o
  -1  14   9        175.63        177.25         4.48 o
   0  14   9        136.89        130.48         4.62 o
   1  14   9         13.05          9.72         5.43 o
   2  14   9         16.11         18.65         3.80 o
   3  14   9          0.48          1.58         2.14 o
  -4  15   9        102.51        123.66         4.57 o
  -3  15   9          4.77          3.91         1.98 o
  -2  15   9         28.66         34.69         2.99 o
  -1  15   9         78.67         86.97         3.96 o
   0  15   9        835.95        848.48        13.30 o
   1  15   9          1.75          2.19         2.32 o
   2  15   9         19.57         16.11         3.68 o
   3  15   9         12.88         12.43         2.30 o
  -4  16   9          1.72          1.82         2.00 o
  -3  16   9         75.62         88.66         3.57 o
  -2  16   9          0.34          1.00         2.47 o
  -1  16   9          4.84          4.39         2.27 o
   0  16   9         34.07         36.00         4.33 o
   1  16   9          8.74         12.20         2.80 o
   2  16   9          2.39         -0.77         2.27 o
   3  16   9          4.40          3.22         2.03 o
  -3  17   9          0.19         -0.31         1.60 o
  -2  17   9         23.27         26.05         2.68 o
  -1  17   9        143.59        155.42         4.47 o
   0  17   9          0.08         -1.05         1.81 o
   1  17   9          8.29          6.44         2.74 o
   2  17   9         13.68         13.68         3.25 o
   3  17   9         61.81         51.54         3.56 o
  -3  18   9          0.13          0.63         1.67 o
  -2  18   9         13.40         24.06         4.31 o
  -1  18   9        417.34        452.78         8.57 o
   0  18   9        430.40        455.39         9.28 o
   1  18   9          5.22          9.65         3.14 o
   2  18   9         42.36         48.23         3.85 o
   3  18   9         23.17         24.63         4.04 o
  -3  19   9         22.74         32.28         3.15 o
  -2  19   9         40.17         47.89         3.38 o
  -1  19   9         11.79          6.06         1.78 o
   0  19   9         10.34         11.89         2.86 o
   1  19   9          3.06          6.51         2.20 o
   2  19   9         12.13          8.29         2.54 o
   3  19   9          9.68         21.11         3.27 o
  -3  20   9          5.54          8.38         1.98 o
  -2  20   9          0.70          0.30         1.48 o
  -1  20   9        154.47        158.20         6.47 o
   0  20   9          0.20         -0.19         1.67 o
   1  20   9         59.28         62.90         3.97 o
   2  20   9          7.17         12.73         6.33 o
   3  20   9          0.08          4.93         6.86 o
  -3  21   9          2.77          1.41         2.71 o
  -2  21   9         39.78         46.45         3.09 o
  -1  21   9         23.10         24.77         3.75 o
   0  21   9        129.27        135.53         5.20 o
   1  21   9         14.57         11.68         2.35 o
   2  21   9         50.59         57.17         6.60 o
  -3  22   9          0.02         -0.26         1.68 o
  -2  22   9          5.88          6.87         1.62 o
  -1  22   9         39.34         37.63         3.14 o
   0  22   9        108.64        109.15        11.39 o
   1  22   9         18.18         26.43         3.97 o
   2  22   9        119.31        135.78         5.83 o
  -2  23   9          3.45          3.22         1.47 o
  -1  23   9         18.29         14.59         2.52 o
   0  23   9          0.32         -1.22         2.46 o
   1  23   9        118.06        119.49         3.98 o
   2  23   9         86.91         80.60         9.67 o
  -2  24   9          4.01          3.29         2.11 o
  -1  24   9          1.49          2.30         1.81 o
   0  24   9          1.73          2.39         3.34 o
   1  24   9          8.39         11.95         5.13 o
   2  24   9          5.93          8.21         4.44 o
  -2  25   9          0.18         -1.75         1.75 o
  -1  25   9          0.18         -2.43         2.58 o
   0  25   9         18.07         24.69         3.90 o
   1  25   9          4.86          5.03         6.13 o
   2  25   9         11.92          3.23         2.83 o
  -2  26   9          0.64         -0.17         1.94 o
  -1  26   9          6.34          3.74         1.69 o
   0  26   9          0.15          1.06         4.44 o
   1  26   9          0.35         -0.14         2.41 o
  -1  27   9          0.07          1.29         2.13 o
   0  27   9          6.87          6.94         1.78 o
   1  27   9         18.55         33.51         6.06 o
  -1  28   9          7.40          4.24         2.00 o
   0  28   9          3.69          0.39         2.67 o
  -4   0  10         94.85         98.21         4.13 o
  -3   0  10         40.28         44.94         3.78 o
  -2   0  10         20.25         15.39         2.81 o
  -1   0  10        237.58        188.86         8.04 o
   0   0  10        132.08        110.12         8.29 o
   1   0  10        134.85        137.69        12.52 o
   2   0  10         22.71         35.35         7.69 o
  -4   1  10          1.64          0.27         1.15 o
  -3   1  10         51.87         49.16         2.79 o
  -2   1  10         52.17         45.91         3.52 o
  -1   1  10          5.55          8.65         2.74 o
   0   1  10          0.57          5.21         2.82 o
   1   1  10         36.58         27.45         5.43 o
   2   1  10         70.45         75.50        10.90 o
   3   1  10        607.35        656.14        18.44 o
  -4   2  10          0.00         -0.30         1.21 o
  -3   2  10         17.68         14.02         2.71 o
  -2   2  10          6.45          4.80         1.71 o
  -1   2  10          5.36          6.51         3.26 o
   0   2  10        284.36        272.87         6.76 o
   1   2  10          4.57          3.30         4.20 o
   2   2  10        100.29        108.24         6.55 o
   3   2  10         13.74         16.15         4.85 o
  -4   3  10         25.72         31.30         2.54 o
  -3   3  10         25.44         24.52         2.49 o
  -2   3  10          2.66          1.51         1.57 o
  -1   3  10          0.03         -0.66         5.06 o
   0   3  10          0.47          6.63         3.61 o
   1   3  10          0.85          4.61         6.80 o
   2   3  10         14.43         36.41         5.12 o
   3   3  10         29.32         29.58         7.07 o
  -4   4  10          6.45         10.38         2.05 o
  -3   4  10          0.07          0.50         1.52 o
  -2   4  10         78.70         67.55         3.48 o
  -1   4  10        492.08        449.82         7.79 o
   0   4  10        161.73        146.95         6.58 o
   1   4  10         20.32         23.24         7.56 o
   2   4  10        155.23        177.65         7.71 o
   3   4  10         17.46         26.66         4.48 o
  -4   5  10          2.16          1.86         1.30 o
  -3   5  10        131.09        126.37         5.57 o
  -2   5  10        152.48        141.39         4.39 o
  -1   5  10         98.27         90.96         4.03 o
   0   5  10         39.07         42.21         5.01 o
   1   5  10        163.18        166.21        10.88 o
   2   5  10        228.39        233.46         6.38 o
   3   5  10        135.84        138.27         4.74 o
  -4   6  10         41.49         32.92         2.78 o
  -3   6  10         88.27         91.79         5.54 o
  -2   6  10          1.48          2.24         2.12 o
  -1   6  10        130.60        121.16         4.16 o
   0   6  10         13.25         14.27         3.10 o
   1   6  10         34.36         31.72         5.35 o
   2   6  10        211.37        212.38         5.98 o
   3   6  10         15.53         19.47         4.13 o
  -4   7  10         46.12         53.08         5.56 o
  -3   7  10         42.08         38.35         2.69 o
  -2   7  10        904.98        865.56        12.68 o
  -1   7  10        260.48        265.01         5.55 o
   0   7  10        165.42        143.32         5.33 o
   1   7  10         41.01         44.74         5.21 o
   2   7  10          6.12          8.40         3.09 o
   3   7  10          4.36          0.36         2.46 o
  -4   8  10          1.05         -1.40         1.40 o
  -3   8  10         36.55         37.04         2.79 o
  -2   8  10        491.65        502.51         8.99 o
  -1   8  10          5.41          4.92         2.05 o
   0   8  10          0.73          3.87         2.69 o
   1   8  10          2.33         -0.46         2.94 o
   2   8  10          3.08          3.95         2.27 o
   3   8  10          3.16          8.33         3.39 o
  -4   9  10          0.01          0.75         1.94 o
  -3   9  10          1.05          2.55         2.35 o
  -2   9  10         29.44         41.68         3.25 o
  -1   9  10         66.65         66.83         3.63 o
   0   9  10          0.98         -0.23         3.25 o
   1   9  10        157.78        135.37         5.91 o
   2   9  10        103.85         99.86         4.60 o
   3   9  10          8.79         11.43         2.26 o
  -4  10  10          0.01         -0.73         2.23 o
  -3  10  10          4.85          6.20         1.83 o
  -2  10  10          4.78          6.70         2.04 o
  -1  10  10        322.30        325.59         6.27 o
   0  10  10         11.29          9.43         2.68 o
   1  10  10        172.13        152.92         5.69 o
   2  10  10         24.66         23.00         5.42 o
   3  10  10          0.42         -0.06         1.92 o
  -3  11  10         28.12         34.56         2.95 o
  -2  11  10          5.89          4.31         1.45 o
  -1  11  10        117.66        120.00         3.91 o
   0  11  10          3.43          5.74         2.26 o
   1  11  10          4.33          5.02         3.38 o
   2  11  10          0.90          3.03         2.10 o
   3  11  10          0.34          4.00         2.05 o
  -3  12  10         24.49         24.94         3.06 o
  -2  12  10         17.41         15.96         2.50 o
  -1  12  10          6.06          3.77         1.82 o
   0  12  10         13.75         13.07         2.65 o
   1  12  10         49.65         47.22         6.88 o
   2  12  10         17.99         18.76         3.11 o
   3  12  10          1.17          1.32         2.79 o
  -3  13  10         53.68         55.05         3.33 o
  -2  13  10          0.83         -0.83         1.34 o
  -1  13  10         47.70         47.49         3.71 o
   0  13  10          5.22          4.24         2.62 o
   1  13  10         76.04         70.46         4.49 o
   2  13  10         12.90          3.23        14.13 o
   3  13  10         14.31         16.16         2.99 o
  -3  14  10         69.58         68.93         3.47 o
  -2  14  10         36.51         38.90         3.50 o
  -1  14  10          6.03          0.29         3.40 o
   0  14  10          0.00         -2.44         2.44 o
   1  14  10          5.42          7.28         3.44 o
   2  14  10         74.18         82.14         4.27 o
   3  14  10          1.79          6.90         6.06 o
  -3  15  10        138.72        151.41         5.13 o
  -2  15  10          9.99         10.92         2.95 o
  -1  15  10         37.20         41.07         3.31 o
   0  15  10         45.14         49.70         3.47 o
   1  15  10         36.39         34.56         5.66 o
   2  15  10         13.63          6.50         2.24 o
   3  15  10          6.24          4.37         2.83 o
  -3  16  10         15.28         15.80         5.54 o
  -2  16  10         44.40         50.27         3.45 o
  -1  16  10          6.16          4.24         1.62 o
   0  16  10        102.65         91.47         3.74 o
   1  16  10          0.33          1.61         2.44 o
   2  16  10         24.08         30.39         5.17 o
   3  16  10          5.53          5.75         4.44 o
  -3  17  10         19.84         24.71         3.18 o
  -2  17  10          1.75          1.24         1.90 o
  -1  17  10         69.98         62.42         4.75 o
   0  17  10        326.37        317.12         6.24 o
   1  17  10         70.06         72.73         3.92 o
   2  17  10          4.83          3.29         3.98 o
  -3  18  10         67.99         73.58         3.12 o
  -2  18  10         33.14         32.97         3.55 o
  -1  18  10        218.10        224.81         5.38 o
   0  18  10        597.05        581.36         9.59 o
   1  18  10         43.52         42.80         4.89 o
   2  18  10         20.51         28.18         3.97 o
  -3  19  10         36.03         42.93         3.56 o
  -2  19  10          4.79          3.08         1.69 o
  -1  19  10          1.26         -1.38         1.52 o
   0  19  10         24.10         21.42         3.10 o
   1  19  10        123.10        123.72         4.67 o
   2  19  10          0.19          0.39         2.29 o
  -2  20  10          9.63          6.07         2.10 o
  -1  20  10          0.25          0.08         1.47 o
   0  20  10         23.54         30.08         4.05 o
   1  20  10          0.02          5.24         3.90 o
   2  20  10          8.79          9.22         2.41 o
  -2  21  10          0.99         -0.29         2.17 o
  -1  21  10         57.47         50.15         3.46 o
   0  21  10         29.09         27.22         3.94 o
   1  21  10        117.29        113.83         5.36 o
   2  21  10         41.44         49.09         7.07 o
  -2  22  10          8.01          1.21         2.66 o
  -1  22  10         75.66         68.57         4.35 o
   0  22  10         66.81         67.21         4.16 o
   1  22  10        307.25        329.47         6.93 o
  -2  23  10         50.55         54.79         9.49 o
  -1  23  10         12.49          9.99         2.74 o
   0  23  10          2.27          7.14         2.19 o
   1  23  10         64.21         68.43         5.05 o
  -1  24  10          5.80          5.63         2.22 o
   0  24  10          3.32          1.41         2.41 o
   1  24  10         58.67         66.22         5.25 o
  -1  25  10         18.67         16.42         6.06 o
   0  25  10          5.17          5.13         1.80 o
  -3   1  11          0.94          1.07         1.64 o
  -2   1  11         36.07         27.00         2.68 o
  -1   1  11         17.63         13.57         4.05 o
   0   1  11          6.04          2.12         4.85 o
   2   1  11          0.30         -3.10         3.10 o
   3   1  11         15.08         25.03         5.65 o
  -3   2  11          0.02         -1.31         1.40 o
  -2   2  11         21.34         23.46         3.80 o
  -1   2  11        147.70        126.62         5.76 o
   0   2  11         12.32          4.39         3.96 o
   1   2  11         12.25         15.34         8.08 o
   2   2  11         22.47         22.97         4.07 o
   3   2  11         64.70         55.53         4.42 o
  -3   3  11          0.28          0.07         1.36 o
  -2   3  11         64.96         65.81         3.15 o
  -1   3  11          0.98          0.52         4.42 o
   0   3  11         25.87         38.69         6.98 o
   1   3  11          0.12          6.58         4.36 o
   2   3  11         27.98         22.68         3.73 o
   3   3  11          0.16          2.37         2.83 o
  -3   4  11          5.70          2.00         1.15 o
  -2   4  11         30.46         34.16         2.97 o
  -1   4  11         14.25         16.42         3.68 o
   0   4  11        168.63        149.56        11.19 o
   1   4  11          0.01          1.03         3.78 o
   2   4  11          0.08          0.86         2.76 o
   3   4  11          8.19          7.81         6.66 o
  -3   5  11         18.46         25.22         2.36 o
  -2   5  11         78.43         82.32         3.36 o
  -1   5  11         85.23         91.05         9.73 o
   0   5  11         44.71         31.70         7.14 o
   1   5  11          5.44          4.27         5.05 o
   2   5  11          0.41          3.59         2.81 o
   3   5  11          2.79          2.77         4.58 o
  -3   6  11         48.62         52.57         2.47 o
  -2   6  11          9.75         15.11         3.10 o
  -1   6  11        264.75        255.17         7.46 o
   0   6  11         50.24         47.75         5.59 o
   1   6  11         45.42         30.22         7.45 o
   2   6  11         55.72         57.00         4.65 o
   3   6  11          2.53         10.99         3.27 o
  -3   7  11         86.22        102.41         3.12 o
  -2   7  11          7.38          5.88         2.16 o
  -1   7  11         12.57         10.84         3.92 o
   0   7  11        114.32        126.82         6.67 o
   1   7  11          4.07          7.52         7.17 o
   2   7  11         27.88         34.12         4.25 o
   3   7  11         38.75         40.26         5.05 o
  -3   8  11         34.76         33.74         2.21 o
  -2   8  11         89.06         79.73         3.90 o
  -1   8  11         87.77         87.53         4.43 o
   0   8  11        235.44        232.53         6.58 o
   1   8  11          6.74         14.49         3.89 o
   2   8  11         21.70         20.97         4.07 o
   3   8  11         14.25         23.82         6.46 o
  -3   9  11          4.83          4.74         1.85 o
  -2   9  11         57.10         65.25         3.50 o
  -1   9  11         86.49         83.18         3.81 o
   0   9  11         13.53          6.57         5.01 o
   1   9  11        108.47        116.46        13.85 o
   2   9  11          7.84          5.07         3.03 o
   3   9  11         30.96         17.77         4.44 o
  -3  10  11          0.05          1.01         1.31 o
  -2  10  11         13.82         13.92         2.09 o
  -1  10  11        122.51        136.01         3.79 o
   0  10  11         90.14         93.84         4.44 o
   1  10  11         18.00         19.76         4.95 o
   2  10  11          0.11          0.48         2.23 o
  -3  11  11         67.95         59.11         2.76 o
  -2  11  11         99.62         99.53         3.73 o
  -1  11  11         11.05         10.65         1.96 o
   0  11  11          0.75          2.32         2.90 o
   1  11  11          1.22         14.54        13.73 o
   2  11  11          3.01          1.29         2.13 o
  -3  12  11         15.42         16.80         2.29 o
  -2  12  11         30.73         43.41         3.70 o
  -1  12  11        244.69        270.22         6.65 o
   0  12  11        101.98         99.89         4.42 o
   1  12  11         36.43         38.85        12.01 o
   2  12  11          3.00          3.81         2.23 o
  -3  13  11          0.35          1.51         1.20 o
  -2  13  11          4.72          3.90         2.37 o
  -1  13  11          1.56          0.28         1.72 o
   0  13  11          3.19          3.71         2.47 o
   1  13  11         17.09         26.06         6.14 o
   2  13  11          2.21          2.47         3.84 o
  -3  14  11          3.20          2.60         1.20 o
  -2  14  11         49.89         53.49         4.55 o
  -1  14  11         29.17         30.21         2.85 o
   0  14  11         19.59         15.38         2.74 o
   1  14  11         23.62         22.67         3.78 o
   2  14  11         37.27         46.26         3.68 o
  -3  15  11          7.38          5.30         1.27 o
  -2  15  11         13.78          9.72         6.00 o
  -1  15  11         32.30         25.57         2.81 o
   0  15  11         27.35         27.88         3.41 o
   1  15  11          4.33         18.86         5.12 o
   2  15  11          0.43          1.59         2.23 o
  -2  16  11          0.16         -0.22         1.75 o
  -1  16  11        116.61        123.13         3.61 o
   0  16  11        100.75        105.77         4.21 o
   1  16  11         25.45         29.36         5.55 o
   2  16  11         28.14         36.20         6.66 o
  -2  17  11         14.00         20.60         2.71 o
  -1  17  11          1.14         -0.49         2.01 o
   0  17  11         11.21          8.88         3.82 o
   1  17  11          7.05          7.98         2.10 o
   2  17  11          0.35         -0.40         3.23 o
  -2  18  11          3.92          5.06         3.68 o
  -1  18  11          9.64         11.85         3.58 o
   0  18  11        106.14        105.78         4.80 o
   1  18  11          2.08          2.08         5.25 o
  -2  19  11         36.00         42.60         3.47 o
  -1  19  11          6.32          1.31         1.45 o
   0  19  11         23.67         30.00         4.17 o
   1  19  11         24.30         12.92         4.44 o
  -1  20  11          0.11         -0.96         3.23 o
   0  20  11        152.76        156.07         5.41 o
   1  20  11        180.30        180.89         7.67 o
  -1  21  11          2.78          2.02         2.62 o
   0  21  11          4.21          0.86         2.23 o
   1  21  11         56.59         60.97         4.85 o
  -1  22  11         14.81          9.69         2.83 o
   0  22  11         12.38          5.92         4.85 o
  -3   0  12          0.33          0.67         1.26 o
  -2   0  12         87.97         90.40         4.64 o
  -1   0  12         25.52         28.37         4.54 o
  -3   1  12         33.96         29.49         1.91 o
  -2   1  12         16.58         11.67         2.38 o
  -1   1  12         14.65          6.95         1.78 o
  -3   2  12         21.53         20.74         2.39 o
  -2   2  12         54.75         52.73         2.76 o
  -1   2  12         13.30         13.12         3.20 o
  -3   3  12         32.20         33.01         1.91 o
  -2   3  12          2.98          1.47         1.25 o
  -1   3  12         79.86         62.29         3.51 o
  -3   4  12          0.17          0.11         0.89 o
  -2   4  12         25.49         23.74         2.71 o
  -1   4  12        108.25        105.84         8.39 o
   2   4  12          0.22         -3.23         5.25 o
  -3   5  12          5.56          7.23         1.50 o
  -2   5  12          8.56          4.80         1.30 o
  -1   5  12         36.24         33.57         3.16 o
   2   5  12         30.88         17.36         4.44 o
  -3   6  12        220.93        239.93         4.54 o
  -2   6  12         39.63         44.24         2.56 o
  -1   6  12        249.33        219.42         6.41 o
   0   6  12         46.44         40.78        10.50 o
   2   6  12          5.64          2.42         4.04 o
  -3   7  12          6.46          3.82         1.23 o
  -2   7  12        282.53        252.54         5.19 o
  -1   7  12        378.09        331.00         8.35 o
   0   7  12         12.81         51.28        10.50 o
   1   7  12          2.51         -7.27         7.27 o
   2   7  12          2.18          8.08         3.63 o
  -2   8  12          0.01          0.86         1.19 o
  -1   8  12          5.05          3.64         1.91 o
   0   8  12         58.71         69.20         7.27 o
   1   8  12         62.36         22.21         8.48 o
  -2   9  12         36.86         45.72         6.45 o
  -1   9  12          7.53          7.59         1.90 o
   0   9  12         12.97         11.00        13.12 o
   1   9  12         10.49         -1.62         6.86 o
   2   9  12         47.15         48.45         7.27 o
  -2  10  12          6.19          8.12         2.20 o
  -1  10  12          7.43          4.35         2.21 o
   0  10  12          4.10          8.61         3.49 o
   1  10  12          0.03         11.31         6.46 o
  -2  11  12         39.80         34.36         3.24 o
  -1  11  12          0.34          2.08         1.76 o
   0  11  12         79.18         88.89         8.93 o
   1  11  12          1.99         -1.03         4.64 o
  -2  12  12         33.17         35.48         4.58 o
  -1  12  12          4.13          2.90         1.86 o
   0  12  12          9.46         20.59         6.86 o
   1  12  12         30.86         31.49         5.65 o
  -2  13  12         42.91         36.38         3.44 o
  -1  13  12          4.91          5.20         1.84 o
   0  13  12         16.85         20.49         6.26 o
   1  13  12         12.04         29.48         8.08 o
  -2  14  12         54.33         49.74         3.10 o
  -1  14  12          0.12          1.86         1.66 o
   0  14  12          1.67          0.00         4.44 o
   1  14  12         27.88         23.42         5.25 o
  -1  15  12         95.46        105.13         3.65 o
   0  15  12          0.42         -1.40         2.62 o
   1  15  12          2.52         -3.23         3.23 o
  -1  16  12          7.33          3.23         1.84 o
   0  16  12         20.04         14.48         3.84 o
   1  16  12          0.03          5.25         3.23 o
  -1  17  12        203.58        218.80         9.29 o
   0  17  12         16.77          9.04         2.49 o
   0  18  12         62.17         54.11         4.85 o
  -2   1  13         10.31         10.22         1.45 o
  -1   1  13          6.28         25.84         7.27 o
  -2   2  13          5.81          2.89         1.19 o
  -1   2  13          8.37          4.10         2.81 o
  -2   3  13          6.14          6.89         2.51 o
  -1   3  13          3.95          5.44         2.70 o
  -2   4  13         12.16          4.85         1.40 o
  -1   4  13         38.66         42.40         6.46 o
  -2   5  13          2.27          2.20         1.31 o
  -1   5  13         37.90         21.80         6.86 o
  -1   6  13         27.84         29.25         4.70 o
  -1   7  13          0.40         -0.53         2.70 o
  -1   8  13          6.53          2.83         4.04 o
  -1   9  13        121.03        100.13         7.27 o
  -1  10  13          3.07         -1.21         3.63 o
                                                
